# Supplementary material for: In vivo single-cell CRISPR uncovers distinct TNF programmes in tumour evolution
Source: Nature. 2024 Jul 17;632(8024):419–28. doi: 10.1038/s41586-024-07663-y (PMC11306103; doi:10.1038/s41586-024-07663-y)
Supplement: Supplementary file 4 — P4 and P60 sgRNA representation. [file 41586_2024_7663_MOESM4_ESM.xlsx]

## Sheet: P60_results_by_sample
sample	Guide_Target	sample_tot_nCells	mean_FoldChange	rank_in_sample
WTA11	Abca13	7529	0.480954	105
WTA11	Adgrb3	7529	0.674633	67
WTA11	Adgrl2	7529	0.116452	152
WTA11	Adgrl3	7529	0.569222	81
WTA11	Adgrv1	7529	0.260792	130
WTA11	Aff3	7529	0.172985	146
WTA11	Ahnak	7529	0.51459	93
WTA11	Ahnak2	7529	1.13036	32
WTA11	Akap9	7529	0.565384	83
WTA11	Ank2	7529	0.790808	53
WTA11	Ano1	7529	0.0831456	158
WTA11	Apob	7529	0.637278	71
WTA11	Aspm	7529	0.656271	69
WTA11	Cacna1e	7529	0.430571	111
WTA11	Casp8	7529	0.763046	58
WTA11	Ccnd1	7529	0.282428	127
WTA11	Cdh10	7529	0.314372	126
WTA11	Cdh2	7529	0.263059	129
WTA11	Cdkn2a	7529	0.182407	143
WTA11	Cdkn2b	7529	0.154277	148
WTA11	Cfh	7529	0.449469	109
WTA11	Col11a1	7529	0.250157	133
WTA11	Col1a2	7529	1.02572	36
WTA11	Col22a1	7529	0.956746	43
WTA11	Col4a4	7529	0.382452	116
WTA11	Col6a3	7529	0.435254	110
WTA11	Col6a5	7529	0.185517	142
WTA11	Col6a6	7529	0.980627	40
WTA11	Crebbp	7529	0.904052	45
WTA11	Csmd1	7529	0.0484135	162
WTA11	Csmd2	7529	0.695685	64
WTA11	Csmd3	7529	0.594085	77
WTA11	Cttn	7529	0.959852	42
WTA11	Cubn	7529	1.71199	17
WTA11	D630045J12Rik	7529	0.970582	41
WTA11	Dgkb	7529	1.268	27
WTA11	Dmd	7529	0.512093	95
WTA11	Dnah10	7529	1.42645	21
WTA11	Dnah11	7529	0.51346	94
WTA11	Dnah17	7529	0.0968621	156
WTA11	Dnah3	7529	0.203003	139
WTA11	Dnah5	7529	0.134881	150
WTA11	Dnah6	7529	0.85019	48
WTA11	Dnah7a	7529	0.803839	51
WTA11	Dnah8	7529	0.364839	117
WTA11	Dnah9	7529	0.996147	37
WTA11	Dscam	7529	0.256369	131
WTA11	Dst	7529	1.51617	18
WTA11	Ep300	7529	1.41354	22
WTA11	Epha5	7529	0.536009	89
WTA11	Epha7	7529	0.329107	123
WTA11	Erbb4	7529	0.455191	107
WTA11	Erich3	7529	1.19737	29
WTA11	Fadd	7529	0.693162	65
WTA11	Fam135b	7529	0.186316	141
WTA11	Fat1	7529	17.0247	2
WTA11	Fat2	7529	0.523485	92
WTA11	Fat3	7529	2.19857	11
WTA11	Fat4	7529	1.94795	15
WTA11	Fbxw7	7529	0.0693559	161
WTA11	Fgf15	7529	0.651963	70
WTA11	Fgf3	7529	0.70946	63
WTA11	Fgf4	7529	0.503778	98
WTA11	Flg	7529	1.21408	28
WTA11	Fmn2	7529	0.49416	100
WTA11	Herc2	7529	0.565921	82
WTA11	Hmcn1	7529	3.21155	6
WTA11	Hras	7529	0.562381	84
WTA11	Huwe1	7529	0.0462464	163
WTA11	Kdr	7529	0.253158	132
WTA11	Kmt2c	7529	6.09622	3
WTA11	Kmt2d	7529	0.18061	145
WTA11	Lama2	7529	1.93971	16
WTA11	Lama5	7529	0.690853	66
WTA11	Lrp1	7529	0.249198	134
WTA11	Lrp1b	7529	1.38728	23
WTA11	Lrp2	7529	0.872206	47
WTA11	Macf1	7529	0.507241	97
WTA11	Magi2	7529	0.765738	57
WTA11	Mdn1	7529	0.0128254	165
WTA11	Mgam	7529	0.7505	59
WTA11	Mroh2b	7529	0.21673	136
WTA11	Muc16	7529	1.48386	19
WTA11	Muc2	7529	2.37743	9
WTA11	Muc3	7529	0.813896	50
WTA11	Muc4	7529	0.025939	164
WTA11	Muc5b	7529	0.474975	106
WTA11	Myh1	7529	3.10769	7
WTA11	Myh2	7529	2.1809	12
WTA11	Myh8	7529	0.789593	54
WTA11	Nav3	7529	0.543204	88
WTA11	Neb	7529	0.983067	39
WTA11	Notch1	7529	58.6312	1
WTA11	Notch2	7529	1.15793	31
WTA11	Nsd1	7529	0.169958	147
WTA11	Obscn	7529	0.795139	52
WTA11	Oraov1	7529	0	166
WTA11	P3h2	7529	0.6002	74
WTA11	Pak7	7529	0.740124	60
WTA11	Pappa2	7529	0.385466	115
WTA11	Pcdh11x	7529	0.38724	114
WTA11	Pcdh15	7529	0.427667	112
WTA11	Pclo	7529	0.323508	124
WTA11	Peg3	7529	0.911241	44
WTA11	Pik3ca	7529	0.103908	154
WTA11	Pik3cg	7529	0.587457	78
WTA11	Pkhd1	7529	0.561697	85
WTA11	Pkhd1l1	7529	2.13238	13
WTA11	Plec	7529	0.152001	149
WTA11	Ppfia1	7529	0.214679	137
WTA11	Prex2	7529	2.00107	14
WTA11	Prkdc	7529	0.594963	76
WTA11	Ptprd	7529	0.50872	96
WTA11	Reln	7529	0.109348	153
WTA11	Ros1	7529	0.555362	86
WTA11	Rp1	7529	0.484736	104
WTA11	Runx1t1	7529	0.775871	55
WTA11	Ryr1	7529	1.43273	20
WTA11	Ryr2	7529	0.336466	122
WTA11	Ryr3	7529	4.58117	5
WTA11	Scn9a	7529	0.577409	80
WTA11	Shank2	7529	0.660224	68
WTA11	Sis	7529	0.503459	99
WTA11	Slit2	7529	0.611182	73
WTA11	Sox2	7529	0.490855	102
WTA11	Spag17	7529	0.0996942	155
WTA11	Sphkap	7529	0.600064	75
WTA11	Spta1	7529	0.994151	38
WTA11	Syne1	7529	0.879855	46
WTA11	Syne2	7529	0.181457	144
WTA11	Tenm1	7529	0.490044	103
WTA11	Tet1	7529	0.554367	87
WTA11	Thsd7a	7529	2.22129	10
WTA11	Tnni3k	7529	0.354596	119
WTA11	Tnxb	7529	0.221474	135
WTA11	Tpcn2	7529	0.341535	121
WTA11	Trp53	7529	5.30308	4
WTA11	Trp63	7529	0	166
WTA11	Ttn	7529	0.623932	72
WTA11	Unc13c	7529	1.07859	34
WTA11	Ush2a	7529	0.321181	125
WTA11	Vcan	7529	0.581896	79
WTA11	Vps13b	7529	0.119659	151
WTA11	Xirp2	7529	2.5299	8
WTA11	Zfhx4	7529	0.197448	140
WTA11	Zfp469	7529	0.351782	120
WTA11	Zfp78	7529	0.492711	101
WTA11	Zfp804b	7529	1.2771	26
WTA11	Zfp831	7529	1.04529	35
WTA11	Zmat3	7529	1.17675	30
WTA11	ctrl_1	7529	0.713201	61
WTA11	ctrl_10	7529	0.0800151	159
WTA11	ctrl_11	7529	0.0731772	160
WTA11	ctrl_12	7529	1.30426	25
WTA11	ctrl_13	7529	1.10708	33
WTA11	ctrl_14	7529	0.532003	90
WTA11	ctrl_15	7529	0.281833	128
WTA11	ctrl_16	7529	0.773049	56
WTA11	ctrl_17	7529	1.34073	24
WTA11	ctrl_2	7529	0.0957536	157
WTA11	ctrl_3	7529	0.710389	62
WTA11	ctrl_4	7529	0.211626	138
WTA11	ctrl_5	7529	0.451672	108
WTA11	ctrl_6	7529	0.354609	118
WTA11	ctrl_7	7529	0.396166	113
WTA11	ctrl_8	7529	0.52982	91
WTA11	ctrl_9	7529	0.833591	49
WTA12	Abca13	11484	0.0998005	100
WTA12	Adgrb3	11484	0	144
WTA12	Adgrl2	11484	12.5972	3
WTA12	Adgrl3	11484	0.57223	56
WTA12	Adgrv1	11484	0.196744	82
WTA12	Aff3	11484	0.992365	41
WTA12	Ahnak	11484	0.0478184	124
WTA12	Ahnak2	11484	9.62308	5
WTA12	Akap9	11484	1.40728	34
WTA12	Ank2	11484	0.616431	54
WTA12	Ano1	11484	0.139188	90
WTA12	Apob	11484	0.0182423	136
WTA12	Aspm	11484	0.0959851	103
WTA12	Cacna1e	11484	1.13185	39
WTA12	Casp8	11484	0.0451743	127
WTA12	Ccnd1	11484	0.0698412	114
WTA12	Cdh10	11484	1.23649	38
WTA12	Cdh2	11484	0.63431	52
WTA12	Cdkn2a	11484	0	144
WTA12	Cdkn2b	11484	0.296955	71
WTA12	Cfh	11484	1.95985	28
WTA12	Col11a1	11484	0.75793	49
WTA12	Col1a2	11484	1.82828	29
WTA12	Col22a1	11484	0.0485895	122
WTA12	Col4a4	11484	0.192657	84
WTA12	Col6a3	11484	0.103376	99
WTA12	Col6a5	11484	0	144
WTA12	Col6a6	11484	0.0238801	129
WTA12	Crebbp	11484	0.896093	46
WTA12	Csmd1	11484	2.46154	20
WTA12	Csmd2	11484	1.69253	30
WTA12	Csmd3	11484	0.0301815	128
WTA12	Cttn	11484	0.055222	119
WTA12	Cubn	11484	0.111922	96
WTA12	D630045J12Rik	11484	0.189156	85
WTA12	Dgkb	11484	0.333939	68
WTA12	Dmd	11484	0	144
WTA12	Dnah10	11484	0	144
WTA12	Dnah11	11484	0.104309	98
WTA12	Dnah17	11484	1.61051	31
WTA12	Dnah3	11484	0.283378	73
WTA12	Dnah5	11484	0.0594671	118
WTA12	Dnah6	11484	0.292582	72
WTA12	Dnah7a	11484	2.28336	23
WTA12	Dnah8	11484	0.201597	81
WTA12	Dnah9	11484	1.24937	37
WTA12	Dscam	11484	0.33513	67
WTA12	Dst	11484	0.0171095	137
WTA12	Ep300	11484	0.795378	48
WTA12	Epha5	11484	0.512193	58
WTA12	Epha7	11484	0.0184521	135
WTA12	Erbb4	11484	7.0315	7
WTA12	Erich3	11484	0.534152	57
WTA12	Fadd	11484	0.0958461	104
WTA12	Fam135b	11484	0.673667	51
WTA12	Fat1	11484	4.72942	10
WTA12	Fat2	11484	0.00941994	143
WTA12	Fat3	11484	0.274201	75
WTA12	Fat4	11484	0.045561	126
WTA12	Fbxw7	11484	0.336242	66
WTA12	Fgf15	11484	2.44387	21
WTA12	Fgf3	11484	2.9522	17
WTA12	Fgf4	11484	0.0713284	113
WTA12	Flg	11484	0.0960904	102
WTA12	Fmn2	11484	0.011748	141
WTA12	Herc2	11484	4.14105	14
WTA12	Hmcn1	11484	0	144
WTA12	Hras	11484	0.239561	78
WTA12	Huwe1	11484	0	144
WTA12	Kdr	11484	0	144
WTA12	Kmt2c	11484	1.96202	27
WTA12	Kmt2d	11484	0.0672348	115
WTA12	Lama2	11484	0.0714179	112
WTA12	Lama5	11484	0.0195335	132
WTA12	Lrp1	11484	0.0839207	109
WTA12	Lrp1b	11484	0.0721473	111
WTA12	Lrp2	11484	0.048562	123
WTA12	Macf1	11484	0.157778	87
WTA12	Magi2	11484	2.06804	25
WTA12	Mdn1	11484	0.0756759	110
WTA12	Mgam	11484	0.364825	65
WTA12	Mroh2b	11484	0.14209	89
WTA12	Muc16	11484	1.31163	35
WTA12	Muc2	11484	0.085792	108
WTA12	Muc3	11484	0.587629	55
WTA12	Muc4	11484	1.41368	33
WTA12	Muc5b	11484	0.631479	53
WTA12	Myh1	11484	2.14095	24
WTA12	Myh2	11484	0.021544	131
WTA12	Myh8	11484	0	144
WTA12	Nav3	11484	0.37735	64
WTA12	Neb	11484	0.196431	83
WTA12	Notch1	11484	18.9113	2
WTA12	Notch2	11484	0.977175	42
WTA12	Nsd1	11484	0	144
WTA12	Obscn	11484	0.8198	47
WTA12	Oraov1	11484	0	144
WTA12	P3h2	11484	0	144
WTA12	Pak7	11484	9.13584	6
WTA12	Pappa2	11484	0.0098594	142
WTA12	Pcdh11x	11484	1.30204	36
WTA12	Pcdh15	11484	0.0474111	125
WTA12	Pclo	11484	0.272508	76
WTA12	Peg3	11484	4.49919	11
WTA12	Pik3ca	11484	0.298038	70
WTA12	Pik3cg	11484	0.0630734	116
WTA12	Pkhd1	11484	0.0539443	120
WTA12	Pkhd1l1	11484	0	144
WTA12	Plec	11484	0	144
WTA12	Ppfia1	11484	0.113201	95
WTA12	Prex2	11484	0.415319	62
WTA12	Prkdc	11484	0	144
WTA12	Ptprd	11484	0.467842	59
WTA12	Reln	11484	0.431219	61
WTA12	Ros1	11484	0.943067	44
WTA12	Rp1	11484	0.318692	69
WTA12	Runx1t1	11484	0.20853	80
WTA12	Ryr1	11484	0.900583	45
WTA12	Ryr2	11484	0.38283	63
WTA12	Ryr3	11484	5.69143	9
WTA12	Scn9a	11484	1.05913	40
WTA12	Shank2	11484	0.108981	97
WTA12	Sis	11484	0.0191698	134
WTA12	Slit2	11484	0	144
WTA12	Sox2	11484	0.0192439	133
WTA12	Spag17	11484	2.36129	22
WTA12	Sphkap	11484	3.31908	16
WTA12	Spta1	11484	1.98123	26
WTA12	Syne1	11484	0	144
WTA12	Syne2	11484	0.128271	92
WTA12	Tenm1	11484	0.0229571	130
WTA12	Tet1	11484	0.0601985	117
WTA12	Thsd7a	11484	4.38956	13
WTA12	Tnni3k	11484	0.128665	91
WTA12	Tnxb	11484	0.277133	74
WTA12	Tpcn2	11484	4.46068	12
WTA12	Trp53	11484	2.85405	18
WTA12	Trp63	11484	0	144
WTA12	Ttn	11484	0.0868979	106
WTA12	Unc13c	11484	0.212058	79
WTA12	Ush2a	11484	0.448468	60
WTA12	Vcan	11484	0	144
WTA12	Vps13b	11484	0.013293	139
WTA12	Xirp2	11484	20.9297	1
WTA12	Zfhx4	11484	9.91005	4
WTA12	Zfp469	11484	1.5649	32
WTA12	Zfp78	11484	0	144
WTA12	Zfp804b	11484	0.251771	77
WTA12	Zfp831	11484	2.46606	19
WTA12	Zmat3	11484	0.0122338	140
WTA12	ctrl_1	11484	0.0863268	107
WTA12	ctrl_10	11484	0	144
WTA12	ctrl_11	11484	0	144
WTA12	ctrl_12	11484	0.146999	88
WTA12	ctrl_13	11484	0	144
WTA12	ctrl_14	11484	0.728573	50
WTA12	ctrl_15	11484	0.0903779	105
WTA12	ctrl_16	11484	0.0996032	101
WTA12	ctrl_17	11484	7.00249	8
WTA12	ctrl_2	11484	0.0500115	121
WTA12	ctrl_3	11484	0	144
WTA12	ctrl_4	11484	0.0158909	138
WTA12	ctrl_5	11484	0.96947	43
WTA12	ctrl_6	11484	0.164951	86
WTA12	ctrl_7	11484	3.47853	15
WTA12	ctrl_8	11484	0.126278	93
WTA12	ctrl_9	11484	0.113322	94
WTA13	Abca13	25582	0.0256358	145
WTA13	Adgrb3	25582	1.07815	21
WTA13	Adgrl2	25582	2.03796	9
WTA13	Adgrl3	25582	0.0647214	128
WTA13	Adgrv1	25582	0.464302	45
WTA13	Aff3	25582	0.0385694	140
WTA13	Ahnak	25582	0.439113	49
WTA13	Ahnak2	25582	0.311888	70
WTA13	Akap9	25582	0.387906	58
WTA13	Ank2	25582	0.0480413	134
WTA13	Ano1	25582	0.135726	108
WTA13	Apob	25582	0.0625355	130
WTA13	Aspm	25582	0	160
WTA13	Cacna1e	25582	0.133526	109
WTA13	Casp8	25582	0.00649536	157
WTA13	Ccnd1	25582	0.00913291	154
WTA13	Cdh10	25582	1.8093	12
WTA13	Cdh2	25582	1.97439	10
WTA13	Cdkn2a	25582	0.107456	119
WTA13	Cdkn2b	25582	0.21106	89
WTA13	Cfh	25582	0.250673	79
WTA13	Col11a1	25582	0.437346	50
WTA13	Col1a2	25582	0.453732	48
WTA13	Col22a1	25582	0.121893	116
WTA13	Col4a4	25582	0.0948677	123
WTA13	Col6a3	25582	0.425979	51
WTA13	Col6a5	25582	0	160
WTA13	Col6a6	25582	0.598391	38
WTA13	Crebbp	25582	0.265023	76
WTA13	Csmd1	25582	0.0282918	142
WTA13	Csmd2	25582	0.0824273	125
WTA13	Csmd3	25582	0.0955559	122
WTA13	Cttn	25582	0.425344	52
WTA13	Cubn	25582	0.539959	41
WTA13	D630045J12Rik	25582	0.332168	66
WTA13	Dgkb	25582	0.0680299	126
WTA13	Dmd	25582	0.117718	117
WTA13	Dnah10	25582	1.21722	19
WTA13	Dnah11	25582	0.137513	107
WTA13	Dnah17	25582	0.174426	94
WTA13	Dnah3	25582	0.00283531	159
WTA13	Dnah5	25582	0.245203	82
WTA13	Dnah6	25582	0.403941	55
WTA13	Dnah7a	25582	0.0500473	132
WTA13	Dnah8	25582	0.193284	90
WTA13	Dnah9	25582	0.533045	42
WTA13	Dscam	25582	2.30258	8
WTA13	Dst	25582	0.114431	118
WTA13	Ep300	25582	0.17436	95
WTA13	Epha5	25582	0.606636	37
WTA13	Epha7	25582	0.100641	121
WTA13	Erbb4	25582	0.703303	31
WTA13	Erich3	25582	0.404833	54
WTA13	Fadd	25582	0.0282378	143
WTA13	Fam135b	25582	0.251928	78
WTA13	Fat1	25582	47.5117	1
WTA13	Fat2	25582	0.173776	96
WTA13	Fat3	25582	0.21128	88
WTA13	Fat4	25582	0.329429	68
WTA13	Fbxw7	25582	0	160
WTA13	Fgf15	25582	0.00718271	156
WTA13	Fgf3	25582	1.80477	13
WTA13	Fgf4	25582	0.253415	77
WTA13	Flg	25582	0.160522	100
WTA13	Fmn2	25582	0.315125	69
WTA13	Herc2	25582	0.132099	111
WTA13	Hmcn1	25582	0.0905928	124
WTA13	Hras	25582	0.189506	91
WTA13	Huwe1	25582	0.00740068	155
WTA13	Kdr	25582	0.00980101	151
WTA13	Kmt2c	25582	0.125465	115
WTA13	Kmt2d	25582	0.303488	71
WTA13	Lama2	25582	0	160
WTA13	Lama5	25582	0.037068	141
WTA13	Lrp1	25582	0.141757	106
WTA13	Lrp1b	25582	0.0155683	149
WTA13	Lrp2	25582	0.00973805	152
WTA13	Macf1	25582	0.839821	28
WTA13	Magi2	25582	1.31437	16
WTA13	Mdn1	25582	0.0446126	136
WTA13	Mgam	25582	0.06395	129
WTA13	Mroh2b	25582	0.025909	144
WTA13	Muc16	25582	0.229215	85
WTA13	Muc2	25582	0.700424	32
WTA13	Muc3	25582	0.462844	46
WTA13	Muc4	25582	0.042117	137
WTA13	Muc5b	25582	0.0210406	147
WTA13	Myh1	25582	3.60533	6
WTA13	Myh2	25582	0.863244	25
WTA13	Myh8	25582	0	160
WTA13	Nav3	25582	0.732152	29
WTA13	Neb	25582	0.661993	35
WTA13	Notch1	25582	14.4118	2
WTA13	Notch2	25582	5.36318	3
WTA13	Nsd1	25582	0.045342	135
WTA13	Obscn	25582	0.271783	74
WTA13	Oraov1	25582	0.129149	112
WTA13	P3h2	25582	0.377863	61
WTA13	Pak7	25582	0.157638	101
WTA13	Pappa2	25582	0.164497	99
WTA13	Pcdh11x	25582	0	160
WTA13	Pcdh15	25582	0.517338	43
WTA13	Pclo	25582	0.0217571	146
WTA13	Peg3	25582	1.80343	14
WTA13	Pik3ca	25582	0.233788	83
WTA13	Pik3cg	25582	0.153688	103
WTA13	Pkhd1	25582	0.154148	102
WTA13	Pkhd1l1	25582	0.0177245	148
WTA13	Plec	25582	0.0154032	150
WTA13	Ppfia1	25582	0.170969	97
WTA13	Prex2	25582	0.956099	23
WTA13	Prkdc	25582	0.132989	110
WTA13	Ptprd	25582	0.581245	39
WTA13	Reln	25582	0.246473	81
WTA13	Ros1	25582	2.61296	7
WTA13	Rp1	25582	0.332067	67
WTA13	Runx1t1	25582	0.152151	104
WTA13	Ryr1	25582	0.219079	86
WTA13	Ryr2	25582	0.283981	72
WTA13	Ryr3	25582	0.608092	36
WTA13	Scn9a	25582	0.0587153	131
WTA13	Shank2	25582	0.670902	34
WTA13	Sis	25582	0.00429767	158
WTA13	Slit2	25582	0.127901	113
WTA13	Sox2	25582	0.38264	59
WTA13	Spag17	25582	0.269255	75
WTA13	Sphkap	25582	0.184232	93
WTA13	Spta1	25582	0.064848	127
WTA13	Syne1	25582	0.151292	105
WTA13	Syne2	25582	0.380844	60
WTA13	Tenm1	25582	0.248357	80
WTA13	Tet1	25582	0.282337	73
WTA13	Thsd7a	25582	0.0488527	133
WTA13	Tnni3k	25582	0.126643	114
WTA13	Tnxb	25582	1.31303	17
WTA13	Tpcn2	25582	0.169885	98
WTA13	Trp53	25582	1.90955	11
WTA13	Trp63	25582	0	160
WTA13	Ttn	25582	5.22915	4
WTA13	Unc13c	25582	0.390891	57
WTA13	Ush2a	25582	0.853937	26
WTA13	Vcan	25582	1.07503	22
WTA13	Vps13b	25582	0.335581	65
WTA13	Xirp2	25582	0.0407998	139
WTA13	Zfhx4	25582	1.12024	20
WTA13	Zfp469	25582	0.230249	84
WTA13	Zfp78	25582	0.949682	24
WTA13	Zfp804b	25582	0.412898	53
WTA13	Zfp831	25582	0.00951722	153
WTA13	Zmat3	25582	0.720104	30
WTA13	ctrl_1	25582	3.91134	5
WTA13	ctrl_10	25582	0.460617	47
WTA13	ctrl_11	25582	0.0412558	138
WTA13	ctrl_12	25582	0.693339	33
WTA13	ctrl_13	25582	0.85141	27
WTA13	ctrl_14	25582	0.34311	62
WTA13	ctrl_15	25582	0.496638	44
WTA13	ctrl_16	25582	0.394772	56
WTA13	ctrl_17	25582	0.105096	120
WTA13	ctrl_2	25582	0.215373	87
WTA13	ctrl_3	25582	0	160
WTA13	ctrl_4	25582	0.187477	92
WTA13	ctrl_5	25582	0.549014	40
WTA13	ctrl_6	25582	0.335813	64
WTA13	ctrl_7	25582	1.30455	18
WTA13	ctrl_8	25582	0.341313	63
WTA13	ctrl_9	25582	1.40645	15
WTA14	Abca13	24978	0.101514	148
WTA14	Adgrb3	24978	1.68369	24
WTA14	Adgrl2	24978	3.18418	10
WTA14	Adgrl3	24978	0.0754823	153
WTA14	Adgrv1	24978	0.719587	62
WTA14	Aff3	24978	0.609319	73
WTA14	Ahnak	24978	0.34439	108
WTA14	Ahnak2	24978	0.345872	107
WTA14	Akap9	24978	0.558288	76
WTA14	Ank2	24978	0.376841	101
WTA14	Ano1	24978	0.270923	115
WTA14	Apob	24978	0.421301	91
WTA14	Aspm	24978	0.14567	138
WTA14	Cacna1e	24978	0.178759	131
WTA14	Casp8	24978	0.266706	117
WTA14	Ccnd1	24978	0.315493	109
WTA14	Cdh10	24978	2.05935	20
WTA14	Cdh2	24978	1.63821	25
WTA14	Cdkn2a	24978	0.138919	140
WTA14	Cdkn2b	24978	0.601967	74
WTA14	Cfh	24978	3.86278	7
WTA14	Col11a1	24978	0.945335	46
WTA14	Col1a2	24978	0.644765	67
WTA14	Col22a1	24978	2.75888	11
WTA14	Col4a4	24978	0.0943998	151
WTA14	Col6a3	24978	0.409517	94
WTA14	Col6a5	24978	0.125488	145
WTA14	Col6a6	24978	0.618203	70
WTA14	Crebbp	24978	0.186058	130
WTA14	Csmd1	24978	0.215366	126
WTA14	Csmd2	24978	0.678148	64
WTA14	Csmd3	24978	0.0527082	156
WTA14	Cttn	24978	0.837434	53
WTA14	Cubn	24978	0.772229	60
WTA14	D630045J12Rik	24978	0.363377	104
WTA14	Dgkb	24978	0.127056	143
WTA14	Dmd	24978	0.478492	85
WTA14	Dnah10	24978	1.1868	31
WTA14	Dnah11	24978	0.0511299	158
WTA14	Dnah17	24978	0.271916	114
WTA14	Dnah3	24978	0.0137151	164
WTA14	Dnah5	24978	0.619727	69
WTA14	Dnah6	24978	0.302173	110
WTA14	Dnah7a	24978	0.0299088	161
WTA14	Dnah8	24978	0.826999	54
WTA14	Dnah9	24978	0.613146	72
WTA14	Dscam	24978	2.23637	17
WTA14	Dst	24978	0.407566	95
WTA14	Ep300	24978	0.62533	68
WTA14	Epha5	24978	1.29654	29
WTA14	Epha7	24978	0.416249	92
WTA14	Erbb4	24978	0.850522	50
WTA14	Erich3	24978	1.46463	27
WTA14	Fadd	24978	0.0389465	159
WTA14	Fam135b	24978	0.900974	47
WTA14	Fat1	24978	18.6452	1
WTA14	Fat2	24978	0.357807	106
WTA14	Fat3	24978	0.430474	90
WTA14	Fat4	24978	0.371641	103
WTA14	Fbxw7	24978	0	165
WTA14	Fgf15	24978	0.556776	77
WTA14	Fgf3	24978	2.34491	15
WTA14	Fgf4	24978	1.08472	37
WTA14	Flg	24978	0.228968	122
WTA14	Fmn2	24978	0.847422	51
WTA14	Herc2	24978	0.230713	121
WTA14	Hmcn1	24978	0.824477	55
WTA14	Hras	24978	0.101644	147
WTA14	Huwe1	24978	0.0529378	155
WTA14	Kdr	24978	0.0313519	160
WTA14	Kmt2c	24978	0.291213	111
WTA14	Kmt2d	24978	1.10767	33
WTA14	Lama2	24978	0.536638	79
WTA14	Lama5	24978	0.25011	119
WTA14	Lrp1	24978	0.444747	88
WTA14	Lrp1b	24978	0.0177208	163
WTA14	Lrp2	24978	0.362139	105
WTA14	Macf1	24978	0.867407	49
WTA14	Magi2	24978	1.69142	23
WTA14	Mdn1	24978	0.10966	146
WTA14	Mgam	24978	0.138783	141
WTA14	Mroh2b	24978	0.052633	157
WTA14	Muc16	24978	0.380556	100
WTA14	Muc2	24978	1.41032	28
WTA14	Muc3	24978	0.72777	61
WTA14	Muc4	24978	0.140198	139
WTA14	Muc5b	24978	0.0972044	149
WTA14	Myh1	24978	2.6057	13
WTA14	Myh2	24978	4.51063	4
WTA14	Myh8	24978	0.166564	133
WTA14	Nav3	24978	1.10558	34
WTA14	Neb	24978	0.789479	58
WTA14	Notch1	24978	17.5315	2
WTA14	Notch2	24978	6.45514	3
WTA14	Nsd1	24978	0.0253765	162
WTA14	Obscn	24978	0.496462	83
WTA14	Oraov1	24978	0.221984	124
WTA14	P3h2	24978	1.09979	36
WTA14	Pak7	24978	0.212419	127
WTA14	Pappa2	24978	0.145865	137
WTA14	Pcdh11x	24978	0.490076	84
WTA14	Pcdh15	24978	0.988034	42
WTA14	Pclo	24978	0.0954094	150
WTA14	Peg3	24978	2.15431	18
WTA14	Pik3ca	24978	0.403303	96
WTA14	Pik3cg	24978	0.275178	112
WTA14	Pkhd1	24978	0.673635	65
WTA14	Pkhd1l1	24978	0.792429	57
WTA14	Plec	24978	0.0677927	154
WTA14	Ppfia1	24978	0.272665	113
WTA14	Prex2	24978	1.84322	21
WTA14	Prkdc	24978	1.12431	32
WTA14	Ptprd	24978	0.891956	48
WTA14	Reln	24978	0.415359	93
WTA14	Ros1	24978	2.11815	19
WTA14	Rp1	24978	0.265614	118
WTA14	Runx1t1	24978	1.10456	35
WTA14	Ryr1	24978	0.163719	134
WTA14	Ryr2	24978	0.709352	63
WTA14	Ryr3	24978	3.85352	8
WTA14	Scn9a	24978	0.465798	86
WTA14	Shank2	24978	0.963675	44
WTA14	Sis	24978	0.237322	120
WTA14	Slit2	24978	0.127035	144
WTA14	Sox2	24978	2.71793	12
WTA14	Spag17	24978	0.589368	75
WTA14	Sphkap	24978	0.372302	102
WTA14	Spta1	24978	0.0916159	152
WTA14	Syne1	24978	0.216735	125
WTA14	Syne2	24978	0.506816	82
WTA14	Tenm1	24978	0.227081	123
WTA14	Tet1	24978	0.55281	78
WTA14	Thsd7a	24978	0.171273	132
WTA14	Tnni3k	24978	0.148794	135
WTA14	Tnxb	24978	1.08441	38
WTA14	Tpcn2	24978	0.444205	89
WTA14	Trp53	24978	3.90561	6
WTA14	Trp63	24978	0	165
WTA14	Ttn	24978	4.50523	5
WTA14	Unc13c	24978	0.38495	98
WTA14	Ush2a	24978	0.949516	45
WTA14	Vcan	24978	1.20489	30
WTA14	Vps13b	24978	0.517885	81
WTA14	Xirp2	24978	0.268764	116
WTA14	Zfhx4	24978	1.47959	26
WTA14	Zfp469	24978	0.818423	56
WTA14	Zfp78	24978	0.990453	41
WTA14	Zfp804b	24978	0.403276	97
WTA14	Zfp831	24978	0.535421	80
WTA14	Zmat3	24978	0.96967	43
WTA14	ctrl_1	24978	3.72067	9
WTA14	ctrl_10	24978	0.667578	66
WTA14	ctrl_11	24978	0.137694	142
WTA14	ctrl_12	24978	0.779679	59
WTA14	ctrl_13	24978	1.05997	39
WTA14	ctrl_14	24978	0.463527	87
WTA14	ctrl_15	24978	0.61528	71
WTA14	ctrl_16	24978	0.382444	99
WTA14	ctrl_17	24978	0.191356	128
WTA14	ctrl_2	24978	2.24345	16
WTA14	ctrl_3	24978	0	165
WTA14	ctrl_4	24978	0.148127	136
WTA14	ctrl_5	24978	0.996469	40
WTA14	ctrl_6	24978	0.189188	129
WTA14	ctrl_7	24978	1.82553	22
WTA14	ctrl_8	24978	0.840663	52
WTA14	ctrl_9	24978	2.60529	14
WTA15	Abca13	18429	0.410166	149
WTA15	Adgrb3	18429	1.9454	13
WTA15	Adgrl2	18429	1.31986	35
WTA15	Adgrl3	18429	0.861468	71
WTA15	Adgrv1	18429	0.434237	147
WTA15	Aff3	18429	1.43149	27
WTA15	Ahnak	18429	1.50799	24
WTA15	Ahnak2	18429	0.582703	120
WTA15	Akap9	18429	0.658258	108
WTA15	Ank2	18429	0.945155	64
WTA15	Ano1	18429	0.947682	63
WTA15	Apob	18429	0.7014	98
WTA15	Aspm	18429	0.511557	135
WTA15	Cacna1e	18429	0.799109	83
WTA15	Casp8	18429	0.447127	141
WTA15	Ccnd1	18429	0.843281	76
WTA15	Cdh10	18429	1.11867	44
WTA15	Cdh2	18429	0.999065	56
WTA15	Cdkn2a	18429	0.290832	159
WTA15	Cdkn2b	18429	0.444034	144
WTA15	Cfh	18429	4.97968	3
WTA15	Col11a1	18429	0.768062	89
WTA15	Col1a2	18429	1.32323	34
WTA15	Col22a1	18429	0.812766	82
WTA15	Col4a4	18429	0.3781	151
WTA15	Col6a3	18429	0.69753	99
WTA15	Col6a5	18429	0.653838	110
WTA15	Col6a6	18429	1.52464	22
WTA15	Crebbp	18429	0.499818	137
WTA15	Csmd1	18429	0.534448	130
WTA15	Csmd2	18429	0.856758	72
WTA15	Csmd3	18429	1.09452	48
WTA15	Cttn	18429	1.06346	49
WTA15	Cubn	18429	0.548074	125
WTA15	D630045J12Rik	18429	0.642758	111
WTA15	Dgkb	18429	1.60378	19
WTA15	Dmd	18429	0.559654	123
WTA15	Dnah10	18429	0.861709	70
WTA15	Dnah11	18429	0.778547	88
WTA15	Dnah17	18429	0.508985	136
WTA15	Dnah3	18429	0.829886	79
WTA15	Dnah5	18429	1.00701	55
WTA15	Dnah6	18429	0.415664	148
WTA15	Dnah7a	18429	0.621423	114
WTA15	Dnah8	18429	0.696837	100
WTA15	Dnah9	18429	0.74843	91
WTA15	Dscam	18429	1.95583	12
WTA15	Dst	18429	0.618909	115
WTA15	Ep300	18429	2.25569	9
WTA15	Epha5	18429	1.06291	50
WTA15	Epha7	18429	1.15122	42
WTA15	Erbb4	18429	0.569721	121
WTA15	Erich3	18429	1.17114	41
WTA15	Fadd	18429	1.1078	45
WTA15	Fam135b	18429	0.919883	66
WTA15	Fat1	18429	9.96276	2
WTA15	Fat2	18429	0.44468	142
WTA15	Fat3	18429	1.73899	18
WTA15	Fat4	18429	0.665384	106
WTA15	Fbxw7	18429	0.721926	96
WTA15	Fgf15	18429	1.43108	28
WTA15	Fgf3	18429	0.591554	119
WTA15	Fgf4	18429	0.525447	131
WTA15	Flg	18429	0.33779	157
WTA15	Fmn2	18429	0.444648	143
WTA15	Herc2	18429	0.601199	116
WTA15	Hmcn1	18429	1.91755	14
WTA15	Hras	18429	0.738973	94
WTA15	Huwe1	18429	0.148739	163
WTA15	Kdr	18429	1.09548	47
WTA15	Kmt2c	18429	0.954568	62
WTA15	Kmt2d	18429	0.594793	117
WTA15	Lama2	18429	1.10314	46
WTA15	Lama5	18429	0.362567	154
WTA15	Lrp1	18429	0.442448	145
WTA15	Lrp1b	18429	0.781337	87
WTA15	Lrp2	18429	0.979119	60
WTA15	Macf1	18429	1.29251	36
WTA15	Magi2	18429	1.11906	43
WTA15	Mdn1	18429	0.0681908	167
WTA15	Mgam	18429	0.376455	152
WTA15	Mroh2b	18429	2.63982	7
WTA15	Muc16	18429	0.594457	118
WTA15	Muc2	18429	0.743608	92
WTA15	Muc3	18429	0.463984	139
WTA15	Muc4	18429	0.905545	67
WTA15	Muc5b	18429	1.35369	33
WTA15	Myh1	18429	0.987462	59
WTA15	Myh2	18429	1.39878	30
WTA15	Myh8	18429	0.67281	105
WTA15	Nav3	18429	1.22084	39
WTA15	Neb	18429	0.794601	86
WTA15	Notch1	18429	21.0764	1
WTA15	Notch2	18429	3.56882	4
WTA15	Nsd1	18429	0.139038	165
WTA15	Obscn	18429	0.824919	80
WTA15	Oraov1	18429	0.14768	164
WTA15	P3h2	18429	1.28217	37
WTA15	Pak7	18429	0.68861	102
WTA15	Pappa2	18429	0.837344	77
WTA15	Pcdh11x	18429	1.4546	25
WTA15	Pcdh15	18429	1.55547	21
WTA15	Pclo	18429	0.136235	166
WTA15	Peg3	18429	0.43674	146
WTA15	Pik3ca	18429	0.366162	153
WTA15	Pik3cg	18429	0.538536	127
WTA15	Pkhd1	18429	0.707691	97
WTA15	Pkhd1l1	18429	1.84145	16
WTA15	Plec	18429	0.470206	138
WTA15	Ppfia1	18429	0.274304	161
WTA15	Prex2	18429	0.942175	65
WTA15	Prkdc	18429	0.836592	78
WTA15	Ptprd	18429	0.389263	150
WTA15	Reln	18429	0.283746	160
WTA15	Ros1	18429	0.995039	58
WTA15	Rp1	18429	1.40277	29
WTA15	Runx1t1	18429	0.65943	107
WTA15	Ryr1	18429	0.798015	84
WTA15	Ryr2	18429	0.560755	122
WTA15	Ryr3	18429	1.91676	15
WTA15	Scn9a	18429	0.361288	155
WTA15	Shank2	18429	0.53586	128
WTA15	Sis	18429	0.687081	103
WTA15	Slit2	18429	1.17186	40
WTA15	Sox2	18429	0.518226	133
WTA15	Spag17	18429	2.1733	10
WTA15	Sphkap	18429	0.463285	140
WTA15	Spta1	18429	2.98528	6
WTA15	Syne1	18429	0.518159	134
WTA15	Syne2	18429	0.694515	101
WTA15	Tenm1	18429	0.534506	129
WTA15	Tet1	18429	0.749573	90
WTA15	Thsd7a	18429	0.739395	93
WTA15	Tnni3k	18429	0.844585	75
WTA15	Tnxb	18429	0.341021	156
WTA15	Tpcn2	18429	0.997809	57
WTA15	Trp53	18429	3.06671	5
WTA15	Trp63	18429	0.199557	162
WTA15	Ttn	18429	0.633939	113
WTA15	Unc13c	18429	1.06077	51
WTA15	Ush2a	18429	1.05932	52
WTA15	Vcan	18429	0.96785	61
WTA15	Vps13b	18429	0.520666	132
WTA15	Xirp2	18429	1.36589	32
WTA15	Zfhx4	18429	1.73945	17
WTA15	Zfp469	18429	1.04879	53
WTA15	Zfp78	18429	1.38428	31
WTA15	Zfp804b	18429	0.899208	69
WTA15	Zfp831	18429	1.44346	26
WTA15	Zmat3	18429	0.332881	158
WTA15	ctrl_1	18429	2.54089	8
WTA15	ctrl_10	18429	0.542951	126
WTA15	ctrl_11	18429	2.00009	11
WTA15	ctrl_12	18429	0.656664	109
WTA15	ctrl_13	18429	0.736695	95
WTA15	ctrl_14	18429	1.00943	54
WTA15	ctrl_15	18429	0.856694	73
WTA15	ctrl_16	18429	1.27911	38
WTA15	ctrl_17	18429	1.52326	23
WTA15	ctrl_2	18429	0.904033	68
WTA15	ctrl_3	18429	0.68086	104
WTA15	ctrl_4	18429	0.797929	85
WTA15	ctrl_5	18429	0.822365	81
WTA15	ctrl_6	18429	0.639279	112
WTA15	ctrl_7	18429	1.57808	20
WTA15	ctrl_8	18429	0.847441	74
WTA15	ctrl_9	18429	0.549229	124
WTA16	Abca13	30809	1.09162	57
WTA16	Adgrb3	30809	0.474795	140
WTA16	Adgrl2	30809	0.34324	155
WTA16	Adgrl3	30809	0.663359	109
WTA16	Adgrv1	30809	0.852891	85
WTA16	Aff3	30809	1.04106	62
WTA16	Ahnak	30809	0.73044	97
WTA16	Ahnak2	30809	0.397873	151
WTA16	Akap9	30809	1.38356	36
WTA16	Ank2	30809	1.28733	42
WTA16	Ano1	30809	0.622053	119
WTA16	Apob	30809	0.793654	93
WTA16	Aspm	30809	0.689145	103
WTA16	Cacna1e	30809	0.378306	152
WTA16	Casp8	30809	0.21406	163
WTA16	Ccnd1	30809	1.49106	32
WTA16	Cdh10	30809	2.44502	12
WTA16	Cdh2	30809	0.443377	146
WTA16	Cdkn2a	30809	0.736439	96
WTA16	Cdkn2b	30809	0.445172	145
WTA16	Cfh	30809	1.63337	29
WTA16	Col11a1	30809	0.876268	82
WTA16	Col1a2	30809	0.718128	98
WTA16	Col22a1	30809	2.49609	11
WTA16	Col4a4	30809	1.54036	30
WTA16	Col6a3	30809	0.710916	100
WTA16	Col6a5	30809	0.936424	75
WTA16	Col6a6	30809	1.06785	59
WTA16	Crebbp	30809	1.01697	66
WTA16	Csmd1	30809	0.799103	92
WTA16	Csmd2	30809	0.769085	95
WTA16	Csmd3	30809	0.687135	104
WTA16	Cttn	30809	0.67982	105
WTA16	Cubn	30809	1.29358	39
WTA16	D630045J12Rik	30809	0.604177	122
WTA16	Dgkb	30809	1.29151	41
WTA16	Dmd	30809	0.906453	80
WTA16	Dnah10	30809	0.598659	123
WTA16	Dnah11	30809	0.359196	154
WTA16	Dnah17	30809	0.582136	124
WTA16	Dnah3	30809	0.6516	113
WTA16	Dnah5	30809	0.630239	118
WTA16	Dnah6	30809	0.619888	120
WTA16	Dnah7a	30809	0.508005	134
WTA16	Dnah8	30809	0.374728	153
WTA16	Dnah9	30809	1.06596	60
WTA16	Dscam	30809	1.43223	35
WTA16	Dst	30809	0.978933	70
WTA16	Ep300	30809	0.499625	136
WTA16	Epha5	30809	0.854567	84
WTA16	Epha7	30809	0.92624	76
WTA16	Erbb4	30809	0.432792	148
WTA16	Erich3	30809	2.38379	14
WTA16	Fadd	30809	0.287586	159
WTA16	Fam135b	30809	0.94138	74
WTA16	Fat1	30809	5.70981	2
WTA16	Fat2	30809	0.876588	81
WTA16	Fat3	30809	1.19271	49
WTA16	Fat4	30809	0.545874	131
WTA16	Fbxw7	30809	0.1206	165
WTA16	Fgf15	30809	2.24221	18
WTA16	Fgf3	30809	0.260919	160
WTA16	Fgf4	30809	0.328828	157
WTA16	Flg	30809	0.652837	112
WTA16	Fmn2	30809	1.01971	65
WTA16	Herc2	30809	1.16672	50
WTA16	Hmcn1	30809	3.3967	7
WTA16	Hras	30809	0.860088	83
WTA16	Huwe1	30809	0.256847	161
WTA16	Kdr	30809	0.572103	125
WTA16	Kmt2c	30809	0.848942	87
WTA16	Kmt2d	30809	0.968076	72
WTA16	Lama2	30809	0.5091	133
WTA16	Lama5	30809	1.00549	68
WTA16	Lrp1	30809	0.676758	107
WTA16	Lrp1b	30809	1.20458	45
WTA16	Lrp2	30809	0.922185	77
WTA16	Macf1	30809	0.840021	88
WTA16	Magi2	30809	1.44448	34
WTA16	Mdn1	30809	0.0860867	166
WTA16	Mgam	30809	1.19346	48
WTA16	Mroh2b	30809	3.1031	8
WTA16	Muc16	30809	1.1107	54
WTA16	Muc2	30809	1.14816	51
WTA16	Muc3	30809	0.496618	137
WTA16	Muc4	30809	3.60918	6
WTA16	Muc5b	30809	0.658083	110
WTA16	Myh1	30809	1.19768	46
WTA16	Myh2	30809	1.91802	22
WTA16	Myh8	30809	0.911623	79
WTA16	Nav3	30809	1.11869	53
WTA16	Neb	30809	0.200183	164
WTA16	Notch1	30809	14.2493	1
WTA16	Notch2	30809	1.8743	23
WTA16	Nsd1	30809	1.04017	63
WTA16	Obscn	30809	1.49088	33
WTA16	Oraov1	30809	0.566181	127
WTA16	P3h2	30809	0.809555	90
WTA16	Pak7	30809	0.481685	139
WTA16	Pappa2	30809	0.470792	141
WTA16	Pcdh11x	30809	2.28054	17
WTA16	Pcdh15	30809	1.28289	43
WTA16	Pclo	30809	0.440012	147
WTA16	Peg3	30809	1.10321	56
WTA16	Pik3ca	30809	0.461666	143
WTA16	Pik3cg	30809	0.565244	128
WTA16	Pkhd1	30809	2.57145	10
WTA16	Pkhd1l1	30809	2.33501	16
WTA16	Plec	30809	0.503373	135
WTA16	Ppfia1	30809	0.249441	162
WTA16	Prex2	30809	1.11025	55
WTA16	Prkdc	30809	0.491469	138
WTA16	Ptprd	30809	0.317903	158
WTA16	Reln	30809	0.690385	102
WTA16	Ros1	30809	2.04301	19
WTA16	Rp1	30809	0.785466	94
WTA16	Runx1t1	30809	1.26688	44
WTA16	Ryr1	30809	1.29349	40
WTA16	Ryr2	30809	0.712829	99
WTA16	Ryr3	30809	3.91499	4
WTA16	Scn9a	30809	0.432007	149
WTA16	Shank2	30809	0.653516	111
WTA16	Sis	30809	0.677119	106
WTA16	Slit2	30809	0.834589	89
WTA16	Sox2	30809	0.635935	117
WTA16	Spag17	30809	2.38559	13
WTA16	Sphkap	30809	0.398492	150
WTA16	Spta1	30809	2.36878	15
WTA16	Syne1	30809	0.996835	69
WTA16	Syne2	30809	0.800629	91
WTA16	Tenm1	30809	0.568399	126
WTA16	Tet1	30809	1.84721	24
WTA16	Thsd7a	30809	0.650482	114
WTA16	Tnni3k	30809	1.02545	64
WTA16	Tnxb	30809	0.331848	156
WTA16	Tpcn2	30809	0.913007	78
WTA16	Trp53	30809	3.78345	5
WTA16	Trp63	30809	0.0470242	167
WTA16	Ttn	30809	0.964198	73
WTA16	Unc13c	30809	1.38351	37
WTA16	Ush2a	30809	1.95384	21
WTA16	Vcan	30809	1.78546	26
WTA16	Vps13b	30809	5.49162	3
WTA16	Xirp2	30809	1.49176	31
WTA16	Zfhx4	30809	0.549209	130
WTA16	Zfp469	30809	1.11917	52
WTA16	Zfp78	30809	2.69741	9
WTA16	Zfp804b	30809	2.03897	20
WTA16	Zfp831	30809	1.19689	47
WTA16	Zmat3	30809	0.641417	115
WTA16	ctrl_1	30809	1.05138	61
WTA16	ctrl_10	30809	0.639455	116
WTA16	ctrl_11	30809	0.518089	132
WTA16	ctrl_12	30809	1.0109	67
WTA16	ctrl_13	30809	1.75579	27
WTA16	ctrl_14	30809	0.850672	86
WTA16	ctrl_15	30809	0.970154	71
WTA16	ctrl_16	30809	1.82891	25
WTA16	ctrl_17	30809	1.73908	28
WTA16	ctrl_2	30809	0.46212	142
WTA16	ctrl_3	30809	1.33991	38
WTA16	ctrl_4	30809	1.08023	58
WTA16	ctrl_5	30809	0.676423	108
WTA16	ctrl_6	30809	0.708198	101
WTA16	ctrl_7	30809	0.454611	144
WTA16	ctrl_8	30809	0.56341	129
WTA16	ctrl_9	30809	0.610526	121
WTA17	Abca13	31229	1.47808	33
WTA17	Adgrb3	31229	0.557425	123
WTA17	Adgrl2	31229	0.350816	152
WTA17	Adgrl3	31229	1.42573	35
WTA17	Adgrv1	31229	0.523541	130
WTA17	Aff3	31229	1.31188	40
WTA17	Ahnak	31229	2.62461	7
WTA17	Ahnak2	31229	0.928412	77
WTA17	Akap9	31229	1.04877	60
WTA17	Ank2	31229	0.891574	80
WTA17	Ano1	31229	1.06201	59
WTA17	Apob	31229	0.614171	116
WTA17	Aspm	31229	0.310839	156
WTA17	Cacna1e	31229	0.547433	126
WTA17	Casp8	31229	0.639384	111
WTA17	Ccnd1	31229	0.288563	158
WTA17	Cdh10	31229	1.51811	30
WTA17	Cdh2	31229	0.778001	91
WTA17	Cdkn2a	31229	0.436829	144
WTA17	Cdkn2b	31229	0.675672	107
WTA17	Cfh	31229	0.454871	142
WTA17	Col11a1	31229	1.13484	48
WTA17	Col1a2	31229	1.2887	41
WTA17	Col22a1	31229	0.752014	99
WTA17	Col4a4	31229	0.279656	160
WTA17	Col6a3	31229	0.56473	121
WTA17	Col6a5	31229	0.494357	133
WTA17	Col6a6	31229	0.831895	88
WTA17	Crebbp	31229	0.983435	69
WTA17	Csmd1	31229	0.432434	145
WTA17	Csmd2	31229	1.06582	56
WTA17	Csmd3	31229	1.17372	45
WTA17	Cttn	31229	0.38415	149
WTA17	Cubn	31229	1.13636	47
WTA17	D630045J12Rik	31229	0.936921	76
WTA17	Dgkb	31229	0.543654	127
WTA17	Dmd	31229	1.3271	39
WTA17	Dnah10	31229	0.866723	83
WTA17	Dnah11	31229	2.36899	10
WTA17	Dnah17	31229	0.920445	78
WTA17	Dnah3	31229	0.738508	100
WTA17	Dnah5	31229	2.14334	14
WTA17	Dnah6	31229	1.6343	25
WTA17	Dnah7a	31229	0.594315	117
WTA17	Dnah8	31229	1.03026	64
WTA17	Dnah9	31229	1.04721	61
WTA17	Dscam	31229	1.01324	65
WTA17	Dst	31229	0.459289	140
WTA17	Ep300	31229	0.857712	86
WTA17	Epha5	31229	1.1149	53
WTA17	Epha7	31229	0.458827	141
WTA17	Erbb4	31229	0.527909	128
WTA17	Erich3	31229	1.08916	55
WTA17	Fadd	31229	0.463865	136
WTA17	Fam135b	31229	0.803798	90
WTA17	Fat1	31229	6.07067	2
WTA17	Fat2	31229	0.629576	115
WTA17	Fat3	31229	1.26899	42
WTA17	Fat4	31229	0.842395	87
WTA17	Fbxw7	31229	0.890624	81
WTA17	Fgf15	31229	1.03478	63
WTA17	Fgf3	31229	0.774377	92
WTA17	Fgf4	31229	1.85171	22
WTA17	Flg	31229	0.222283	162
WTA17	Fmn2	31229	0.636031	112
WTA17	Herc2	31229	0.684043	106
WTA17	Hmcn1	31229	0.724529	102
WTA17	Hras	31229	0.674718	108
WTA17	Huwe1	31229	0.211342	163
WTA17	Kdr	31229	0.726419	101
WTA17	Kmt2c	31229	0.52726	129
WTA17	Kmt2d	31229	2.33199	11
WTA17	Lama2	31229	1.39141	36
WTA17	Lama5	31229	0.884915	82
WTA17	Lrp1	31229	0.944542	74
WTA17	Lrp1b	31229	0.968544	71
WTA17	Lrp2	31229	1.57887	27
WTA17	Macf1	31229	0.556147	124
WTA17	Magi2	31229	1.86726	21
WTA17	Mdn1	31229	0.174115	164
WTA17	Mgam	31229	1.21591	43
WTA17	Mroh2b	31229	1.10395	54
WTA17	Muc16	31229	0.380748	150
WTA17	Muc2	31229	1.12711	49
WTA17	Muc3	31229	0.697623	104
WTA17	Muc4	31229	1.96846	19
WTA17	Muc5b	31229	0.518868	131
WTA17	Myh1	31229	0.95627	73
WTA17	Myh2	31229	2.10286	15
WTA17	Myh8	31229	1.64906	24
WTA17	Nav3	31229	2.29963	12
WTA17	Neb	31229	0.548104	125
WTA17	Notch1	31229	16.5629	1
WTA17	Notch2	31229	1.50461	31
WTA17	Nsd1	31229	0.574992	119
WTA17	Obscn	31229	0.339058	154
WTA17	Oraov1	31229	0.0744923	166
WTA17	P3h2	31229	3.75441	5
WTA17	Pak7	31229	0.340973	153
WTA17	Pappa2	31229	1.03913	62
WTA17	Pcdh11x	31229	1.89294	20
WTA17	Pcdh15	31229	2.43766	8
WTA17	Pclo	31229	0.634556	114
WTA17	Peg3	31229	0.86372	84
WTA17	Pik3ca	31229	0.169856	165
WTA17	Pik3cg	31229	0.461875	139
WTA17	Pkhd1	31229	2.03834	17
WTA17	Pkhd1l1	31229	0.580207	118
WTA17	Plec	31229	0.228083	161
WTA17	Ppfia1	31229	0.363139	151
WTA17	Prex2	31229	2.14828	13
WTA17	Prkdc	31229	0.282313	159
WTA17	Ptprd	31229	0.327999	155
WTA17	Reln	31229	0.942697	75
WTA17	Ros1	31229	1.06303	57
WTA17	Rp1	31229	0.394182	146
WTA17	Runx1t1	31229	1.11894	51
WTA17	Ryr1	31229	0.492381	134
WTA17	Ryr2	31229	0.28989	157
WTA17	Ryr3	31229	2.03105	18
WTA17	Scn9a	31229	1.54072	29
WTA17	Shank2	31229	0.752214	98
WTA17	Sis	31229	0.559632	122
WTA17	Slit2	31229	0.387571	148
WTA17	Sox2	31229	0.463289	137
WTA17	Spag17	31229	2.68246	6
WTA17	Sphkap	31229	0.668921	109
WTA17	Spta1	31229	1.68203	23
WTA17	Syne1	31229	0.447497	143
WTA17	Syne2	31229	0.487164	135
WTA17	Tenm1	31229	0.651987	110
WTA17	Tet1	31229	1.16936	46
WTA17	Thsd7a	31229	0.515909	132
WTA17	Tnni3k	31229	0.388565	147
WTA17	Tnxb	31229	0.767461	94
WTA17	Tpcn2	31229	0.635935	113
WTA17	Trp53	31229	4.30515	4
WTA17	Trp63	31229	0.0449042	167
WTA17	Ttn	31229	0.956525	72
WTA17	Unc13c	31229	1.00753	66
WTA17	Ush2a	31229	4.89823	3
WTA17	Vcan	31229	0.574586	120
WTA17	Vps13b	31229	0.764171	95
WTA17	Xirp2	31229	2.09721	16
WTA17	Zfhx4	31229	0.829993	89
WTA17	Zfp469	31229	0.995323	68
WTA17	Zfp78	31229	1.11572	52
WTA17	Zfp804b	31229	1.3828	37
WTA17	Zfp831	31229	0.720721	103
WTA17	Zmat3	31229	0.981507	70
WTA17	ctrl_1	31229	2.42964	9
WTA17	ctrl_10	31229	0.462342	138
WTA17	ctrl_11	31229	1.62183	26
WTA17	ctrl_12	31229	0.770934	93
WTA17	ctrl_13	31229	1.20926	44
WTA17	ctrl_14	31229	1.46762	34
WTA17	ctrl_15	31229	0.900582	79
WTA17	ctrl_16	31229	1.35791	38
WTA17	ctrl_17	31229	1.48113	32
WTA17	ctrl_2	31229	0.7585	97
WTA17	ctrl_3	31229	0.684309	105
WTA17	ctrl_4	31229	1.06231	58
WTA17	ctrl_5	31229	0.860719	85
WTA17	ctrl_6	31229	1.54908	28
WTA17	ctrl_7	31229	0.996999	67
WTA17	ctrl_8	31229	1.12217	50
WTA17	ctrl_9	31229	0.763869	96
WTA18	Abca13	33044	1.10015	60
WTA18	Adgrb3	33044	0.949685	70
WTA18	Adgrl2	33044	1.61618	25
WTA18	Adgrl3	33044	1.03997	64
WTA18	Adgrv1	33044	1.47061	31
WTA18	Aff3	33044	1.03163	66
WTA18	Ahnak	33044	1.67844	24
WTA18	Ahnak2	33044	0.624554	109
WTA18	Akap9	33044	2.23236	11
WTA18	Ank2	33044	0.720258	97
WTA18	Ano1	33044	0.178327	162
WTA18	Apob	33044	1.42965	35
WTA18	Aspm	33044	1.3106	41
WTA18	Cacna1e	33044	1.03724	65
WTA18	Casp8	33044	0.189387	160
WTA18	Ccnd1	33044	0.570997	116
WTA18	Cdh10	33044	1.86927	17
WTA18	Cdh2	33044	0.840471	86
WTA18	Cdkn2a	33044	0.415705	136
WTA18	Cdkn2b	33044	0.380066	140
WTA18	Cfh	33044	1.14586	54
WTA18	Col11a1	33044	0.597611	111
WTA18	Col1a2	33044	0.467373	128
WTA18	Col22a1	33044	0.502389	120
WTA18	Col4a4	33044	0.586928	113
WTA18	Col6a3	33044	0.860383	84
WTA18	Col6a5	33044	0.847462	85
WTA18	Col6a6	33044	0.449261	132
WTA18	Crebbp	33044	1.35523	38
WTA18	Csmd1	33044	0.771648	94
WTA18	Csmd2	33044	0.687439	100
WTA18	Csmd3	33044	1.10142	59
WTA18	Cttn	33044	0.238343	155
WTA18	Cubn	33044	0.203173	157
WTA18	D630045J12Rik	33044	1.30597	42
WTA18	Dgkb	33044	0.443257	133
WTA18	Dmd	33044	1.42919	36
WTA18	Dnah10	33044	2.77358	10
WTA18	Dnah11	33044	1.43257	34
WTA18	Dnah17	33044	0.830121	88
WTA18	Dnah3	33044	0.673681	102
WTA18	Dnah5	33044	0.579739	115
WTA18	Dnah6	33044	0.616014	110
WTA18	Dnah7a	33044	0.319084	146
WTA18	Dnah8	33044	0.315925	147
WTA18	Dnah9	33044	0.430086	135
WTA18	Dscam	33044	0.593305	112
WTA18	Dst	33044	0.371255	141
WTA18	Ep300	33044	0.946461	71
WTA18	Epha5	33044	0.500703	121
WTA18	Epha7	33044	0.653578	106
WTA18	Erbb4	33044	1.22503	48
WTA18	Erich3	33044	1.31265	40
WTA18	Fadd	33044	0.278548	152
WTA18	Fam135b	33044	1.60137	26
WTA18	Fat1	33044	8.75505	3
WTA18	Fat2	33044	1.17805	51
WTA18	Fat3	33044	0.669395	104
WTA18	Fat4	33044	1.55287	28
WTA18	Fbxw7	33044	0.650422	107
WTA18	Fgf15	33044	2.16355	13
WTA18	Fgf3	33044	0.498576	123
WTA18	Fgf4	33044	0.401721	138
WTA18	Flg	33044	0.894531	79
WTA18	Fmn2	33044	0.933891	73
WTA18	Herc2	33044	0.350695	142
WTA18	Hmcn1	33044	3.06991	7
WTA18	Hras	33044	0.724971	96
WTA18	Huwe1	33044	0.187876	161
WTA18	Kdr	33044	2.1777	12
WTA18	Kmt2c	33044	1.75531	19
WTA18	Kmt2d	33044	0.519059	119
WTA18	Lama2	33044	1.19518	50
WTA18	Lama5	33044	0.879329	81
WTA18	Lrp1	33044	0.895226	78
WTA18	Lrp1b	33044	1.19776	49
WTA18	Lrp2	33044	0.866186	83
WTA18	Macf1	33044	0.25998	153
WTA18	Magi2	33044	1.40607	37
WTA18	Mdn1	33044	0.0825555	166
WTA18	Mgam	33044	0.46831	127
WTA18	Mroh2b	33044	3.09595	6
WTA18	Muc16	33044	0.472235	126
WTA18	Muc2	33044	1.93992	16
WTA18	Muc3	33044	0.676469	101
WTA18	Muc4	33044	0.39174	139
WTA18	Muc5b	33044	0.930142	74
WTA18	Myh1	33044	0.64096	108
WTA18	Myh2	33044	13.0708	2
WTA18	Myh8	33044	1.52873	29
WTA18	Nav3	33044	1.14813	53
WTA18	Neb	33044	0.312532	148
WTA18	Notch1	33044	15.9224	1
WTA18	Notch2	33044	0.538444	118
WTA18	Nsd1	33044	0.177246	163
WTA18	Obscn	33044	1.29187	43
WTA18	Oraov1	33044	0.296833	149
WTA18	P3h2	33044	0.441594	134
WTA18	Pak7	33044	0.116253	165
WTA18	Pappa2	33044	1.69618	22
WTA18	Pcdh11x	33044	1.14495	55
WTA18	Pcdh15	33044	1.04095	63
WTA18	Pclo	33044	0.346217	143
WTA18	Peg3	33044	0.336068	144
WTA18	Pik3ca	33044	0.498628	122
WTA18	Pik3cg	33044	1.23519	46
WTA18	Pkhd1	33044	1.4487	32
WTA18	Pkhd1l1	33044	1.33816	39
WTA18	Plec	33044	0.290384	150
WTA18	Ppfia1	33044	0.330853	145
WTA18	Prex2	33044	3.15106	5
WTA18	Prkdc	33044	0.202647	158
WTA18	Ptprd	33044	0.408488	137
WTA18	Reln	33044	0.496123	125
WTA18	Ros1	33044	1.27753	45
WTA18	Rp1	33044	0.746557	95
WTA18	Runx1t1	33044	1.01274	67
WTA18	Ryr1	33044	0.254811	154
WTA18	Ryr2	33044	0.717378	98
WTA18	Ryr3	33044	1.99864	15
WTA18	Scn9a	33044	0.773518	93
WTA18	Shank2	33044	0.557797	117
WTA18	Sis	33044	0.202087	159
WTA18	Slit2	33044	2.78183	9
WTA18	Sox2	33044	0.969373	69
WTA18	Spag17	33044	1.8137	18
WTA18	Sphkap	33044	2.78408	8
WTA18	Spta1	33044	1.11794	58
WTA18	Syne1	33044	0.497375	124
WTA18	Syne2	33044	0.706115	99
WTA18	Tenm1	33044	0.23077	156
WTA18	Tet1	33044	1.28471	44
WTA18	Thsd7a	33044	0.8318	87
WTA18	Tnni3k	33044	0.672651	103
WTA18	Tnxb	33044	0.141742	164
WTA18	Tpcn2	33044	0.657914	105
WTA18	Trp53	33044	3.59222	4
WTA18	Trp63	33044	0.0157384	167
WTA18	Ttn	33044	0.458786	129
WTA18	Unc13c	33044	1.57442	27
WTA18	Ush2a	33044	1.68084	23
WTA18	Vcan	33044	0.881504	80
WTA18	Vps13b	33044	0.27956	151
WTA18	Xirp2	33044	1.72866	21
WTA18	Zfhx4	33044	0.899956	76
WTA18	Zfp469	33044	0.791106	91
WTA18	Zfp78	33044	1.23105	47
WTA18	Zfp804b	33044	1.13887	56
WTA18	Zfp831	33044	0.788086	92
WTA18	Zmat3	33044	1.15482	52
WTA18	ctrl_1	33044	0.82909	89
WTA18	ctrl_10	33044	0.450869	130
WTA18	ctrl_11	33044	0.917277	75
WTA18	ctrl_12	33044	1.12837	57
WTA18	ctrl_13	33044	0.899228	77
WTA18	ctrl_14	33044	0.873409	82
WTA18	ctrl_15	33044	0.934544	72
WTA18	ctrl_16	33044	2.10705	14
WTA18	ctrl_17	33044	1.75446	20
WTA18	ctrl_2	33044	1.44645	33
WTA18	ctrl_3	33044	0.58329	114
WTA18	ctrl_4	33044	0.980262	68
WTA18	ctrl_5	33044	0.797625	90
WTA18	ctrl_6	33044	1.5237	30
WTA18	ctrl_7	33044	0.450412	131
WTA18	ctrl_8	33044	1.09283	61
WTA18	ctrl_9	33044	1.05038	62

## Sheet: P60_results_averaged
Guide_Target	Target_Type	weighted_mean_FoldChange
Notch1	Mutated_in_SCC	18.2212
Fat1	Mutated_in_SCC	14.7586
Myh2	Mutated_in_SCC	4.00838
Trp53	Mutated_in_SCC	3.5248
Notch2	Mutated_in_SCC	2.76743
Ryr3	Mutated_in_SCC	2.715
Xirp2	Mutated_in_SCC	2.51747
ctrl_1	Control	2.08563
Adgrl2	Mutated_in_SCC	2.05628
Ush2a	Mutated_in_SCC	1.86448
Ttn	Mutated_in_SCC	1.84844
Cfh	Mutated_in_SCC	1.76395
Cdh10	Mutated_in_SCC	1.74462
Prex2	Mutated_in_SCC	1.71023
Myh1	Mutated_in_SCC	1.70109
Hmcn1	Mutated_in_SCC	1.69948
Spag17	Mutated_in_SCC	1.67535
Ros1	Mutated_in_SCC	1.59192
Mroh2b	Mutated_in_SCC	1.56361
Zfhx4	Mutated_in_SCC	1.55963
ctrl_17	Control	1.55043
Magi2	Mutated_in_SCC	1.50362
Dscam	Mutated_in_SCC	1.3762
Spta1	Mutated_in_SCC	1.3745
Fgf15	CNV	1.34543
Peg3	Mutated_in_SCC	1.30318
Zfp78	Mutated_in_SCC	1.29384
Erich3	Mutated_in_SCC	1.28085
Vps13b	Mutated_in_SCC	1.28063
Pkhd1	Mutated_in_SCC	1.25303
Dnah10	Mutated_in_SCC	1.22656
Pcdh11x	Mutated_in_SCC	1.22417
Muc4	Mutated_in_SCC	1.21971
P3h2	CNV	1.21291
Nav3	Mutated_in_SCC	1.20976
Muc2	Mutated_in_SCC	1.20387
Pcdh15	Mutated_in_SCC	1.20377
ctrl_16	Control	1.19381
Ahnak	Mutated_in_SCC	1.15783
Col22a1	Mutated_in_SCC	1.15661
ctrl_7	Control	1.15252
Ahnak2	Mutated_in_SCC	1.13755
Akap9	Mutated_in_SCC	1.12277
Pkhd1l1	Mutated_in_SCC	1.11705
Erbb4	Mutated_in_SCC	1.1154
Fgf3	CNV	1.11197
Kmt2c	Mutated_in_SCC	1.07671
ctrl_9	Control	1.07124
Zfp804b	Mutated_in_SCC	1.05607
ctrl_13	Control	1.04728
Sphkap	Mutated_in_SCC	1.03968
Cdh2	Mutated_in_SCC	1.00956
Vcan	Mutated_in_SCC	0.993508
Unc13c	Mutated_in_SCC	0.9604
Tet1	Mutated_in_SCC	0.959071
Adgrb3	Mutated_in_SCC	0.950299
Kmt2d	Mutated_in_SCC	0.919401
Fat3	Mutated_in_SCC	0.908885
ctrl_2	Control	0.902445
Aff3	Mutated_in_SCC	0.887121
Slit2	Mutated_in_SCC	0.886926
Fam135b	Mutated_in_SCC	0.885176
Pak7	Mutated_in_SCC	0.884005
Zfp831	Mutated_in_SCC	0.883927
Runx1t1	Mutated_in_SCC	0.870149
Col1a2	Mutated_in_SCC	0.866434
Zfp469	Mutated_in_SCC	0.862912
Tpcn2	CNV	0.859477
Sox2	CNV	0.858823
Dnah11	Mutated_in_SCC	0.855301
Epha5	Mutated_in_SCC	0.847155
Ep300	Mutated_in_SCC	0.845951
ctrl_12	Control	0.83747
Myh8	Mutated_in_SCC	0.833522
ctrl_14	Control	0.831489
ctrl_6	Control	0.82042
Thsd7a	Mutated_in_SCC	0.818891
Obscn	Mutated_in_SCC	0.814745
Lama2	Mutated_in_SCC	0.807219
Dnah5	Mutated_in_SCC	0.805736
Zmat3	CNV	0.799358
Dmd	Mutated_in_SCC	0.795972
Crebbp	Mutated_in_SCC	0.78959
Dnah9	Mutated_in_SCC	0.788427
ctrl_5	Control	0.779424
Col11a1	Mutated_in_SCC	0.774111
Herc2	Mutated_in_SCC	0.769778
Lrp2	Mutated_in_SCC	0.769067
Col6a6	Mutated_in_SCC	0.765924
Fat4	Mutated_in_SCC	0.762492
Cubn	Mutated_in_SCC	0.761575
ctrl_8	Control	0.760854
Csmd2	Mutated_in_SCC	0.760341
ctrl_11	Control	0.758264
ctrl_15	Control	0.74237
Kdr	Mutated_in_SCC	0.739548
Lrp1b	Mutated_in_SCC	0.728904
Adgrv1	Mutated_in_SCC	0.728071
Ank2	Mutated_in_SCC	0.723151
Abca13	Mutated_in_SCC	0.719133
D630045J12Rik	Mutated_in_SCC	0.709657
Adgrl3	Mutated_in_SCC	0.707875
Pappa2	Mutated_in_SCC	0.706248
Fgf4	CNV	0.705168
Dnah6	Mutated_in_SCC	0.687083
Macf1	Mutated_in_SCC	0.679688
ctrl_4	Control	0.676325
Fmn2	Mutated_in_SCC	0.674099
Scn9a	Mutated_in_SCC	0.673408
Csmd3	Mutated_in_SCC	0.671663
Apob	Mutated_in_SCC	0.660514
Shank2	CNV	0.652096
Dgkb	Mutated_in_SCC	0.651431
Muc16	Mutated_in_SCC	0.624161
Dnah17	Mutated_in_SCC	0.622494
Mgam	Mutated_in_SCC	0.612266
Fat2	Mutated_in_SCC	0.607495
Muc3	Mutated_in_SCC	0.605652
Tnxb	Mutated_in_SCC	0.604562
Rp1	Mutated_in_SCC	0.597918
Ryr1	Mutated_in_SCC	0.596325
Csmd1	Mutated_in_SCC	0.591028
Lama5	Mutated_in_SCC	0.584283
Col6a3	Mutated_in_SCC	0.581232
Muc5b	Mutated_in_SCC	0.578727
Lrp1	Mutated_in_SCC	0.577103
Cacna1e	Mutated_in_SCC	0.556428
Epha7	Mutated_in_SCC	0.553513
Syne2	Mutated_in_SCC	0.553044
Ccnd1	CNV	0.548387
Cttn	CNV	0.546607
ctrl_3	Control	0.545225
Hras	Mutated_in_SCC	0.543553
Pik3cg	Mutated_in_SCC	0.538176
Dnah8	Mutated_in_SCC	0.533437
Ryr2	Mutated_in_SCC	0.529628
Reln	Mutated_in_SCC	0.51773
Neb	Mutated_in_SCC	0.516524
Aspm	Mutated_in_SCC	0.509908
Dst	Mutated_in_SCC	0.507396
Tnni3k	Mutated_in_SCC	0.505905
Col4a4	Mutated_in_SCC	0.504848
Dnah7a	Mutated_in_SCC	0.494356
Col6a5	Mutated_in_SCC	0.485421
Ano1	CNV	0.481482
ctrl_10	Control	0.481226
Ptprd	Mutated_in_SCC	0.475523
Syne1	Mutated_in_SCC	0.472893
Dnah3	Mutated_in_SCC	0.469134
Flg	Mutated_in_SCC	0.452846
Prkdc	Mutated_in_SCC	0.448082
Cdkn2b	CNV	0.440044
Tenm1	Mutated_in_SCC	0.389588
Fbxw7	Mutated_in_SCC	0.386213
Sis	Mutated_in_SCC	0.369921
Cdkn2a	Mutated_in_SCC	0.344209
Pik3ca	Mutated_in_SCC	0.34417
Nsd1	Mutated_in_SCC	0.335888
Fadd	CNV	0.333076
Pclo	Mutated_in_SCC	0.304936
Casp8	Mutated_in_SCC	0.295778
Ppfia1	CNV	0.26826
Plec	Mutated_in_SCC	0.241003
Oraov1	CNV	0.224752
Huwe1	Mutated_in_SCC	0.13831
Mdn1	Mutated_in_SCC	0.0924184
Trp63	CNV	0.0385002

## Sheet: P4_results_by_sample
sample	Guide_Target	sample_tot_nCells	mean_FoldChange	rank_in_sample
WTA10	Abca13	26437	1.20325	57
WTA10	Adgrb3	26437	1.05168	68
WTA10	Adgrl2	26437	0.589496	125
WTA10	Adgrl3	26437	0.688164	118
WTA10	Adgrv1	26437	1.0117	71
WTA10	Aff3	26437	0.762033	110
WTA10	Ahnak	26437	1.07544	67
WTA10	Ahnak2	26437	0.526936	133
WTA10	Akap9	26437	0.481595	141
WTA10	Ank2	26437	1.967	18
WTA10	Ano1	26437	2.58344	11
WTA10	Apob	26437	0.0977658	166
WTA10	Aspm	26437	0.251027	159
WTA10	Cacna1e	26437	0.517652	136
WTA10	Casp8	26437	0.565699	127
WTA10	Ccnd1	26437	0.815365	102
WTA10	Cdh10	26437	0.374284	153
WTA10	Cdh2	26437	1.83905	19
WTA10	Cdkn2a	26437	1.44682	38
WTA10	Cdkn2b	26437	0.34945	156
WTA10	Cfh	26437	0.76207	109
WTA10	Col11a1	26437	0.823041	99
WTA10	Col1a2	26437	0.822736	100
WTA10	Col22a1	26437	1.47754	36
WTA10	Col4a4	26437	0.844206	96
WTA10	Col6a3	26437	0.418451	149
WTA10	Col6a5	26437	0.618786	121
WTA10	Col6a6	26437	1.37815	43
WTA10	Crebbp	26437	2.16534	15
WTA10	Csmd1	26437	0.882211	89
WTA10	Csmd2	26437	0.813014	104
WTA10	Csmd3	26437	0.105664	165
WTA10	Cttn	26437	0.618369	122
WTA10	Cubn	26437	2.13982	16
WTA10	D630045J12Rik	26437	0.523022	134
WTA10	Dgkb	26437	0.720649	115
WTA10	Dmd	26437	1.61387	29
WTA10	Dnah10	26437	0.881627	90
WTA10	Dnah11	26437	0.878991	91
WTA10	Dnah17	26437	1.22151	56
WTA10	Dnah3	26437	0.382783	151
WTA10	Dnah5	26437	1.04412	69
WTA10	Dnah6	26437	1.41877	40
WTA10	Dnah7a	26437	0.741129	113
WTA10	Dnah8	26437	1.23566	54
WTA10	Dnah9	26437	1.17715	59
WTA10	Dscam	26437	0.378776	152
WTA10	Dst	26437	0.67222	119
WTA10	Ep300	26437	1.70409	26
WTA10	Epha5	26437	1.71265	25
WTA10	Epha7	26437	0.759395	111
WTA10	Erbb4	26437	0.969062	76
WTA10	Erich3	26437	1.62048	28
WTA10	Fadd	26437	1.24019	50
WTA10	Fam135b	26437	0.356753	155
WTA10	Fat1	26437	8.95103	2
WTA10	Fat2	26437	1.122	62
WTA10	Fat3	26437	2.89819	9
WTA10	Fat4	26437	1.6977	27
WTA10	Fbxw7	26437	1.14271	61
WTA10	Fgf15	26437	0.502153	138
WTA10	Fgf3	26437	0.457231	145
WTA10	Fgf4	26437	1.23811	51
WTA10	Flg	26437	0.438293	147
WTA10	Fmn2	26437	0.621674	120
WTA10	Herc2	26437	1.11857	63
WTA10	Hmcn1	26437	1.46592	37
WTA10	Hras	26437	0.88515	88
WTA10	Huwe1	26437	0.548271	131
WTA10	Kdr	26437	3.05346	7
WTA10	Kmt2c	26437	2.22026	12
WTA10	Kmt2d	26437	0.942485	80
WTA10	Lama2	26437	0.86919	92
WTA10	Lama5	26437	1.16058	60
WTA10	Lrp1	26437	0.201992	162
WTA10	Lrp1b	26437	0.17116	163
WTA10	Lrp2	26437	1.07972	65
WTA10	Macf1	26437	0.894613	86
WTA10	Magi2	26437	3.1649	6
WTA10	Mdn1	26437	0.0969957	167
WTA10	Mgam	26437	0.470767	144
WTA10	Mroh2b	26437	1.57775	33
WTA10	Muc16	26437	0.312144	157
WTA10	Muc2	26437	0.556074	129
WTA10	Muc3	26437	1.1912	58
WTA10	Muc4	26437	2.00218	17
WTA10	Muc5b	26437	0.902686	84
WTA10	Myh1	26437	0.745575	112
WTA10	Myh2	26437	1.60513	32
WTA10	Myh8	26437	0.96574	77
WTA10	Nav3	26437	0.944303	79
WTA10	Neb	26437	1.01218	70
WTA10	Notch1	26437	9.3111	1
WTA10	Notch2	26437	2.17318	14
WTA10	Nsd1	26437	0.823594	98
WTA10	Obscn	26437	0.554242	130
WTA10	Oraov1	26437	0.222929	161
WTA10	P3h2	26437	0.862587	95
WTA10	Pak7	26437	1.30223	45
WTA10	Pappa2	26437	0.789268	107
WTA10	Pcdh11x	26437	1.72476	23
WTA10	Pcdh15	26437	0.980782	74
WTA10	Pclo	26437	0.698611	117
WTA10	Peg3	26437	0.811057	105
WTA10	Pik3ca	26437	0.276539	158
WTA10	Pik3cg	26437	0.938891	81
WTA10	Pkhd1	26437	0.837222	97
WTA10	Pkhd1l1	26437	0.866164	93
WTA10	Plec	26437	0.442399	146
WTA10	Ppfia1	26437	0.521165	135
WTA10	Prex2	26437	1.82968	20
WTA10	Prkdc	26437	0.703544	116
WTA10	Ptprd	26437	0.476762	143
WTA10	Reln	26437	0.508646	137
WTA10	Ros1	26437	1.74236	22
WTA10	Rp1	26437	0.372376	154
WTA10	Runx1t1	26437	1.39667	42
WTA10	Ryr1	26437	0.578143	126
WTA10	Ryr2	26437	0.538879	132
WTA10	Ryr3	26437	3.42811	5
WTA10	Scn9a	26437	0.610503	123
WTA10	Shank2	26437	1.6098	30
WTA10	Sis	26437	0.886532	87
WTA10	Slit2	26437	1.71831	24
WTA10	Sox2	26437	0.47908	142
WTA10	Spag17	26437	1.25098	49
WTA10	Sphkap	26437	1.26209	48
WTA10	Spta1	26437	0.813096	103
WTA10	Syne1	26437	1.237	53
WTA10	Syne2	26437	1.23721	52
WTA10	Tenm1	26437	0.923141	82
WTA10	Tet1	26437	0.595731	124
WTA10	Thsd7a	26437	0.971414	75
WTA10	Tnni3k	26437	0.817773	101
WTA10	Tnxb	26437	0.483454	140
WTA10	Tpcn2	26437	0.948398	78
WTA10	Trp53	26437	2.2153	13
WTA10	Trp63	26437	0.162552	164
WTA10	Ttn	26437	0.436986	148
WTA10	Unc13c	26437	1.48176	35
WTA10	Ush2a	26437	2.95329	8
WTA10	Vcan	26437	0.496207	139
WTA10	Vps13b	26437	1.27582	46
WTA10	Xirp2	26437	1.07777	66
WTA10	Zfhx4	26437	0.917045	83
WTA10	Zfp469	26437	0.563206	128
WTA10	Zfp78	26437	1.4219	39
WTA10	Zfp804b	26437	2.74796	10
WTA10	Zfp831	26437	0.898884	85
WTA10	Zmat3	26437	1.41746	41
WTA10	ctrl_1	26437	0.989212	73
WTA10	ctrl_10	26437	0.730891	114
WTA10	ctrl_11	26437	1.79909	21
WTA10	ctrl_12	26437	0.410796	150
WTA10	ctrl_13	26437	0.995927	72
WTA10	ctrl_14	26437	1.51752	34
WTA10	ctrl_15	26437	1.08391	64
WTA10	ctrl_16	26437	1.60826	31
WTA10	ctrl_17	26437	4.11571	3
WTA10	ctrl_2	26437	3.44922	4
WTA10	ctrl_3	26437	1.30841	44
WTA10	ctrl_4	26437	0.864977	94
WTA10	ctrl_5	26437	0.224261	160
WTA10	ctrl_6	26437	0.807717	106
WTA10	ctrl_7	26437	1.2753	47
WTA10	ctrl_8	26437	0.783215	108
WTA10	ctrl_9	26437	1.22899	55
WTA4	Abca13	3991	1.42602	92
WTA4	Adgrb3	3991	2.35857	38
WTA4	Adgrl2	3991	0.298064	157
WTA4	Adgrl3	3991	1.08383	109
WTA4	Adgrv1	3991	1.91517	60
WTA4	Aff3	3991	2.70123	24
WTA4	Ahnak	3991	0.750561	130
WTA4	Ahnak2	3991	2.19124	46
WTA4	Akap9	3991	1.79847	69
WTA4	Ank2	3991	1.5977	82
WTA4	Ano1	3991	0.556696	143
WTA4	Apob	3991	0.123606	167
WTA4	Aspm	3991	1.64285	80
WTA4	Cacna1e	3991	1.75808	74
WTA4	Casp8	3991	0.34328	155
WTA4	Ccnd1	3991	2.87178	18
WTA4	Cdh10	3991	0.996624	112
WTA4	Cdh2	3991	2.31228	40
WTA4	Cdkn2a	3991	0.951174	115
WTA4	Cdkn2b	3991	1.47412	88
WTA4	Cfh	3991	1.4547	90
WTA4	Col11a1	3991	2.73984	23
WTA4	Col1a2	3991	0.416156	153
WTA4	Col22a1	3991	2.86387	19
WTA4	Col4a4	3991	1.56524	84
WTA4	Col6a3	3991	1.50335	87
WTA4	Col6a5	3991	1.858	66
WTA4	Col6a6	3991	0.809477	122
WTA4	Crebbp	3991	2.46762	33
WTA4	Csmd1	3991	0.554959	144
WTA4	Csmd2	3991	2.81333	22
WTA4	Csmd3	3991	0.467418	151
WTA4	Cttn	3991	2.07258	52
WTA4	Cubn	3991	1.87631	64
WTA4	D630045J12Rik	3991	1.57164	83
WTA4	Dgkb	3991	1.46731	89
WTA4	Dmd	3991	1.50776	86
WTA4	Dnah10	3991	0.943167	116
WTA4	Dnah11	3991	2.38548	36
WTA4	Dnah17	3991	2.17106	47
WTA4	Dnah3	3991	2.57502	28
WTA4	Dnah5	3991	1.67351	78
WTA4	Dnah6	3991	1.33477	98
WTA4	Dnah7a	3991	2.48354	31
WTA4	Dnah8	3991	0.71073	132
WTA4	Dnah9	3991	2.31187	41
WTA4	Dscam	3991	3.27854	8
WTA4	Dst	3991	0.291985	158
WTA4	Ep300	3991	0.924079	117
WTA4	Epha5	3991	0.720985	131
WTA4	Epha7	3991	0.236425	161
WTA4	Erbb4	3991	0.542948	145
WTA4	Erich3	3991	2.83817	21
WTA4	Fadd	3991	0.495023	148
WTA4	Fam135b	3991	0.566605	141
WTA4	Fat1	3991	9.64021	1
WTA4	Fat2	3991	0.6534	138
WTA4	Fat3	3991	2.96551	15
WTA4	Fat4	3991	0.859158	119
WTA4	Fbxw7	3991	0.764063	124
WTA4	Fgf15	3991	0.515538	147
WTA4	Fgf3	3991	1.38624	95
WTA4	Fgf4	3991	2.23471	44
WTA4	Flg	3991	2.37051	37
WTA4	Fmn2	3991	2.21789	45
WTA4	Herc2	3991	1.14824	106
WTA4	Hmcn1	3991	3.68184	7
WTA4	Hras	3991	0.754065	129
WTA4	Huwe1	3991	1.34387	97
WTA4	Kdr	3991	1.60782	81
WTA4	Kmt2c	3991	1.19047	103
WTA4	Kmt2d	3991	2.09688	51
WTA4	Lama2	3991	0.480283	149
WTA4	Lama5	3991	2.55352	29
WTA4	Lrp1	3991	0.95157	114
WTA4	Lrp1b	3991	1.78404	72
WTA4	Lrp2	3991	1.99587	54
WTA4	Macf1	3991	0.75866	126
WTA4	Magi2	3991	1.90187	63
WTA4	Mdn1	3991	0.161639	165
WTA4	Mgam	3991	1.96369	56
WTA4	Mroh2b	3991	0.23236	163
WTA4	Muc16	3991	2.91587	16
WTA4	Muc2	3991	0.86497	118
WTA4	Muc3	3991	3.21953	9
WTA4	Muc4	3991	1.64406	79
WTA4	Muc5b	3991	1.97078	55
WTA4	Myh1	3991	5.56345	3
WTA4	Myh2	3991	1.27181	100
WTA4	Myh8	3991	1.21814	101
WTA4	Nav3	3991	3.00211	13
WTA4	Neb	3991	1.37092	96
WTA4	Notch1	3991	8.33031	2
WTA4	Notch2	3991	0.561569	142
WTA4	Nsd1	3991	2.15054	49
WTA4	Obscn	3991	1.42937	91
WTA4	Oraov1	3991	0.138058	166
WTA4	P3h2	3991	0.473253	150
WTA4	Pak7	3991	1.86056	65
WTA4	Pappa2	3991	1.719	77
WTA4	Pcdh11x	3991	2.70114	25
WTA4	Pcdh15	3991	0.702892	133
WTA4	Pclo	3991	0.754146	128
WTA4	Peg3	3991	1.7483	76
WTA4	Pik3ca	3991	0.615913	139
WTA4	Pik3cg	3991	1.75937	73
WTA4	Pkhd1	3991	2.85617	20
WTA4	Pkhd1l1	3991	1.19541	102
WTA4	Plec	3991	2.25758	43
WTA4	Ppfia1	3991	0.658392	136
WTA4	Prex2	3991	2.51886	30
WTA4	Prkdc	3991	0.41877	152
WTA4	Ptprd	3991	0.532214	146
WTA4	Reln	3991	1.90201	62
WTA4	Ros1	3991	0.668332	135
WTA4	Rp1	3991	2.58504	27
WTA4	Runx1t1	3991	4.15263	5
WTA4	Ryr1	3991	1.81032	68
WTA4	Ryr2	3991	1.42563	94
WTA4	Ryr3	3991	3.18712	10
WTA4	Scn9a	3991	1.78469	71
WTA4	Shank2	3991	0.780977	123
WTA4	Sis	3991	2.02603	53
WTA4	Slit2	3991	0.852239	120
WTA4	Sox2	3991	2.89495	17
WTA4	Spag17	3991	0.977875	113
WTA4	Sphkap	3991	1.12829	108
WTA4	Spta1	3991	3.10538	12
WTA4	Syne1	3991	0.171332	164
WTA4	Syne2	3991	1.16198	105
WTA4	Tenm1	3991	0.597785	140
WTA4	Tet1	3991	0.655575	137
WTA4	Thsd7a	3991	0.234365	162
WTA4	Tnni3k	3991	1.13148	107
WTA4	Tnxb	3991	1.42579	93
WTA4	Tpcn2	3991	2.10429	50
WTA4	Trp53	3991	1.8304	67
WTA4	Trp63	3991	0.757877	127
WTA4	Ttn	3991	1.07112	110
WTA4	Unc13c	3991	1.96324	57
WTA4	Ush2a	3991	1.30725	99
WTA4	Vcan	3991	2.58566	26
WTA4	Vps13b	3991	2.45091	34
WTA4	Xirp2	3991	1.91365	61
WTA4	Zfhx4	3991	5.53782	4
WTA4	Zfp469	3991	2.25898	42
WTA4	Zfp78	3991	0.363264	154
WTA4	Zfp804b	3991	2.97362	14
WTA4	Zfp831	3991	1.9241	59
WTA4	Zmat3	3991	1.16303	104
WTA4	ctrl_1	3991	2.15929	48
WTA4	ctrl_10	3991	0.266776	160
WTA4	ctrl_11	3991	0.324903	156
WTA4	ctrl_12	3991	1.94897	58
WTA4	ctrl_13	3991	3.95382	6
WTA4	ctrl_14	3991	1.06397	111
WTA4	ctrl_15	3991	2.47854	32
WTA4	ctrl_16	3991	2.31262	39
WTA4	ctrl_17	3991	2.44952	35
WTA4	ctrl_2	3991	0.281954	159
WTA4	ctrl_3	3991	0.813222	121
WTA4	ctrl_4	3991	3.13629	11
WTA4	ctrl_5	3991	1.75769	75
WTA4	ctrl_6	3991	1.7916	70
WTA4	ctrl_7	3991	0.762926	125
WTA4	ctrl_8	3991	0.696127	134
WTA4	ctrl_9	3991	1.54484	85
WTA5	Abca13	3771	0.961191	112
WTA5	Adgrb3	3771	1.94945	59
WTA5	Adgrl2	3771	0.473179	151
WTA5	Adgrl3	3771	0.669168	134
WTA5	Adgrv1	3771	1.82626	65
WTA5	Aff3	3771	2.95236	18
WTA5	Ahnak	3771	0.364778	157
WTA5	Ahnak2	3771	2.44556	34
WTA5	Akap9	3771	2.34035	40
WTA5	Ank2	3771	0.9851	111
WTA5	Ano1	3771	0.441483	152
WTA5	Apob	3771	0.0556178	167
WTA5	Aspm	3771	1.57037	79
WTA5	Cacna1e	3771	1.86098	62
WTA5	Casp8	3771	0.560138	145
WTA5	Ccnd1	3771	3.54009	11
WTA5	Cdh10	3771	1.10676	103
WTA5	Cdh2	3771	1.55363	81
WTA5	Cdkn2a	3771	1.00667	110
WTA5	Cdkn2b	3771	0.844879	122
WTA5	Cfh	3771	1.51321	84
WTA5	Col11a1	3771	1.36526	89
WTA5	Col1a2	3771	1.39547	86
WTA5	Col22a1	3771	2.26919	43
WTA5	Col4a4	3771	1.04425	108
WTA5	Col6a3	3771	0.823042	124
WTA5	Col6a5	3771	1.65891	73
WTA5	Col6a6	3771	0.687262	132
WTA5	Crebbp	3771	2.51549	30
WTA5	Csmd1	3771	0.585438	142
WTA5	Csmd2	3771	3.98024	8
WTA5	Csmd3	3771	0.697414	129
WTA5	Cttn	3771	1.75047	69
WTA5	Cubn	3771	3.18771	14
WTA5	D630045J12Rik	3771	2.00481	56
WTA5	Dgkb	3771	1.8585	63
WTA5	Dmd	3771	2.46377	32
WTA5	Dnah10	3771	1.40275	85
WTA5	Dnah11	3771	2.78642	23
WTA5	Dnah17	3771	1.58298	78
WTA5	Dnah3	3771	2.37732	37
WTA5	Dnah5	3771	1.71316	70
WTA5	Dnah6	3771	1.0913	104
WTA5	Dnah7a	3771	2.29828	42
WTA5	Dnah8	3771	1.23861	94
WTA5	Dnah9	3771	2.67397	25
WTA5	Dscam	3771	3.47612	13
WTA5	Dst	3771	0.277294	161
WTA5	Ep300	3771	1.21903	95
WTA5	Epha5	3771	0.561857	144
WTA5	Epha7	3771	0.188847	166
WTA5	Erbb4	3771	0.331569	160
WTA5	Erich3	3771	2.83877	22
WTA5	Fadd	3771	0.94494	113
WTA5	Fam135b	3771	0.528351	147
WTA5	Fat1	3771	10.6354	1
WTA5	Fat2	3771	0.662808	136
WTA5	Fat3	3771	3.49744	12
WTA5	Fat4	3771	0.936294	114
WTA5	Fbxw7	3771	0.719158	128
WTA5	Fgf15	3771	1.23951	93
WTA5	Fgf3	3771	0.690373	131
WTA5	Fgf4	3771	2.14955	51
WTA5	Flg	3771	1.99358	57
WTA5	Fmn2	3771	1.87701	61
WTA5	Herc2	3771	1.10823	102
WTA5	Hmcn1	3771	5.67986	3
WTA5	Hras	3771	0.369337	155
WTA5	Huwe1	3771	0.656871	137
WTA5	Kdr	3771	2.70621	24
WTA5	Kmt2c	3771	1.85497	64
WTA5	Kmt2d	3771	2.23161	44
WTA5	Lama2	3771	0.884649	118
WTA5	Lama5	3771	2.90029	20
WTA5	Lrp1	3771	0.891545	117
WTA5	Lrp1b	3771	2.22487	46
WTA5	Lrp2	3771	2.01994	55
WTA5	Macf1	3771	0.732034	126
WTA5	Magi2	3771	1.70091	71
WTA5	Mdn1	3771	0.232043	163
WTA5	Mgam	3771	1.55261	82
WTA5	Mroh2b	3771	0.606338	141
WTA5	Muc16	3771	2.37612	38
WTA5	Muc2	3771	1.11515	101
WTA5	Muc3	3771	3.77674	10
WTA5	Muc4	3771	1.25645	91
WTA5	Muc5b	3771	2.20276	48
WTA5	Myh1	3771	5.62791	4
WTA5	Myh2	3771	1.54573	83
WTA5	Myh8	3771	2.60186	27
WTA5	Nav3	3771	3.05211	16
WTA5	Neb	3771	0.921964	115
WTA5	Notch1	3771	8.61174	2
WTA5	Notch2	3771	0.645645	138
WTA5	Nsd1	3771	1.81563	66
WTA5	Obscn	3771	1.61791	75
WTA5	Oraov1	3771	0.511393	149
WTA5	P3h2	3771	1.17901	97
WTA5	Pak7	3771	1.68673	72
WTA5	Pappa2	3771	1.13652	100
WTA5	Pcdh11x	3771	1.60717	77
WTA5	Pcdh15	3771	0.190386	165
WTA5	Pclo	3771	0.418472	153
WTA5	Peg3	3771	1.96743	58
WTA5	Pik3ca	3771	0.914648	116
WTA5	Pik3cg	3771	2.39691	36
WTA5	Pkhd1	3771	2.58391	28
WTA5	Pkhd1l1	3771	1.02097	109
WTA5	Plec	3771	2.6621	26
WTA5	Ppfia1	3771	0.63532	139
WTA5	Prex2	3771	2.1464	52
WTA5	Prkdc	3771	0.252452	162
WTA5	Ptprd	3771	0.411869	154
WTA5	Reln	3771	2.19495	49
WTA5	Ros1	3771	0.72512	127
WTA5	Rp1	3771	2.3695	39
WTA5	Runx1t1	3771	5.39126	6
WTA5	Ryr1	3771	2.90026	21
WTA5	Ryr2	3771	0.552248	146
WTA5	Ryr3	3771	3.04406	17
WTA5	Scn9a	3771	2.47022	31
WTA5	Shank2	3771	1.07981	106
WTA5	Sis	3771	1.93182	60
WTA5	Slit2	3771	0.734462	125
WTA5	Sox2	3771	4.418	7
WTA5	Spag17	3771	0.613541	140
WTA5	Sphkap	3771	1.61986	74
WTA5	Spta1	3771	1.13969	99
WTA5	Syne1	3771	0.345801	159
WTA5	Syne2	3771	2.18943	50
WTA5	Tenm1	3771	0.860563	120
WTA5	Tet1	3771	1.06006	107
WTA5	Thsd7a	3771	0.349211	158
WTA5	Tnni3k	3771	1.08462	105
WTA5	Tnxb	3771	1.79825	68
WTA5	Tpcn2	3771	0.502149	150
WTA5	Trp53	3771	2.4428	35
WTA5	Trp63	3771	0.579173	143
WTA5	Ttn	3771	1.27932	90
WTA5	Unc13c	3771	1.38009	88
WTA5	Ush2a	3771	0.858255	121
WTA5	Vcan	3771	2.53624	29
WTA5	Vps13b	3771	2.13611	53
WTA5	Xirp2	3771	1.8103	67
WTA5	Zfhx4	3771	3.80881	9
WTA5	Zfp469	3771	2.45852	33
WTA5	Zfp78	3771	0.696946	130
WTA5	Zfp804b	3771	2.23111	45
WTA5	Zfp831	3771	2.32175	41
WTA5	Zmat3	3771	1.14842	98
WTA5	ctrl_1	3771	1.38752	87
WTA5	ctrl_10	3771	0.215631	164
WTA5	ctrl_11	3771	0.524895	148
WTA5	ctrl_12	3771	1.61217	76
WTA5	ctrl_13	3771	5.45612	5
WTA5	ctrl_14	3771	1.20345	96
WTA5	ctrl_15	3771	1.55602	80
WTA5	ctrl_16	3771	2.91096	19
WTA5	ctrl_17	3771	2.21063	47
WTA5	ctrl_2	3771	0.365148	156
WTA5	ctrl_3	3771	0.668283	135
WTA5	ctrl_4	3771	3.08512	15
WTA5	ctrl_5	3771	1.24473	92
WTA5	ctrl_6	3771	0.827135	123
WTA5	ctrl_7	3771	0.684725	133
WTA5	ctrl_8	3771	2.12472	54
WTA5	ctrl_9	3771	0.866327	119
WTA6	Abca13	14853	0.63479	152
WTA6	Adgrb3	14853	2.00025	49
WTA6	Adgrl2	14853	2.20235	40
WTA6	Adgrl3	14853	0.667351	150
WTA6	Adgrv1	14853	1.19209	108
WTA6	Aff3	14853	1.29045	99
WTA6	Ahnak	14853	1.31191	96
WTA6	Ahnak2	14853	1.76639	64
WTA6	Akap9	14853	1.18472	109
WTA6	Ank2	14853	2.38249	31
WTA6	Ano1	14853	1.95976	52
WTA6	Apob	14853	0.854665	137
WTA6	Aspm	14853	1.37508	90
WTA6	Cacna1e	14853	0.824226	139
WTA6	Casp8	14853	0.718157	147
WTA6	Ccnd1	14853	1.83513	57
WTA6	Cdh10	14853	1.60213	73
WTA6	Cdh2	14853	1.90667	53
WTA6	Cdkn2a	14853	2.16831	41
WTA6	Cdkn2b	14853	0.699424	148
WTA6	Cfh	14853	1.47775	84
WTA6	Col11a1	14853	2.28388	37
WTA6	Col1a2	14853	1.83949	56
WTA6	Col22a1	14853	1.86247	54
WTA6	Col4a4	14853	1.1259	113
WTA6	Col6a3	14853	0.980967	124
WTA6	Col6a5	14853	0.825472	138
WTA6	Col6a6	14853	1.55137	78
WTA6	Crebbp	14853	1.62216	72
WTA6	Csmd1	14853	1.09197	116
WTA6	Csmd2	14853	2.32745	35
WTA6	Csmd3	14853	2.93006	18
WTA6	Cttn	14853	1.24432	102
WTA6	Cubn	14853	2.74894	22
WTA6	D630045J12Rik	14853	1.78526	62
WTA6	Dgkb	14853	1.40025	87
WTA6	Dmd	14853	1.05246	119
WTA6	Dnah10	14853	1.4277	85
WTA6	Dnah11	14853	1.32925	94
WTA6	Dnah17	14853	1.64818	71
WTA6	Dnah3	14853	1.80651	60
WTA6	Dnah5	14853	0.965857	125
WTA6	Dnah6	14853	1.2221	104
WTA6	Dnah7a	14853	2.79323	19
WTA6	Dnah8	14853	2.04847	46
WTA6	Dnah9	14853	1.376	89
WTA6	Dscam	14853	1.18147	110
WTA6	Dst	14853	0.182382	165
WTA6	Ep300	14853	0.741462	146
WTA6	Epha5	14853	0.931739	130
WTA6	Epha7	14853	0.241813	164
WTA6	Erbb4	14853	0.627413	153
WTA6	Erich3	14853	2.98246	17
WTA6	Fadd	14853	0.373056	160
WTA6	Fam135b	14853	0.943504	129
WTA6	Fat1	14853	12.9568	1
WTA6	Fat2	14853	2.36784	32
WTA6	Fat3	14853	2.70809	23
WTA6	Fat4	14853	1.75521	66
WTA6	Fbxw7	14853	1.10025	115
WTA6	Fgf15	14853	1.06313	118
WTA6	Fgf3	14853	0.952879	127
WTA6	Fgf4	14853	6.6678	3
WTA6	Flg	14853	2.5482	26
WTA6	Fmn2	14853	2.05495	45
WTA6	Herc2	14853	1.009	121
WTA6	Hmcn1	14853	4.06646	6
WTA6	Hras	14853	0.869975	136
WTA6	Huwe1	14853	0.386953	159
WTA6	Kdr	14853	2.64471	25
WTA6	Kmt2c	14853	1.21276	106
WTA6	Kmt2d	14853	1.25009	101
WTA6	Lama2	14853	0.799954	141
WTA6	Lama5	14853	1.81748	59
WTA6	Lrp1	14853	3.2273	14
WTA6	Lrp1b	14853	4.06136	7
WTA6	Lrp2	14853	2.13621	42
WTA6	Macf1	14853	1.3195	95
WTA6	Magi2	14853	3.04956	16
WTA6	Mdn1	14853	0.0808785	166
WTA6	Mgam	14853	1.58973	75
WTA6	Mroh2b	14853	2.77742	21
WTA6	Muc16	14853	1.30674	97
WTA6	Muc2	14853	0.34752	161
WTA6	Muc3	14853	2.6699	24
WTA6	Muc4	14853	0.667194	151
WTA6	Muc5b	14853	0.889143	134
WTA6	Myh1	14853	3.36685	11
WTA6	Myh2	14853	1.3474	93
WTA6	Myh8	14853	0.993868	122
WTA6	Nav3	14853	0.694227	149
WTA6	Neb	14853	0.911665	132
WTA6	Notch1	14853	8.98311	2
WTA6	Notch2	14853	2.04455	47
WTA6	Nsd1	14853	0.907872	133
WTA6	Obscn	14853	2.09327	44
WTA6	Oraov1	14853	0.301366	163
WTA6	P3h2	14853	2.38257	30
WTA6	Pak7	14853	1.80546	61
WTA6	Pappa2	14853	0.783278	143
WTA6	Pcdh11x	14853	2.31654	36
WTA6	Pcdh15	14853	0.433463	158
WTA6	Pclo	14853	0.922444	131
WTA6	Peg3	14853	0.882109	135
WTA6	Pik3ca	14853	0.329984	162
WTA6	Pik3cg	14853	2.3428	34
WTA6	Pkhd1	14853	1.73806	68
WTA6	Pkhd1l1	14853	1.42342	86
WTA6	Plec	14853	0.546597	156
WTA6	Ppfia1	14853	1.2183	105
WTA6	Prex2	14853	1.36844	92
WTA6	Prkdc	14853	0.455404	157
WTA6	Ptprd	14853	0.765882	144
WTA6	Reln	14853	1.72903	69
WTA6	Ros1	14853	2.52665	28
WTA6	Rp1	14853	0.78848	142
WTA6	Runx1t1	14853	2.54176	27
WTA6	Ryr1	14853	1.39445	88
WTA6	Ryr2	14853	3.8732	8
WTA6	Ryr3	14853	3.24105	12
WTA6	Scn9a	14853	1.76166	65
WTA6	Shank2	14853	1.59705	74
WTA6	Sis	14853	0.800655	140
WTA6	Slit2	14853	1.50727	81
WTA6	Sox2	14853	1.10929	114
WTA6	Spag17	14853	1.26362	100
WTA6	Sphkap	14853	1.73927	67
WTA6	Spta1	14853	4.75268	5
WTA6	Syne1	14853	1.23512	103
WTA6	Syne2	14853	1.18023	111
WTA6	Tenm1	14853	2.35337	33
WTA6	Tet1	14853	2.2042	38
WTA6	Thsd7a	14853	1.96261	51
WTA6	Tnni3k	14853	1.85056	55
WTA6	Tnxb	14853	0.957729	126
WTA6	Tpcn2	14853	2.49797	29
WTA6	Trp53	14853	3.23178	13
WTA6	Trp63	14853	0.0341159	167
WTA6	Ttn	14853	1.82342	58
WTA6	Unc13c	14853	3.4037	10
WTA6	Ush2a	14853	2.20296	39
WTA6	Vcan	14853	1.70004	70
WTA6	Vps13b	14853	0.755509	145
WTA6	Xirp2	14853	2.10298	43
WTA6	Zfhx4	14853	1.97011	50
WTA6	Zfp469	14853	1.04511	120
WTA6	Zfp78	14853	0.949308	128
WTA6	Zfp804b	14853	3.71696	9
WTA6	Zfp831	14853	1.5078	80
WTA6	Zmat3	14853	0.55296	155
WTA6	ctrl_1	14853	5.93709	4
WTA6	ctrl_10	14853	0.56247	154
WTA6	ctrl_11	14853	0.9926	123
WTA6	ctrl_12	14853	3.11209	15
WTA6	ctrl_13	14853	2.00465	48
WTA6	ctrl_14	14853	1.56274	76
WTA6	ctrl_15	14853	1.77287	63
WTA6	ctrl_16	14853	1.48211	83
WTA6	ctrl_17	14853	1.29095	98
WTA6	ctrl_2	14853	1.08823	117
WTA6	ctrl_3	14853	1.36994	91
WTA6	ctrl_4	14853	1.56177	77
WTA6	ctrl_5	14853	1.20067	107
WTA6	ctrl_6	14853	1.16655	112
WTA6	ctrl_7	14853	1.53919	79
WTA6	ctrl_8	14853	2.781	20
WTA6	ctrl_9	14853	1.50505	82
WTA7	Abca13	13985	0.660749	106
WTA7	Adgrb3	13985	0.680728	102
WTA7	Adgrl2	13985	0.662201	105
WTA7	Adgrl3	13985	0.993349	70
WTA7	Adgrv1	13985	0.20517	162
WTA7	Aff3	13985	0.247815	159
WTA7	Ahnak	13985	1.41131	37
WTA7	Ahnak2	13985	2.05617	21
WTA7	Akap9	13985	1.40651	38
WTA7	Ank2	13985	0.995425	68
WTA7	Ano1	13985	0.637603	112
WTA7	Apob	13985	0.523287	129
WTA7	Aspm	13985	0.994913	69
WTA7	Cacna1e	13985	0.663434	104
WTA7	Casp8	13985	1.93056	22
WTA7	Ccnd1	13985	0.693194	100
WTA7	Cdh10	13985	0.707103	97
WTA7	Cdh2	13985	1.22632	53
WTA7	Cdkn2a	13985	0.331103	151
WTA7	Cdkn2b	13985	0.466623	135
WTA7	Cfh	13985	3.0134	10
WTA7	Col11a1	13985	0.772108	89
WTA7	Col1a2	13985	0.644277	108
WTA7	Col22a1	13985	0.920049	75
WTA7	Col4a4	13985	0.520722	130
WTA7	Col6a3	13985	0.939329	73
WTA7	Col6a5	13985	2.25309	20
WTA7	Col6a6	13985	0.387984	147
WTA7	Crebbp	13985	1.78323	25
WTA7	Csmd1	13985	0.932902	74
WTA7	Csmd2	13985	0.710103	96
WTA7	Csmd3	13985	0.239524	160
WTA7	Cttn	13985	0.282994	156
WTA7	Cubn	13985	2.37682	16
WTA7	D630045J12Rik	13985	1.2379	51
WTA7	Dgkb	13985	0.374431	148
WTA7	Dmd	13985	0.496118	132
WTA7	Dnah10	13985	0.674862	103
WTA7	Dnah11	13985	1.12141	59
WTA7	Dnah17	13985	1.20924	55
WTA7	Dnah3	13985	0.544053	124
WTA7	Dnah5	13985	0.602057	115
WTA7	Dnah6	13985	1.00307	67
WTA7	Dnah7a	13985	0.47854	133
WTA7	Dnah8	13985	0.837372	82
WTA7	Dnah9	13985	0.759936	91
WTA7	Dscam	13985	0.900236	77
WTA7	Dst	13985	1.06932	62
WTA7	Ep300	13985	1.30651	47
WTA7	Epha5	13985	0.446574	137
WTA7	Epha7	13985	0.797588	84
WTA7	Erbb4	13985	0.14349	166
WTA7	Erich3	13985	1.46852	36
WTA7	Fadd	13985	0.269038	157
WTA7	Fam135b	13985	1.7549	27
WTA7	Fat1	13985	9.90613	1
WTA7	Fat2	13985	0.248916	158
WTA7	Fat3	13985	0.751664	93
WTA7	Fat4	13985	2.38127	15
WTA7	Fbxw7	13985	0.74719	94
WTA7	Fgf15	13985	0.811481	83
WTA7	Fgf3	13985	0.351531	150
WTA7	Fgf4	13985	0.429566	139
WTA7	Flg	13985	0.557127	123
WTA7	Fmn2	13985	0.643459	110
WTA7	Herc2	13985	0.59302	116
WTA7	Hmcn1	13985	1.70157	31
WTA7	Hras	13985	0.791635	85
WTA7	Huwe1	13985	0.543318	125
WTA7	Kdr	13985	3.29144	8
WTA7	Kmt2c	13985	0.837721	81
WTA7	Kmt2d	13985	2.7287	11
WTA7	Lama2	13985	2.33977	18
WTA7	Lama5	13985	0.602833	114
WTA7	Lrp1	13985	0.313617	152
WTA7	Lrp1b	13985	0.705648	98
WTA7	Lrp2	13985	0.198079	163
WTA7	Macf1	13985	0.783687	87
WTA7	Magi2	13985	1.63077	32
WTA7	Mdn1	13985	0.0106768	167
WTA7	Mgam	13985	0.843621	80
WTA7	Mroh2b	13985	4.70189	4
WTA7	Muc16	13985	0.763496	90
WTA7	Muc2	13985	0.714729	95
WTA7	Muc3	13985	1.37298	41
WTA7	Muc4	13985	0.285586	155
WTA7	Muc5b	13985	1.06158	63
WTA7	Myh1	13985	0.506535	131
WTA7	Myh2	13985	1.74322	28
WTA7	Myh8	13985	0.642229	111
WTA7	Nav3	13985	1.08178	61
WTA7	Neb	13985	0.565941	120
WTA7	Notch1	13985	4.71321	3
WTA7	Notch2	13985	2.37052	17
WTA7	Nsd1	13985	0.533774	128
WTA7	Obscn	13985	0.460311	136
WTA7	Oraov1	13985	0.152097	165
WTA7	P3h2	13985	4.87627	2
WTA7	Pak7	13985	1.35184	43
WTA7	Pappa2	13985	0.783174	88
WTA7	Pcdh11x	13985	1.81235	23
WTA7	Pcdh15	13985	1.20081	57
WTA7	Pclo	13985	0.863379	78
WTA7	Peg3	13985	0.312225	153
WTA7	Pik3ca	13985	0.404818	145
WTA7	Pik3cg	13985	0.900921	76
WTA7	Pkhd1	13985	0.537882	127
WTA7	Pkhd1l1	13985	1.02837	64
WTA7	Plec	13985	0.410167	143
WTA7	Ppfia1	13985	0.540227	126
WTA7	Prex2	13985	1.27262	48
WTA7	Prkdc	13985	0.309848	154
WTA7	Ptprd	13985	1.72268	29
WTA7	Reln	13985	0.560968	122
WTA7	Ros1	13985	2.52092	13
WTA7	Rp1	13985	0.705463	99
WTA7	Runx1t1	13985	0.570413	118
WTA7	Ryr1	13985	1.40444	39
WTA7	Ryr2	13985	0.220999	161
WTA7	Ryr3	13985	1.54657	34
WTA7	Scn9a	13985	0.440238	138
WTA7	Shank2	13985	0.63235	113
WTA7	Sis	13985	0.784009	86
WTA7	Slit2	13985	3.8849	7
WTA7	Sox2	13985	1.21219	54
WTA7	Spag17	13985	1.34091	44
WTA7	Sphkap	13985	1.37657	40
WTA7	Spta1	13985	1.09489	60
WTA7	Syne1	13985	0.564133	121
WTA7	Syne2	13985	2.46896	14
WTA7	Tenm1	13985	0.414625	141
WTA7	Tet1	13985	4.53047	5
WTA7	Thsd7a	13985	0.368766	149
WTA7	Tnni3k	13985	0.40644	144
WTA7	Tnxb	13985	0.41188	142
WTA7	Tpcn2	13985	1.00311	66
WTA7	Trp53	13985	3.13564	9
WTA7	Trp63	13985	0.16761	164
WTA7	Ttn	13985	1.34055	45
WTA7	Unc13c	13985	0.645732	107
WTA7	Ush2a	13985	1.72246	30
WTA7	Vcan	13985	2.26067	19
WTA7	Vps13b	13985	1.33819	46
WTA7	Xirp2	13985	2.64676	12
WTA7	Zfhx4	13985	1.35967	42
WTA7	Zfp469	13985	4.43801	6
WTA7	Zfp78	13985	1.12863	58
WTA7	Zfp804b	13985	0.64418	109
WTA7	Zfp831	13985	0.568332	119
WTA7	Zmat3	13985	0.963253	72
WTA7	ctrl_1	13985	0.473642	134
WTA7	ctrl_10	13985	0.685157	101
WTA7	ctrl_11	13985	1.23611	52
WTA7	ctrl_12	13985	1.24897	50
WTA7	ctrl_13	13985	0.415897	140
WTA7	ctrl_14	13985	1.501	35
WTA7	ctrl_15	13985	1.02469	65
WTA7	ctrl_16	13985	1.25454	49
WTA7	ctrl_17	13985	1.81217	24
WTA7	ctrl_2	13985	0.393489	146
WTA7	ctrl_3	13985	0.755068	92
WTA7	ctrl_4	13985	1.77548	26
WTA7	ctrl_5	13985	0.59205	117
WTA7	ctrl_6	13985	0.964376	71
WTA7	ctrl_7	13985	1.59804	33
WTA7	ctrl_8	13985	0.849188	79
WTA7	ctrl_9	13985	1.20464	56
WTA8	Abca13	37961	0.98449	65
WTA8	Adgrb3	37961	1.82755	17
WTA8	Adgrl2	37961	0.630107	113
WTA8	Adgrl3	37961	0.716156	98
WTA8	Adgrv1	37961	1.85418	16
WTA8	Aff3	37961	1.42773	36
WTA8	Ahnak	37961	4.49563	3
WTA8	Ahnak2	37961	0.40428	145
WTA8	Akap9	37961	0.512395	130
WTA8	Ank2	37961	1.86403	15
WTA8	Ano1	37961	0.491623	136
WTA8	Apob	37961	0.623016	115
WTA8	Aspm	37961	1.00358	64
WTA8	Cacna1e	37961	0.733441	96
WTA8	Casp8	37961	0.610151	118
WTA8	Ccnd1	37961	0.639153	110
WTA8	Cdh10	37961	0.567426	123
WTA8	Cdh2	37961	1.63117	25
WTA8	Cdkn2a	37961	0.299282	160
WTA8	Cdkn2b	37961	0.233693	162
WTA8	Cfh	37961	1.34689	41
WTA8	Col11a1	37961	0.719617	97
WTA8	Col1a2	37961	0.323781	157
WTA8	Col22a1	37961	0.500707	133
WTA8	Col4a4	37961	0.94333	74
WTA8	Col6a3	37961	0.955242	70
WTA8	Col6a5	37961	0.95448	71
WTA8	Col6a6	37961	0.923386	77
WTA8	Crebbp	37961	1.13756	51
WTA8	Csmd1	37961	1.51565	30
WTA8	Csmd2	37961	2.37865	8
WTA8	Csmd3	37961	0.492033	135
WTA8	Cttn	37961	1.12945	54
WTA8	Cubn	37961	1.56335	28
WTA8	D630045J12Rik	37961	0.633587	111
WTA8	Dgkb	37961	1.6128	26
WTA8	Dmd	37961	1.06235	59
WTA8	Dnah10	37961	0.956237	69
WTA8	Dnah11	37961	0.514662	129
WTA8	Dnah17	37961	0.372579	150
WTA8	Dnah3	37961	1.29911	43
WTA8	Dnah5	37961	1.34792	40
WTA8	Dnah6	37961	0.958138	68
WTA8	Dnah7a	37961	0.936021	75
WTA8	Dnah8	37961	0.375724	148
WTA8	Dnah9	37961	0.533315	127
WTA8	Dscam	37961	0.714662	99
WTA8	Dst	37961	0.612787	117
WTA8	Ep300	37961	1.30458	42
WTA8	Epha5	37961	1.17551	48
WTA8	Epha7	37961	1.46612	33
WTA8	Erbb4	37961	0.600561	120
WTA8	Erich3	37961	0.734568	95
WTA8	Fadd	37961	1.91971	14
WTA8	Fam135b	37961	0.978693	66
WTA8	Fat1	37961	10.9716	1
WTA8	Fat2	37961	0.469369	137
WTA8	Fat3	37961	1.13236	52
WTA8	Fat4	37961	0.590178	121
WTA8	Fbxw7	37961	1.04358	61
WTA8	Fgf15	37961	1.41529	37
WTA8	Fgf3	37961	0.503553	131
WTA8	Fgf4	37961	0.786739	91
WTA8	Flg	37961	0.827194	85
WTA8	Fmn2	37961	0.501568	132
WTA8	Herc2	37961	0.667336	104
WTA8	Hmcn1	37961	1.7904	19
WTA8	Hras	37961	0.409468	143
WTA8	Huwe1	37961	0.887013	80
WTA8	Kdr	37961	0.335107	155
WTA8	Kmt2c	37961	2.38347	7
WTA8	Kmt2d	37961	0.456504	140
WTA8	Lama2	37961	0.24962	161
WTA8	Lama5	37961	0.306433	158
WTA8	Lrp1	37961	1.0649	58
WTA8	Lrp1b	37961	1.60188	27
WTA8	Lrp2	37961	0.405644	144
WTA8	Macf1	37961	0.683259	103
WTA8	Magi2	37961	2.18499	12
WTA8	Mdn1	37961	0.113039	167
WTA8	Mgam	37961	0.845092	83
WTA8	Mroh2b	37961	2.19778	11
WTA8	Muc16	37961	2.14205	13
WTA8	Muc2	37961	0.971404	67
WTA8	Muc3	37961	0.368841	151
WTA8	Muc4	37961	1.10439	55
WTA8	Muc5b	37961	0.331685	156
WTA8	Myh1	37961	1.29667	44
WTA8	Myh2	37961	1.06921	57
WTA8	Myh8	37961	0.805659	89
WTA8	Nav3	37961	1.28516	45
WTA8	Neb	37961	0.608678	119
WTA8	Notch1	37961	10.9019	2
WTA8	Notch2	37961	0.412411	142
WTA8	Nsd1	37961	0.627949	114
WTA8	Obscn	37961	0.890156	79
WTA8	Oraov1	37961	0.124377	166
WTA8	P3h2	37961	1.01392	63
WTA8	Pak7	37961	0.535811	126
WTA8	Pappa2	37961	0.499848	134
WTA8	Pcdh11x	37961	2.25831	9
WTA8	Pcdh15	37961	0.948991	73
WTA8	Pclo	37961	0.516089	128
WTA8	Peg3	37961	2.21092	10
WTA8	Pik3ca	37961	0.664931	106
WTA8	Pik3cg	37961	0.552511	125
WTA8	Pkhd1	37961	1.49779	31
WTA8	Pkhd1l1	37961	1.76658	21
WTA8	Plec	37961	0.166223	165
WTA8	Ppfia1	37961	0.46515	138
WTA8	Prex2	37961	0.751586	93
WTA8	Prkdc	37961	0.660514	107
WTA8	Ptprd	37961	0.231336	163
WTA8	Reln	37961	1.15659	50
WTA8	Ros1	37961	1.77323	20
WTA8	Rp1	37961	0.33692	154
WTA8	Runx1t1	37961	0.737925	94
WTA8	Ryr1	37961	0.813538	88
WTA8	Ryr2	37961	0.795619	90
WTA8	Ryr3	37961	2.91099	5
WTA8	Scn9a	37961	0.950907	72
WTA8	Shank2	37961	0.701008	101
WTA8	Sis	37961	0.903361	78
WTA8	Slit2	37961	1.3971	38
WTA8	Sox2	37961	0.630448	112
WTA8	Spag17	37961	1.37713	39
WTA8	Sphkap	37961	1.16814	49
WTA8	Spta1	37961	1.45803	35
WTA8	Syne1	37961	0.378206	147
WTA8	Syne2	37961	0.458679	139
WTA8	Tenm1	37961	0.667183	105
WTA8	Tet1	37961	0.301043	159
WTA8	Thsd7a	37961	2.62515	6
WTA8	Tnni3k	37961	0.615009	116
WTA8	Tnxb	37961	0.756502	92
WTA8	Tpcn2	37961	1.13045	53
WTA8	Trp53	37961	1.53867	29
WTA8	Trp63	37961	0.349907	153
WTA8	Ttn	37961	1.46516	34
WTA8	Unc13c	37961	1.19312	46
WTA8	Ush2a	37961	0.355604	152
WTA8	Vcan	37961	0.689584	102
WTA8	Vps13b	37961	0.880713	82
WTA8	Xirp2	37961	0.883042	81
WTA8	Zfhx4	37961	0.372739	149
WTA8	Zfp469	37961	0.824124	87
WTA8	Zfp78	37961	1.07486	56
WTA8	Zfp804b	37961	1.17638	47
WTA8	Zfp831	37961	1.66754	23
WTA8	Zmat3	37961	1.81603	18
WTA8	ctrl_1	37961	1.01583	62
WTA8	ctrl_10	37961	0.21292	164
WTA8	ctrl_11	37961	0.39094	146
WTA8	ctrl_12	37961	0.582424	122
WTA8	ctrl_13	37961	0.928431	76
WTA8	ctrl_14	37961	0.651283	109
WTA8	ctrl_15	37961	0.43968	141
WTA8	ctrl_16	37961	1.66335	24
WTA8	ctrl_17	37961	1.48983	32
WTA8	ctrl_2	37961	0.844495	84
WTA8	ctrl_3	37961	0.82605	86
WTA8	ctrl_4	37961	0.652107	108
WTA8	ctrl_5	37961	0.563405	124
WTA8	ctrl_6	37961	0.712959	100
WTA8	ctrl_7	37961	3.34384	4
WTA8	ctrl_8	37961	1.74261	22
WTA8	ctrl_9	37961	1.05978	60
WTA9	Abca13	19079	0.725062	109
WTA9	Adgrb3	19079	0.878044	94
WTA9	Adgrl2	19079	1.63525	27
WTA9	Adgrl3	19079	0.389457	151
WTA9	Adgrv1	19079	2.03102	13
WTA9	Aff3	19079	0.712865	110
WTA9	Ahnak	19079	2.75086	8
WTA9	Ahnak2	19079	0.530844	135
WTA9	Akap9	19079	1.84164	19
WTA9	Ank2	19079	0.8917	92
WTA9	Ano1	19079	0.322093	157
WTA9	Apob	19079	0.589946	127
WTA9	Aspm	19079	0.527544	138
WTA9	Cacna1e	19079	0.529728	136
WTA9	Casp8	19079	0.627023	118
WTA9	Ccnd1	19079	1.40046	40
WTA9	Cdh10	19079	1.22073	49
WTA9	Cdh2	19079	0.420109	148
WTA9	Cdkn2a	19079	0.599155	124
WTA9	Cdkn2b	19079	0.38135	153
WTA9	Cfh	19079	1.74519	21
WTA9	Col11a1	19079	0.811846	99
WTA9	Col1a2	19079	0.772961	102
WTA9	Col22a1	19079	1.56227	31
WTA9	Col4a4	19079	0.701375	111
WTA9	Col6a3	19079	0.743174	107
WTA9	Col6a5	19079	0.442886	144
WTA9	Col6a6	19079	1.5248	32
WTA9	Crebbp	19079	1.65751	24
WTA9	Csmd1	19079	0.725832	108
WTA9	Csmd2	19079	0.954277	80
WTA9	Csmd3	19079	1.23701	48
WTA9	Cttn	19079	0.296385	158
WTA9	Cubn	19079	4.02994	3
WTA9	D630045J12Rik	19079	1.13818	57
WTA9	Dgkb	19079	3.06137	6
WTA9	Dmd	19079	1.42556	38
WTA9	Dnah10	19079	1.11655	60
WTA9	Dnah11	19079	1.46737	36
WTA9	Dnah17	19079	0.365107	154
WTA9	Dnah3	19079	0.334701	155
WTA9	Dnah5	19079	0.437249	145
WTA9	Dnah6	19079	0.988386	73
WTA9	Dnah7a	19079	0.593197	126
WTA9	Dnah8	19079	0.580876	130
WTA9	Dnah9	19079	1.1083	62
WTA9	Dscam	19079	1.0294	69
WTA9	Dst	19079	1.65599	25
WTA9	Ep300	19079	0.967108	79
WTA9	Epha5	19079	0.633249	117
WTA9	Epha7	19079	1.24775	46
WTA9	Erbb4	19079	0.977307	76
WTA9	Erich3	19079	0.611702	119
WTA9	Fadd	19079	1.50694	34
WTA9	Fam135b	19079	0.786814	101
WTA9	Fat1	19079	13.7958	1
WTA9	Fat2	19079	0.607477	121
WTA9	Fat3	19079	2.05682	12
WTA9	Fat4	19079	0.969584	78
WTA9	Fbxw7	19079	0.415006	150
WTA9	Fgf15	19079	0.98111	75
WTA9	Fgf3	19079	0.260707	162
WTA9	Fgf4	19079	0.88498	93
WTA9	Flg	19079	0.765696	104
WTA9	Fmn2	19079	0.534928	134
WTA9	Herc2	19079	1.33926	43
WTA9	Hmcn1	19079	3.37085	5
WTA9	Hras	19079	0.93863	84
WTA9	Huwe1	19079	0.582478	129
WTA9	Kdr	19079	0.860614	95
WTA9	Kmt2c	19079	0.610224	120
WTA9	Kmt2d	19079	1.27291	44
WTA9	Lama2	19079	2.0138	14
WTA9	Lama5	19079	0.257207	164
WTA9	Lrp1	19079	0.66079	113
WTA9	Lrp1b	19079	0.913848	86
WTA9	Lrp2	19079	0.638289	116
WTA9	Macf1	19079	1.36634	41
WTA9	Magi2	19079	1.68101	22
WTA9	Mdn1	19079	0.104926	167
WTA9	Mgam	19079	0.82846	98
WTA9	Mroh2b	19079	1.17823	53
WTA9	Muc16	19079	0.912021	87
WTA9	Muc2	19079	1.43644	37
WTA9	Muc3	19079	1.63949	26
WTA9	Muc4	19079	1.89182	17
WTA9	Muc5b	19079	0.64624	115
WTA9	Myh1	19079	0.947064	81
WTA9	Myh2	19079	1.09216	65
WTA9	Myh8	19079	1.26455	45
WTA9	Nav3	19079	1.16407	56
WTA9	Neb	19079	0.491297	140
WTA9	Notch1	19079	7.58684	2
WTA9	Notch2	19079	1.85682	18
WTA9	Nsd1	19079	0.59427	125
WTA9	Obscn	19079	0.837687	97
WTA9	Oraov1	19079	0.475036	143
WTA9	P3h2	19079	0.573037	131
WTA9	Pak7	19079	1.81865	20
WTA9	Pappa2	19079	1.13779	58
WTA9	Pcdh11x	19079	1.17515	54
WTA9	Pcdh15	19079	0.971306	77
WTA9	Pclo	19079	0.535842	133
WTA9	Peg3	19079	2.36823	9
WTA9	Pik3ca	19079	0.334574	156
WTA9	Pik3cg	19079	0.651695	114
WTA9	Pkhd1	19079	1.51802	33
WTA9	Pkhd1l1	19079	0.988199	74
WTA9	Plec	19079	0.425223	147
WTA9	Ppfia1	19079	0.416247	149
WTA9	Prex2	19079	0.901551	90
WTA9	Prkdc	19079	0.893805	91
WTA9	Ptprd	19079	0.791576	100
WTA9	Reln	19079	1.24558	47
WTA9	Ros1	19079	1.60796	29
WTA9	Rp1	19079	0.599862	123
WTA9	Runx1t1	19079	0.843558	96
WTA9	Ryr1	19079	0.522698	139
WTA9	Ryr2	19079	1.08062	66
WTA9	Ryr3	19079	3.5857	4
WTA9	Scn9a	19079	0.994072	72
WTA9	Shank2	19079	0.698569	112
WTA9	Sis	19079	0.605299	122
WTA9	Slit2	19079	1.1104	61
WTA9	Sox2	19079	0.583884	128
WTA9	Spag17	19079	0.922195	85
WTA9	Sphkap	19079	0.750481	105
WTA9	Spta1	19079	1.41575	39
WTA9	Syne1	19079	0.2638	161
WTA9	Syne2	19079	1.00644	71
WTA9	Tenm1	19079	0.476703	141
WTA9	Tet1	19079	2.36291	10
WTA9	Thsd7a	19079	1.10583	63
WTA9	Tnni3k	19079	0.278663	160
WTA9	Tnxb	19079	0.29253	159
WTA9	Tpcn2	19079	0.527915	137
WTA9	Trp53	19079	1.9939	15
WTA9	Trp63	19079	0.183938	166
WTA9	Ttn	19079	0.476271	142
WTA9	Unc13c	19079	1.21981	50
WTA9	Ush2a	19079	1.09958	64
WTA9	Vcan	19079	1.04666	67
WTA9	Vps13b	19079	0.541036	132
WTA9	Xirp2	19079	1.01777	70
WTA9	Zfhx4	19079	1.50037	35
WTA9	Zfp469	19079	1.13247	59
WTA9	Zfp78	19079	1.66669	23
WTA9	Zfp804b	19079	1.93567	16
WTA9	Zfp831	19079	1.21678	51
WTA9	Zmat3	19079	1.16787	55
WTA9	ctrl_1	19079	1.20193	52
WTA9	ctrl_10	19079	1.04275	68
WTA9	ctrl_11	19079	0.251022	165
WTA9	ctrl_12	19079	0.77029	103
WTA9	ctrl_13	19079	0.91042	88
WTA9	ctrl_14	19079	0.945819	83
WTA9	ctrl_15	19079	0.383531	152
WTA9	ctrl_16	19079	0.750127	106
WTA9	ctrl_17	19079	2.28934	11
WTA9	ctrl_2	19079	1.60667	30
WTA9	ctrl_3	19079	0.258461	163
WTA9	ctrl_4	19079	0.946047	82
WTA9	ctrl_5	19079	0.908866	89
WTA9	ctrl_6	19079	1.62114	28
WTA9	ctrl_7	19079	0.434149	146
WTA9	ctrl_8	19079	2.81056	7
WTA9	ctrl_9	19079	1.35748	42

## Sheet: P4_results_averaged
Guide_Target	Target_Type	weighted_mean_FoldChange
Abca13	Mutated_in_SCC	0.924416
Adgrb3	Mutated_in_SCC	1.41513
Adgrl2	Mutated_in_SCC	0.963125
Adgrl3	Mutated_in_SCC	0.695076
Adgrv1	Mutated_in_SCC	1.42399
Aff3	Mutated_in_SCC	1.10339
Ahnak	Mutated_in_SCC	2.45815
Ahnak2	Mutated_in_SCC	0.935772
Akap9	Mutated_in_SCC	1.00427
Ank2	Mutated_in_SCC	1.65872
Ano1	CNV	1.12443
Apob	Mutated_in_SCC	0.48474
Aspm	Mutated_in_SCC	0.846245
Cacna1e	Mutated_in_SCC	0.726106
Casp8	Mutated_in_SCC	0.759748
Ccnd1	CNV	1.11845
Cdh10	Mutated_in_SCC	0.804164
Cdh2	Mutated_in_SCC	1.49164
Cdkn2a	Mutated_in_SCC	0.878357
Cdkn2b	CNV	0.4278
Cfh	Mutated_in_SCC	1.5005
Col11a1	Mutated_in_SCC	1.04407
Col1a2	Mutated_in_SCC	0.766544
Col22a1	Mutated_in_SCC	1.23581
Col4a4	Mutated_in_SCC	0.880266
Col6a3	Mutated_in_SCC	0.818757
Col6a5	Mutated_in_SCC	0.986724
Col6a6	Mutated_in_SCC	1.12319
Crebbp	Mutated_in_SCC	1.66908
Csmd1	Mutated_in_SCC	1.06927
Csmd2	Mutated_in_SCC	1.67171
Csmd3	Mutated_in_SCC	0.803132
Cttn	CNV	0.851037
Cubn	Mutated_in_SCC	2.38499
D630045J12Rik	Mutated_in_SCC	0.976499
Dgkb	Mutated_in_SCC	1.4789
Dmd	Mutated_in_SCC	1.23313
Dnah10	Mutated_in_SCC	1.00442
Dnah11	Mutated_in_SCC	1.0512
Dnah17	Mutated_in_SCC	0.911318
Dnah3	Mutated_in_SCC	0.995222
Dnah5	Mutated_in_SCC	1.0245
Dnah6	Mutated_in_SCC	1.11894
Dnah7a	Mutated_in_SCC	1.1093
Dnah8	Mutated_in_SCC	0.896562
Dnah9	Mutated_in_SCC	1.0234
Dscam	Mutated_in_SCC	0.942015
Dst	Mutated_in_SCC	0.77036
Ep300	Mutated_in_SCC	1.25415
Epha5	Mutated_in_SCC	1.05818
Epha7	Mutated_in_SCC	0.965538
Erbb4	Mutated_in_SCC	0.681279
Erich3	Mutated_in_SCC	1.40963
Fadd	CNV	1.24299
Fam135b	Mutated_in_SCC	0.869485
Fat1	Mutated_in_SCC	11.0421
Fat2	Mutated_in_SCC	0.85635
Fat3	Mutated_in_SCC	1.9538
Fat4	Mutated_in_SCC	1.26682
Fbxw7	Mutated_in_SCC	0.918541
Fgf15	CNV	0.995952
Fgf3	CNV	0.527848
Fgf4	CNV	1.67851
Flg	Mutated_in_SCC	1.00115
Fmn2	Mutated_in_SCC	0.842225
Herc2	Mutated_in_SCC	0.936881
Hmcn1	Mutated_in_SCC	2.42629
Hras	Mutated_in_SCC	0.709941
Huwe1	Mutated_in_SCC	0.670118
Kdr	Mutated_in_SCC	1.76386
Kmt2c	Mutated_in_SCC	1.68469
Kmt2d	Mutated_in_SCC	1.16629
Lama2	Mutated_in_SCC	1.00546
Lama5	Mutated_in_SCC	0.864243
Lrp1	Mutated_in_SCC	0.981476
Lrp1b	Mutated_in_SCC	1.40303
Lrp2	Mutated_in_SCC	0.884459
Macf1	Mutated_in_SCC	0.932761
Magi2	Mutated_in_SCC	2.33844
Mdn1	Mutated_in_SCC	0.0976704
Mgam	Mutated_in_SCC	0.911371
Mroh2b	Mutated_in_SCC	2.14731
Muc16	Mutated_in_SCC	1.31292
Muc2	Mutated_in_SCC	0.847763
Muc3	Mutated_in_SCC	1.35514
Muc4	Mutated_in_SCC	1.30044
Muc5b	Mutated_in_SCC	0.774583
Myh1	Mutated_in_SCC	1.56167
Myh2	Mutated_in_SCC	1.32546
Myh8	Mutated_in_SCC	0.988182
Nav3	Mutated_in_SCC	1.20665
Neb	Mutated_in_SCC	0.74654
Notch1	Mutated_in_SCC	8.9094
Notch2	Mutated_in_SCC	1.4718
Nsd1	Mutated_in_SCC	0.777235
Obscn	Mutated_in_SCC	0.947395
Oraov1	CNV	0.239521
P3h2	CNV	1.5169
Pak7	Mutated_in_SCC	1.24065
Pappa2	Mutated_in_SCC	0.793504
Pcdh11x	Mutated_in_SCC	1.91827
Pcdh15	Mutated_in_SCC	0.893092
Pclo	Mutated_in_SCC	0.654972
Peg3	Mutated_in_SCC	1.51919
Pik3ca	Mutated_in_SCC	0.461417
Pik3cg	Mutated_in_SCC	1.0134
Pkhd1	Mutated_in_SCC	1.35275
Pkhd1l1	Mutated_in_SCC	1.27384
Plec	Mutated_in_SCC	0.491535
Ppfia1	CNV	0.583385
Prex2	Mutated_in_SCC	1.2523
Prkdc	Mutated_in_SCC	0.619993
Ptprd	Mutated_in_SCC	0.629871
Reln	Mutated_in_SCC	1.0869
Ros1	Mutated_in_SCC	1.85081
Rp1	Mutated_in_SCC	0.623838
Runx1t1	Mutated_in_SCC	1.36299
Ryr1	Mutated_in_SCC	0.95484
Ryr2	Mutated_in_SCC	1.11143
Ryr3	Mutated_in_SCC	3.02732
Scn9a	Mutated_in_SCC	0.999057
Shank2	CNV	1.0181
Sis	Mutated_in_SCC	0.895305
Slit2	Mutated_in_SCC	1.68672
Sox2	CNV	0.91092
Spag17	Mutated_in_SCC	1.22156
Sphkap	Mutated_in_SCC	1.23025
Spta1	Mutated_in_SCC	1.71932
Syne1	Mutated_in_SCC	0.668862
Syne2	Mutated_in_SCC	1.11823
Tenm1	Mutated_in_SCC	0.876197
Tet1	Mutated_in_SCC	1.45715
Thsd7a	Mutated_in_SCC	1.52396
Tnni3k	Mutated_in_SCC	0.766664
Tnxb	Mutated_in_SCC	0.662381
Tpcn2	CNV	1.16159
Trp53	Mutated_in_SCC	2.19349
Trp63	CNV	0.242753
Ttn	Mutated_in_SCC	1.09253
Unc13c	Mutated_in_SCC	1.50207
Ush2a	Mutated_in_SCC	1.48086
Vcan	Mutated_in_SCC	1.13273
Vps13b	Mutated_in_SCC	1.04314
Xirp2	Mutated_in_SCC	1.36701
Zfhx4	Mutated_in_SCC	1.26386
Zfp469	Mutated_in_SCC	1.36292
Zfp78	Mutated_in_SCC	1.20052
Zfp804b	Mutated_in_SCC	1.98817
Zfp831	Mutated_in_SCC	1.30798
Zmat3	CNV	1.32707
ctrl_1	Control	1.63481
ctrl_10	Control	0.558924
ctrl_11	Control	0.853606
ctrl_12	Control	1.04278
ctrl_13	Control	1.25661
ctrl_14	Control	1.13156
ctrl_15	Control	0.908465
ctrl_16	Control	1.49685
ctrl_17	Control	2.26247
ctrl_2	Control	1.48294
ctrl_3	Control	0.895695
ctrl_4	Control	1.14801
ctrl_5	Control	0.686881
ctrl_6	Control	1.00295
ctrl_7	Control	1.83025
ctrl_8	Control	1.70268
ctrl_9	Control	1.22633

## Sheet: P60_vs_P4
Guide_Target	Target_Type	weighted_mean_FoldChange.P60	weighted_mean_FoldChange.P4	P60vsP4.FoldChange
Myh2	Mutated_in_SCC	4.00838	1.32546	3.02415
Cdh10	Mutated_in_SCC	1.74462	0.804164	2.16949
Adgrl2	Mutated_in_SCC	2.05628	0.963125	2.13501
Fgf3	CNV	1.11197	0.527848	2.10661
Notch1	Mutated_in_SCC	18.2212	8.9094	2.04516
Notch2	Mutated_in_SCC	2.76743	1.4718	1.8803
Xirp2	Mutated_in_SCC	2.51747	1.36701	1.84159
Ttn	Mutated_in_SCC	1.84844	1.09253	1.69188
Erbb4	Mutated_in_SCC	1.1154	0.681279	1.63722
Trp53	Mutated_in_SCC	3.5248	2.19349	1.60694
Dscam	Mutated_in_SCC	1.3762	0.942015	1.46091
Muc2	Mutated_in_SCC	1.20387	0.847763	1.42005
Spag17	Mutated_in_SCC	1.67535	1.22156	1.37148
Prex2	Mutated_in_SCC	1.71023	1.2523	1.36567
Apob	Mutated_in_SCC	0.660514	0.48474	1.36262
Fgf15	CNV	1.34543	0.995952	1.3509
Pcdh15	Mutated_in_SCC	1.20377	0.893092	1.34787
Fat1	Mutated_in_SCC	14.7586	11.0421	1.33657
ctrl_1	Control	2.08563	1.63481	1.27577
Ush2a	Mutated_in_SCC	1.86448	1.48086	1.25906
Zfhx4	Mutated_in_SCC	1.55963	1.26386	1.23402
Vps13b	Mutated_in_SCC	1.28063	1.04314	1.22767
Dnah10	Mutated_in_SCC	1.22656	1.00442	1.22117
Ahnak2	Mutated_in_SCC	1.13755	0.935772	1.21563
Cfh	Mutated_in_SCC	1.76395	1.5005	1.17557
ctrl_5	Control	0.779424	0.686881	1.13473
Col1a2	Mutated_in_SCC	0.866434	0.766544	1.13031
Akap9	Mutated_in_SCC	1.12277	1.00427	1.118
Myh1	Mutated_in_SCC	1.70109	1.56167	1.08927
Zfp78	Mutated_in_SCC	1.29384	1.20052	1.07773
Cdkn2b	CNV	0.440044	0.4278	1.02862
Adgrl3	Mutated_in_SCC	0.707875	0.695076	1.01841
Fam135b	Mutated_in_SCC	0.885176	0.869485	1.01805
Nav3	Mutated_in_SCC	1.20976	1.20665	1.00257
Rp1	Mutated_in_SCC	0.597918	0.623838	0.95845
Mdn1	Mutated_in_SCC	0.0924184	0.0976704	0.946227
Sox2	CNV	0.858823	0.91092	0.942808
Oraov1	CNV	0.224752	0.239521	0.93834
Muc4	Mutated_in_SCC	1.21971	1.30044	0.937927
Col22a1	Mutated_in_SCC	1.15661	1.23581	0.935913
Pkhd1	Mutated_in_SCC	1.25303	1.35275	0.926286
Tnxb	Mutated_in_SCC	0.604562	0.662381	0.912711
Erich3	Mutated_in_SCC	1.28085	1.40963	0.908641
Ryr3	Mutated_in_SCC	2.715	3.02732	0.896833
Pappa2	Mutated_in_SCC	0.706248	0.793504	0.890037
ctrl_11	Control	0.758264	0.853606	0.888306
Vcan	Mutated_in_SCC	0.993508	1.13273	0.877095
Pkhd1l1	Mutated_in_SCC	1.11705	1.27384	0.876917
ctrl_9	Control	1.07124	1.22633	0.873534
Lrp2	Mutated_in_SCC	0.769067	0.884459	0.869534
ctrl_10	Control	0.481226	0.558924	0.860985
Ros1	Mutated_in_SCC	1.59192	1.85081	0.860123
Obscn	Mutated_in_SCC	0.814745	0.947395	0.859984
Peg3	Mutated_in_SCC	1.30318	1.51919	0.857812
Sphkap	Mutated_in_SCC	1.03968	1.23025	0.845096
Myh8	Mutated_in_SCC	0.833522	0.988182	0.843491
Csmd3	Mutated_in_SCC	0.671663	0.803132	0.836304
ctrl_13	Control	1.04728	1.25661	0.833421
Herc2	Mutated_in_SCC	0.769778	0.936881	0.821639
ctrl_6	Control	0.82042	1.00295	0.818009
ctrl_15	Control	0.74237	0.908465	0.81717
Dnah11	Mutated_in_SCC	0.855301	1.0512	0.81364
Aff3	Mutated_in_SCC	0.887121	1.10339	0.804
ctrl_12	Control	0.83747	1.04278	0.803109
Lama2	Mutated_in_SCC	0.807219	1.00546	0.802838
Epha5	Mutated_in_SCC	0.847155	1.05818	0.800578
Fmn2	Mutated_in_SCC	0.674099	0.842225	0.800379
P3h2	CNV	1.21291	1.5169	0.799602
Spta1	Mutated_in_SCC	1.3745	1.71932	0.799448
ctrl_16	Control	1.19381	1.49685	0.797546
Kmt2d	Mutated_in_SCC	0.919401	1.16629	0.788315
Dnah5	Mutated_in_SCC	0.805736	1.0245	0.786467
Abca13	Mutated_in_SCC	0.719133	0.924416	0.777932
Dnah9	Mutated_in_SCC	0.788427	1.0234	0.770403
Cacna1e	Mutated_in_SCC	0.556428	0.726106	0.766318
Hras	Mutated_in_SCC	0.543553	0.709941	0.76563
Ptprd	Mutated_in_SCC	0.475523	0.629871	0.754954
Muc5b	Mutated_in_SCC	0.578727	0.774583	0.747146
Pik3ca	Mutated_in_SCC	0.34417	0.461417	0.745899
Col11a1	Mutated_in_SCC	0.774111	1.04407	0.741436
Tpcn2	CNV	0.859477	1.16159	0.739914
ctrl_14	Control	0.831489	1.13156	0.734815
Macf1	Mutated_in_SCC	0.679688	0.932761	0.728684
Mroh2b	Mutated_in_SCC	1.56361	2.14731	0.728169
D630045J12Rik	Mutated_in_SCC	0.709657	0.976499	0.726736
Prkdc	Mutated_in_SCC	0.448082	0.619993	0.72272
Pak7	Mutated_in_SCC	0.884005	1.24065	0.712536
Col6a3	Mutated_in_SCC	0.581232	0.818757	0.709896
Fat2	Mutated_in_SCC	0.607495	0.85635	0.7094
Syne1	Mutated_in_SCC	0.472893	0.668862	0.707011
Hmcn1	Mutated_in_SCC	1.69948	2.42629	0.700444
Neb	Mutated_in_SCC	0.516524	0.74654	0.69189
ctrl_17	Control	1.55043	2.26247	0.685283
Dnah17	Mutated_in_SCC	0.622494	0.911318	0.68307
Col6a6	Mutated_in_SCC	0.765924	1.12319	0.681919
Cdh2	Mutated_in_SCC	1.00956	1.49164	0.676809
Lama5	Mutated_in_SCC	0.584283	0.864243	0.676063
Zfp831	Mutated_in_SCC	0.883927	1.30798	0.675796
Ep300	Mutated_in_SCC	0.845951	1.25415	0.67452
Scn9a	Mutated_in_SCC	0.673408	0.999057	0.674044
Mgam	Mutated_in_SCC	0.612266	0.911371	0.671808
Adgrb3	Mutated_in_SCC	0.950299	1.41513	0.671525
Tnni3k	Mutated_in_SCC	0.505905	0.766664	0.659879
Dst	Mutated_in_SCC	0.507396	0.77036	0.658648
Tet1	Mutated_in_SCC	0.959071	1.45715	0.658181
Dmd	Mutated_in_SCC	0.795972	1.23313	0.645489
Magi2	Mutated_in_SCC	1.50362	2.33844	0.643001
Cttn	CNV	0.546607	0.851037	0.642283
Shank2	CNV	0.652096	1.0181	0.640502
Unc13c	Mutated_in_SCC	0.9604	1.50207	0.639386
Kmt2c	Mutated_in_SCC	1.07671	1.68469	0.639114
Runx1t1	Mutated_in_SCC	0.870149	1.36299	0.638411
Pcdh11x	Mutated_in_SCC	1.22417	1.91827	0.638162
Zfp469	Mutated_in_SCC	0.862912	1.36292	0.633134
ctrl_7	Control	1.15252	1.83025	0.629708
Ryr1	Mutated_in_SCC	0.596325	0.95484	0.624528
Dnah6	Mutated_in_SCC	0.687083	1.11894	0.614046
ctrl_3	Control	0.545225	0.895695	0.608718
ctrl_2	Control	0.902445	1.48294	0.60855
Aspm	Mutated_in_SCC	0.509908	0.846245	0.602553
Zmat3	CNV	0.799358	1.32707	0.60235
Fat4	Mutated_in_SCC	0.762492	1.26682	0.601892
Dnah8	Mutated_in_SCC	0.533437	0.896562	0.594981
ctrl_4	Control	0.676325	1.14801	0.589127
Lrp1	Mutated_in_SCC	0.577103	0.981476	0.587995
Col4a4	Mutated_in_SCC	0.504848	0.880266	0.573518
Epha7	Mutated_in_SCC	0.553513	0.965538	0.573268
Csmd1	Mutated_in_SCC	0.591028	1.06927	0.552739
Thsd7a	Mutated_in_SCC	0.818891	1.52396	0.537344
Zfp804b	Mutated_in_SCC	1.05607	1.98817	0.531176
Pik3cg	Mutated_in_SCC	0.538176	1.0134	0.531058
Slit2	Mutated_in_SCC	0.886926	1.68672	0.525829
Lrp1b	Mutated_in_SCC	0.728904	1.40303	0.519523
Adgrv1	Mutated_in_SCC	0.728071	1.42399	0.51129
Syne2	Mutated_in_SCC	0.553044	1.11823	0.49457
Col6a5	Mutated_in_SCC	0.485421	0.986724	0.491952
Ccnd1	CNV	0.548387	1.11845	0.490308
Plec	Mutated_in_SCC	0.241003	0.491535	0.490307
Ryr2	Mutated_in_SCC	0.529628	1.11143	0.476527
Reln	Mutated_in_SCC	0.51773	1.0869	0.476337
Muc16	Mutated_in_SCC	0.624161	1.31292	0.4754
Crebbp	Mutated_in_SCC	0.78959	1.66908	0.473069
Dnah3	Mutated_in_SCC	0.469134	0.995222	0.471386
Ahnak	Mutated_in_SCC	1.15783	2.45815	0.471016
Pclo	Mutated_in_SCC	0.304936	0.654972	0.465571
Fat3	Mutated_in_SCC	0.908885	1.9538	0.465188
Ppfia1	CNV	0.26826	0.583385	0.459833
Csmd2	Mutated_in_SCC	0.760341	1.67171	0.454828
Flg	Mutated_in_SCC	0.452846	1.00115	0.452325
Muc3	Mutated_in_SCC	0.605652	1.35514	0.446929
ctrl_8	Control	0.760854	1.70268	0.446857
Dnah7a	Mutated_in_SCC	0.494356	1.1093	0.445645
Tenm1	Mutated_in_SCC	0.389588	0.876197	0.444636
Dgkb	Mutated_in_SCC	0.651431	1.4789	0.440483
Ank2	Mutated_in_SCC	0.723151	1.65872	0.435969
Nsd1	Mutated_in_SCC	0.335888	0.777235	0.432158
Ano1	CNV	0.481482	1.12443	0.428202
Fbxw7	Mutated_in_SCC	0.386213	0.918541	0.420463
Fgf4	CNV	0.705168	1.67851	0.420114
Kdr	Mutated_in_SCC	0.739548	1.76386	0.419277
Sis	Mutated_in_SCC	0.369921	0.895305	0.413179
Cdkn2a	Mutated_in_SCC	0.344209	0.878357	0.391878
Casp8	Mutated_in_SCC	0.295778	0.759748	0.389311
Cubn	Mutated_in_SCC	0.761575	2.38499	0.319319
Fadd	CNV	0.333076	1.24299	0.267964
Huwe1	Mutated_in_SCC	0.13831	0.670118	0.206396
Trp63	CNV	0.0385002	0.242753	0.158598

## Sheet: EpSC_P60_results_by_sample
sample	Guide_Target	sample_tot_nCells	mean_FoldChange	rank_in_sample
WTA11	Abca13	2372	0.190577	127
WTA11	Adgrb3	2372	0.525675	74
WTA11	Adgrl2	2372	0.12856	137
WTA11	Adgrl3	2372	0.800113	42
WTA11	Adgrv1	2372	0.23979	113
WTA11	Aff3	2372	0	157
WTA11	Ahnak	2372	0.305406	104
WTA11	Ahnak2	2372	1.1642	29
WTA11	Akap9	2372	0.322476	99
WTA11	Ank2	2372	0.764942	45
WTA11	Ano1	2372	0.149438	135
WTA11	Apob	2372	0.377008	93
WTA11	Aspm	2372	0.23067	117
WTA11	Cacna1e	2372	0.468675	81
WTA11	Casp8	2372	0.538898	72
WTA11	Ccnd1	2372	0.382173	92
WTA11	Cdh10	2372	0.0543004	154
WTA11	Cdh2	2372	0.306435	103
WTA11	Cdkn2a	2372	0.0723725	151
WTA11	Cdkn2b	2372	0.0845893	147
WTA11	Cfh	2372	0.363251	95
WTA11	Col11a1	2372	0	157
WTA11	Col1a2	2372	0.893771	39
WTA11	Col22a1	2372	0.726632	46
WTA11	Col4a4	2372	0.236834	114
WTA11	Col6a3	2372	0.375372	94
WTA11	Col6a5	2372	0.119753	139
WTA11	Col6a6	2372	1.0696	34
WTA11	Crebbp	2372	0.544014	69
WTA11	Csmd1	2372	0	157
WTA11	Csmd2	2372	0.594791	58
WTA11	Csmd3	2372	0.389581	90
WTA11	Cttn	2372	1.07209	33
WTA11	Cubn	2372	1.19577	28
WTA11	D630045J12Rik	2372	0.582142	61
WTA11	Dgkb	2372	1.11362	31
WTA11	Dmd	2372	0.454812	82
WTA11	Dnah10	2372	0.933828	38
WTA11	Dnah11	2372	0.312186	102
WTA11	Dnah17	2372	0.120445	138
WTA11	Dnah3	2372	0.22277	120
WTA11	Dnah5	2372	0.0959696	146
WTA11	Dnah6	2372	0.621752	55
WTA11	Dnah7a	2372	0.545784	67
WTA11	Dnah8	2372	0.542882	70
WTA11	Dnah9	2372	0.665418	52
WTA11	Dscam	2372	0.114682	140
WTA11	Dst	2372	0.972897	37
WTA11	Ep300	2372	1.15122	30
WTA11	Epha5	2372	0.481476	79
WTA11	Epha7	2372	0.436401	86
WTA11	Erbb4	2372	0.207731	124
WTA11	Erich3	2372	1.09347	32
WTA11	Fadd	2372	0.390466	89
WTA11	Fam135b	2372	0.103092	144
WTA11	Fat1	2372	18.276	2
WTA11	Fat2	2372	0.3207	100
WTA11	Fat3	2372	1.93561	14
WTA11	Fat4	2372	1.3417	19
WTA11	Fbxw7	2372	0.0733812	150
WTA11	Fgf15	2372	0.572814	64
WTA11	Fgf3	2372	0.588785	59
WTA11	Fgf4	2372	0.149887	134
WTA11	Flg	2372	1.27801	21
WTA11	Fmn2	2372	0.854171	40
WTA11	Herc2	2372	0.670013	51
WTA11	Hmcn1	2372	3.32261	7
WTA11	Hras	2372	0.385588	91
WTA11	Huwe1	2372	0.0602099	153
WTA11	Kdr	2372	0.314135	101
WTA11	Kmt2c	2372	5.28303	4
WTA11	Kmt2d	2372	0.081379	149
WTA11	Lama2	2372	2.31146	11
WTA11	Lama5	2372	0.550387	66
WTA11	Lrp1	2372	0.0996162	145
WTA11	Lrp1b	2372	1.20762	27
WTA11	Lrp2	2372	0.796461	43
WTA11	Macf1	2372	0.213057	123
WTA11	Magi2	2372	0.580407	62
WTA11	Mdn1	2372	0	157
WTA11	Mgam	2372	0.448842	83
WTA11	Mroh2b	2372	0.229308	118
WTA11	Muc16	2372	1.55995	16
WTA11	Muc2	2372	2.95425	9
WTA11	Muc3	2372	0.597139	57
WTA11	Muc4	2372	0	157
WTA11	Muc5b	2372	0.575741	63
WTA11	Myh1	2372	3.81602	6
WTA11	Myh2	2372	2.15992	13
WTA11	Myh8	2372	0.663524	53
WTA11	Nav3	2372	0.260808	110
WTA11	Neb	2372	1.30133	20
WTA11	Notch1	2372	75.5987	1
WTA11	Notch2	2372	1.2503	24
WTA11	Nsd1	2372	0.215787	122
WTA11	Obscn	2372	0.41	88
WTA11	Oraov1	2372	0	157
WTA11	P3h2	2372	0.420567	87
WTA11	Pak7	2372	0.440389	84
WTA11	Pappa2	2372	0.182845	130
WTA11	Pcdh11x	2372	0.477774	80
WTA11	Pcdh15	2372	0.300471	106
WTA11	Pclo	2372	0.329054	97
WTA11	Peg3	2372	0.525734	73
WTA11	Pik3ca	2372	0.113375	142
WTA11	Pik3cg	2372	0.502307	78
WTA11	Pkhd1	2372	0.234699	115
WTA11	Pkhd1l1	2372	2.23145	12
WTA11	Plec	2372	0.0643292	152
WTA11	Ppfia1	2372	0	157
WTA11	Prex2	2372	2.36461	10
WTA11	Prkdc	2372	0.52164	76
WTA11	Ptprd	2372	0.585078	60
WTA11	Reln	2372	0	157
WTA11	Ros1	2372	0.54147	71
WTA11	Rp1	2372	0.199899	125
WTA11	Runx1t1	2372	1.20965	26
WTA11	Ryr1	2372	0.998936	36
WTA11	Ryr2	2372	0.303752	105
WTA11	Ryr3	2372	4.78995	5
WTA11	Scn9a	2372	0.693078	48
WTA11	Shank2	2372	0.43875	85
WTA11	Sis	2372	0.324836	98
WTA11	Slit2	2372	0.162181	131
WTA11	Sox2	2372	0.193281	126
WTA11	Spag17	2372	0.188213	128
WTA11	Sphkap	2372	0.68126	49
WTA11	Spta1	2372	0.602567	56
WTA11	Syne1	2372	0.525305	75
WTA11	Syne2	2372	0.298204	107
WTA11	Tenm1	2372	0.796253	44
WTA11	Tet1	2372	0.259808	111
WTA11	Thsd7a	2372	1.73204	15
WTA11	Tnni3k	2372	0.244823	112
WTA11	Tnxb	2372	0.287585	108
WTA11	Tpcn2	2372	0.186375	129
WTA11	Trp53	2372	5.31237	3
WTA11	Trp63	2372	0	157
WTA11	Ttn	2372	0.568536	65
WTA11	Unc13c	2372	1.23255	25
WTA11	Ush2a	2372	0.0835097	148
WTA11	Vcan	2372	0.544034	68
WTA11	Vps13b	2372	0.231755	116
WTA11	Xirp2	2372	3.25329	8
WTA11	Zfhx4	2372	0.146874	136
WTA11	Zfp469	2372	0.272008	109
WTA11	Zfp78	2372	0.0462069	155
WTA11	Zfp804b	2372	0.80026	41
WTA11	Zfp831	2372	1.26057	23
WTA11	Zmat3	2372	1.51219	17
WTA11	ctrl_1	2372	0.622903	54
WTA11	ctrl_10	2372	0	157
WTA11	ctrl_11	2372	0	157
WTA11	ctrl_12	2372	1.2682	22
WTA11	ctrl_13	2372	1.05601	35
WTA11	ctrl_14	2372	0.33469	96
WTA11	ctrl_15	2372	0.224348	119
WTA11	ctrl_16	2372	0.155656	132
WTA11	ctrl_17	2372	1.46228	18
WTA11	ctrl_2	2372	0.151966	133
WTA11	ctrl_3	2372	0.719305	47
WTA11	ctrl_4	2372	0.114276	141
WTA11	ctrl_5	2372	0.518378	77
WTA11	ctrl_6	2372	0.0448918	156
WTA11	ctrl_7	2372	0.218547	121
WTA11	ctrl_8	2372	0.103356	143
WTA11	ctrl_9	2372	0.67539	50
WTA12	Abca13	4862	0.163584	83
WTA12	Adgrb3	4862	0	131
WTA12	Adgrl2	4862	11.2017	3
WTA12	Adgrl3	4862	0.565707	56
WTA12	Adgrv1	4862	0.0751075	107
WTA12	Aff3	4862	1.36349	34
WTA12	Ahnak	4862	0.0658808	110
WTA12	Ahnak2	4862	7.02611	7
WTA12	Akap9	4862	1.96976	27
WTA12	Ank2	4862	0.70082	53
WTA12	Ano1	4862	0.187627	81
WTA12	Apob	4862	0	131
WTA12	Aspm	4862	0.0871984	103
WTA12	Cacna1e	4862	1.10403	39
WTA12	Casp8	4862	0.0911054	102
WTA12	Ccnd1	4862	0.109976	97
WTA12	Cdh10	4862	0.982356	43
WTA12	Cdh2	4862	0.518562	57
WTA12	Cdkn2a	4862	0	131
WTA12	Cdkn2b	4862	0.147664	88
WTA12	Cfh	4862	1.85589	29
WTA12	Col11a1	4862	1.03282	42
WTA12	Col1a2	4862	2.08332	24
WTA12	Col22a1	4862	0.038256	119
WTA12	Col4a4	4862	0.227528	77
WTA12	Col6a3	4862	0.122087	92
WTA12	Col6a5	4862	0	131
WTA12	Col6a6	4862	0.0235059	128
WTA12	Crebbp	4862	1.14502	38
WTA12	Csmd1	4862	2.54596	22
WTA12	Csmd2	4862	1.78506	30
WTA12	Csmd3	4862	0.042773	115
WTA12	Cttn	4862	0.0508667	112
WTA12	Cubn	4862	0	131
WTA12	D630045J12Rik	4862	0.147882	87
WTA12	Dgkb	4862	0.454646	61
WTA12	Dmd	4862	0	131
WTA12	Dnah10	4862	0	131
WTA12	Dnah11	4862	0.11759	96
WTA12	Dnah17	4862	1.72185	31
WTA12	Dnah3	4862	0.160817	84
WTA12	Dnah5	4862	0.0936404	101
WTA12	Dnah6	4862	0.327279	69
WTA12	Dnah7a	4862	2.86646	18
WTA12	Dnah8	4862	0.326328	70
WTA12	Dnah9	4862	1.16171	36
WTA12	Dscam	4862	0.263858	73
WTA12	Dst	4862	0	131
WTA12	Ep300	4862	0.846237	48
WTA12	Epha5	4862	0.329926	68
WTA12	Epha7	4862	0.0145279	130
WTA12	Erbb4	4862	6.50917	9
WTA12	Erich3	4862	0.668935	54
WTA12	Fadd	4862	0	131
WTA12	Fam135b	4862	0.973226	44
WTA12	Fat1	4862	5.17122	11
WTA12	Fat2	4862	0	131
WTA12	Fat3	4862	0.0423797	116
WTA12	Fat4	4862	0.0782881	106
WTA12	Fbxw7	4862	0.2888	72
WTA12	Fgf15	4862	2.56551	21
WTA12	Fgf3	4862	2.76681	20
WTA12	Fgf4	4862	0.0238382	126
WTA12	Flg	4862	0.13194	90
WTA12	Fmn2	4862	0	131
WTA12	Herc2	4862	4.48716	13
WTA12	Hmcn1	4862	0	131
WTA12	Hras	4862	0.14761	89
WTA12	Huwe1	4862	0	131
WTA12	Kdr	4862	0	131
WTA12	Kmt2c	4862	2.04307	25
WTA12	Kmt2d	4862	0.039702	117
WTA12	Lama2	4862	0.0313446	123
WTA12	Lama5	4862	0	131
WTA12	Lrp1	4862	0.101021	99
WTA12	Lrp1b	4862	0.0274474	125
WTA12	Lrp2	4862	0	131
WTA12	Macf1	4862	0.207886	79
WTA12	Magi2	4862	1.65771	32
WTA12	Mdn1	4862	0.0794426	105
WTA12	Mgam	4862	0.427888	62
WTA12	Mroh2b	4862	0.335615	67
WTA12	Muc16	4862	1.29744	35
WTA12	Muc2	4862	0.119702	94
WTA12	Muc3	4862	0.738625	50
WTA12	Muc4	4862	1.04347	41
WTA12	Muc5b	4862	0.708486	52
WTA12	Myh1	4862	2.81415	19
WTA12	Myh2	4862	0	131
WTA12	Myh8	4862	0	131
WTA12	Nav3	4862	0.23191	76
WTA12	Neb	4862	0.217043	78
WTA12	Notch1	4862	23.7855	1
WTA12	Notch2	4862	0.744113	49
WTA12	Nsd1	4862	0	131
WTA12	Obscn	4862	0.497896	58
WTA12	Oraov1	4862	0	131
WTA12	P3h2	4862	0	131
WTA12	Pak7	4862	8.99289	4
WTA12	Pappa2	4862	0	131
WTA12	Pcdh11x	4862	1.4613	33
WTA12	Pcdh15	4862	0.0373282	121
WTA12	Pclo	4862	0.250482	75
WTA12	Peg3	4862	5.10297	12
WTA12	Pik3ca	4862	0.100566	100
WTA12	Pik3cg	4862	0.0595915	111
WTA12	Pkhd1	4862	0	131
WTA12	Pkhd1l1	4862	0	131
WTA12	Plec	4862	0	131
WTA12	Ppfia1	4862	0.0729217	108
WTA12	Prex2	4862	0.48149	60
WTA12	Prkdc	4862	0	131
WTA12	Ptprd	4862	0.636559	55
WTA12	Reln	4862	0.305561	71
WTA12	Ros1	4862	0.882141	46
WTA12	Rp1	4862	0.347423	66
WTA12	Runx1t1	4862	0.377061	64
WTA12	Ryr1	4862	0.914185	45
WTA12	Ryr2	4862	0.421979	63
WTA12	Ryr3	4862	7.07008	6
WTA12	Scn9a	4862	1.14997	37
WTA12	Shank2	4862	0.121932	93
WTA12	Sis	4862	0.0452789	114
WTA12	Slit2	4862	0	131
WTA12	Sox2	4862	0.0235737	127
WTA12	Spag17	4862	1.86427	28
WTA12	Sphkap	4862	3.33527	15
WTA12	Spta1	4862	2.33542	23
WTA12	Syne1	4862	0	131
WTA12	Syne2	4862	0.0838568	104
WTA12	Tenm1	4862	0.0180748	129
WTA12	Tet1	4862	0	131
WTA12	Thsd7a	4862	3.14295	16
WTA12	Tnni3k	4862	0.151952	85
WTA12	Tnxb	4862	0.127075	91
WTA12	Tpcn2	4862	5.24829	10
WTA12	Trp53	4862	3.35252	14
WTA12	Trp63	4862	0	131
WTA12	Ttn	4862	0.102626	98
WTA12	Unc13c	4862	0.35777	65
WTA12	Ush2a	4862	0.488897	59
WTA12	Vcan	4862	0	131
WTA12	Vps13b	4862	0.0313979	122
WTA12	Xirp2	4862	15.3162	2
WTA12	Zfhx4	4862	7.23944	5
WTA12	Zfp469	4862	0.876803	47
WTA12	Zfp78	4862	0	131
WTA12	Zfp804b	4862	0.254863	74
WTA12	Zfp831	4862	2.03924	26
WTA12	Zmat3	4862	0.0288962	124
WTA12	ctrl_1	4862	0.151946	86
WTA12	ctrl_10	4862	0	131
WTA12	ctrl_11	4862	0	131
WTA12	ctrl_12	4862	0.186145	82
WTA12	ctrl_13	4862	0	131
WTA12	ctrl_14	4862	0.725372	51
WTA12	ctrl_15	4862	0.038813	118
WTA12	ctrl_16	4862	0.117631	95
WTA12	ctrl_17	4862	6.66881	8
WTA12	ctrl_2	4862	0.0665224	109
WTA12	ctrl_3	4862	0	131
WTA12	ctrl_4	4862	0.0375341	120
WTA12	ctrl_5	4862	1.0684	40
WTA12	ctrl_6	4862	0	131
WTA12	ctrl_7	4862	2.88942	17
WTA12	ctrl_8	4862	0.201696	80
WTA12	ctrl_9	4862	0.0493553	113
WTA13	Abca13	9269	0.0543617	126
WTA13	Adgrb3	9269	0.804069	26
WTA13	Adgrl2	9269	2.65609	8
WTA13	Adgrl3	9269	0.0569368	124
WTA13	Adgrv1	9269	0.580026	39
WTA13	Aff3	9269	0.0117814	150
WTA13	Ahnak	9269	0.394036	56
WTA13	Ahnak2	9269	0.220574	80
WTA13	Akap9	9269	0.18893	88
WTA13	Ank2	9269	0.0481196	133
WTA13	Ano1	9269	0.131109	105
WTA13	Apob	9269	0.034519	135
WTA13	Aspm	9269	0	153
WTA13	Cacna1e	9269	0.0984706	116
WTA13	Casp8	9269	0.00896344	151
WTA13	Ccnd1	9269	0.0252064	142
WTA13	Cdh10	9269	1.76019	12
WTA13	Cdh2	9269	2.12119	9
WTA13	Cdkn2a	9269	0.237259	76
WTA13	Cdkn2b	9269	0.193247	86
WTA13	Cfh	9269	0.135274	103
WTA13	Col11a1	9269	0.48214	46
WTA13	Col1a2	9269	0.590465	38
WTA13	Col22a1	9269	0.175242	91
WTA13	Col4a4	9269	0.0803267	119
WTA13	Col6a3	9269	0.469135	47
WTA13	Col6a5	9269	0	153
WTA13	Col6a6	9269	0.463878	48
WTA13	Crebbp	9269	0.24283	72
WTA13	Csmd1	9269	0.0433801	134
WTA13	Csmd2	9269	0.0151492	149
WTA13	Csmd3	9269	0.0512488	130
WTA13	Cttn	9269	0.42177	52
WTA13	Cubn	9269	0.489332	45
WTA13	D630045J12Rik	9269	0.295814	64
WTA13	Dgkb	9269	0.0486228	131
WTA13	Dmd	9269	0.111683	113
WTA13	Dnah10	9269	1.37297	17
WTA13	Dnah11	9269	0.0169121	147
WTA13	Dnah17	9269	0.259173	70
WTA13	Dnah3	9269	0	153
WTA13	Dnah5	9269	0.231618	79
WTA13	Dnah6	9269	0.433231	51
WTA13	Dnah7a	9269	0.0515647	129
WTA13	Dnah8	9269	0.192905	87
WTA13	Dnah9	9269	0.457066	49
WTA13	Dscam	9269	1.83841	11
WTA13	Dst	9269	0.178577	90
WTA13	Ep300	9269	0.240613	74
WTA13	Epha5	9269	0.649881	36
WTA13	Epha7	9269	0.0531356	128
WTA13	Erbb4	9269	0.729039	29
WTA13	Erich3	9269	0.262755	69
WTA13	Fadd	9269	0.0564596	125
WTA13	Fam135b	9269	0.235207	78
WTA13	Fat1	9269	48.1594	1
WTA13	Fat2	9269	0.0757284	122
WTA13	Fat3	9269	0.174937	92
WTA13	Fat4	9269	0.330046	61
WTA13	Fbxw7	9269	0	153
WTA13	Fgf15	9269	0	153
WTA13	Fgf3	9269	1.72666	13
WTA13	Fgf4	9269	0.123972	110
WTA13	Flg	9269	0.136735	101
WTA13	Fmn2	9269	0.241298	73
WTA13	Herc2	9269	0.198831	85
WTA13	Hmcn1	9269	0.126715	109
WTA13	Hras	9269	0.137884	100
WTA13	Huwe1	9269	0.0153191	148
WTA13	Kdr	9269	0	153
WTA13	Kmt2c	9269	0.146626	98
WTA13	Kmt2d	9269	0.346487	59
WTA13	Lama2	9269	0	153
WTA13	Lama5	9269	0.0255765	141
WTA13	Lrp1	9269	0.0787421	120
WTA13	Lrp1b	9269	0.0278995	139
WTA13	Lrp2	9269	0.0179177	146
WTA13	Macf1	9269	0.559853	40
WTA13	Magi2	9269	1.51983	15
WTA13	Mdn1	9269	0.0307822	137
WTA13	Mgam	9269	0.0705996	123
WTA13	Mroh2b	9269	0	153
WTA13	Muc16	9269	0.133183	104
WTA13	Muc2	9269	0.709964	30
WTA13	Muc3	9269	0.514589	41
WTA13	Muc4	9269	0.0484337	132
WTA13	Muc5b	9269	0.019357	145
WTA13	Myh1	9269	3.60899	6
WTA13	Myh2	9269	1.12682	21
WTA13	Myh8	9269	0	153
WTA13	Nav3	9269	0.503468	44
WTA13	Neb	9269	0.650003	35
WTA13	Notch1	9269	16.9625	2
WTA13	Notch2	9269	5.23316	3
WTA13	Nsd1	9269	0	153
WTA13	Obscn	9269	0.287421	66
WTA13	Oraov1	9269	0.109258	114
WTA13	P3h2	9269	0.335641	60
WTA13	Pak7	9269	0.12891	107
WTA13	Pappa2	9269	0.213247	83
WTA13	Pcdh11x	9269	0	153
WTA13	Pcdh15	9269	0.506449	43
WTA13	Pclo	9269	0.0200162	144
WTA13	Peg3	9269	1.71551	14
WTA13	Pik3ca	9269	0.166022	94
WTA13	Pik3cg	9269	0.148775	97
WTA13	Pkhd1	9269	0.12827	108
WTA13	Pkhd1l1	9269	0.0326125	136
WTA13	Plec	9269	0.00850241	152
WTA13	Ppfia1	9269	0.0993404	115
WTA13	Prex2	9269	0.703844	31
WTA13	Prkdc	9269	0.0825315	117
WTA13	Ptprd	9269	0.605856	37
WTA13	Reln	9269	0.217407	82
WTA13	Ros1	9269	3.04192	7
WTA13	Rp1	9269	0.402038	54
WTA13	Runx1t1	9269	0.185263	89
WTA13	Ryr1	9269	0.135925	102
WTA13	Ryr2	9269	0.314273	63
WTA13	Ryr3	9269	0.753282	27
WTA13	Scn9a	9269	0.0539484	127
WTA13	Shank2	9269	0.657131	34
WTA13	Sis	9269	0	153
WTA13	Slit2	9269	0.0767392	121
WTA13	Sox2	9269	0.510626	42
WTA13	Spag17	9269	0.358753	57
WTA13	Sphkap	9269	0.156885	96
WTA13	Spta1	9269	0.0822951	118
WTA13	Syne1	9269	0.12029	111
WTA13	Syne2	9269	0.396631	55
WTA13	Tenm1	9269	0.270424	67
WTA13	Tet1	9269	0.139897	99
WTA13	Thsd7a	9269	0.0214053	143
WTA13	Tnni3k	9269	0.116509	112
WTA13	Tnxb	9269	1.14525	20
WTA13	Tpcn2	9269	0.164106	95
WTA13	Trp53	9269	1.97218	10
WTA13	Trp63	9269	0	153
WTA13	Ttn	9269	4.91687	4
WTA13	Unc13c	9269	0.319392	62
WTA13	Ush2a	9269	0.827301	25
WTA13	Vcan	9269	1.03285	22
WTA13	Vps13b	9269	0.264509	68
WTA13	Xirp2	9269	0.0263874	140
WTA13	Zfhx4	9269	1.33978	18
WTA13	Zfp469	9269	0.25419	71
WTA13	Zfp78	9269	0.73085	28
WTA13	Zfp804b	9269	0.218696	81
WTA13	Zfp831	9269	0	153
WTA13	Zmat3	9269	0.958312	23
WTA13	ctrl_1	9269	4.227	5
WTA13	ctrl_10	9269	0.695607	32
WTA13	ctrl_11	9269	0.028466	138
WTA13	ctrl_12	9269	0.670291	33
WTA13	ctrl_13	9269	0.918989	24
WTA13	ctrl_14	9269	0.171341	93
WTA13	ctrl_15	9269	0.412059	53
WTA13	ctrl_16	9269	0.290373	65
WTA13	ctrl_17	9269	0.128916	106
WTA13	ctrl_2	9269	0.210147	84
WTA13	ctrl_3	9269	0	153
WTA13	ctrl_4	9269	0.236536	77
WTA13	ctrl_5	9269	0.434177	50
WTA13	ctrl_6	9269	0.352726	58
WTA13	ctrl_7	9269	1.25959	19
WTA13	ctrl_8	9269	0.237389	75
WTA13	ctrl_9	9269	1.43909	16
WTA14	Abca13	9320	0.0433343	154
WTA14	Adgrb3	9320	1.73449	23
WTA14	Adgrl2	9320	3.97474	7
WTA14	Adgrl3	9320	0.0566252	152
WTA14	Adgrv1	9320	0.786154	50
WTA14	Aff3	9320	0.787806	49
WTA14	Ahnak	9320	0.309033	104
WTA14	Ahnak2	9320	0.384553	93
WTA14	Akap9	9320	0.500804	76
WTA14	Ank2	9320	0.252487	117
WTA14	Ano1	9320	0.29511	107
WTA14	Apob	9320	0.324084	101
WTA14	Aspm	9320	0.069405	149
WTA14	Cacna1e	9320	0.17521	130
WTA14	Casp8	9320	0.227684	122
WTA14	Ccnd1	9320	0.377251	94
WTA14	Cdh10	9320	2.23398	18
WTA14	Cdh2	9320	1.78361	21
WTA14	Cdkn2a	9320	0.13732	135
WTA14	Cdkn2b	9320	0.474306	81
WTA14	Cfh	9320	4.63847	4
WTA14	Col11a1	9320	0.831131	47
WTA14	Col1a2	9320	0.583364	70
WTA14	Col22a1	9320	3.088	11
WTA14	Col4a4	9320	0.126583	136
WTA14	Col6a3	9320	0.389178	92
WTA14	Col6a5	9320	0.113473	142
WTA14	Col6a6	9320	0.602379	67
WTA14	Crebbp	9320	0.209562	124
WTA14	Csmd1	9320	0.120799	140
WTA14	Csmd2	9320	0.575501	72
WTA14	Csmd3	9320	0.0339789	158
WTA14	Cttn	9320	0.861142	44
WTA14	Cubn	9320	0.734	54
WTA14	D630045J12Rik	9320	0.372817	96
WTA14	Dgkb	9320	0.0977935	144
WTA14	Dmd	9320	0.403899	88
WTA14	Dnah10	9320	1.35337	29
WTA14	Dnah11	9320	0	161
WTA14	Dnah17	9320	0.307023	105
WTA14	Dnah3	9320	0.0077825	160
WTA14	Dnah5	9320	0.490438	79
WTA14	Dnah6	9320	0.259873	114
WTA14	Dnah7a	9320	0	161
WTA14	Dnah8	9320	0.915564	41
WTA14	Dnah9	9320	0.645351	65
WTA14	Dscam	9320	1.71917	24
WTA14	Dst	9320	0.34047	100
WTA14	Ep300	9320	0.290251	108
WTA14	Epha5	9320	1.20969	32
WTA14	Epha7	9320	0.312301	103
WTA14	Erbb4	9320	1.10106	35
WTA14	Erich3	9320	1.47913	28
WTA14	Fadd	9320	0.0695856	148
WTA14	Fam135b	9320	0.778757	51
WTA14	Fat1	9320	19.8719	1
WTA14	Fat2	9320	0.251202	118
WTA14	Fat3	9320	0.521938	75
WTA14	Fat4	9320	0.314108	102
WTA14	Fbxw7	9320	0	161
WTA14	Fgf15	9320	0.700464	60
WTA14	Fgf3	9320	2.59829	15
WTA14	Fgf4	9320	1.26824	30
WTA14	Flg	9320	0.198363	126
WTA14	Fmn2	9320	0.597593	68
WTA14	Herc2	9320	0.255037	116
WTA14	Hmcn1	9320	0.885205	43
WTA14	Hras	9320	0.108779	143
WTA14	Huwe1	9320	0.0658593	150
WTA14	Kdr	9320	0	161
WTA14	Kmt2c	9320	0.272474	111
WTA14	Kmt2d	9320	0.62529	66
WTA14	Lama2	9320	0.408624	86
WTA14	Lama5	9320	0.124749	138
WTA14	Lrp1	9320	0.522693	74
WTA14	Lrp1b	9320	0.0325068	159
WTA14	Lrp2	9320	0.399537	90
WTA14	Macf1	9320	0.769577	53
WTA14	Magi2	9320	1.97334	19
WTA14	Mdn1	9320	0.0351398	157
WTA14	Mgam	9320	0.141091	133
WTA14	Mroh2b	9320	0.0403025	156
WTA14	Muc16	9320	0.262986	113
WTA14	Muc2	9320	1.50625	27
WTA14	Muc3	9320	0.770542	52
WTA14	Muc4	9320	0.0770699	146
WTA14	Muc5b	9320	0.0770045	147
WTA14	Myh1	9320	2.62637	14
WTA14	Myh2	9320	4.40175	5
WTA14	Myh8	9320	0.1656	132
WTA14	Nav3	9320	1.00912	37
WTA14	Neb	9320	0.731932	56
WTA14	Notch1	9320	19.8014	2
WTA14	Notch2	9320	6.12215	3
WTA14	Nsd1	9320	0	161
WTA14	Obscn	9320	0.583824	69
WTA14	Oraov1	9320	0.230759	121
WTA14	P3h2	9320	0.684943	63
WTA14	Pak7	9320	0.275319	110
WTA14	Pappa2	9320	0.121189	139
WTA14	Pcdh11x	9320	0.493612	77
WTA14	Pcdh15	9320	0.896023	42
WTA14	Pclo	9320	0.0432388	155
WTA14	Peg3	9320	1.68369	25
WTA14	Pik3ca	9320	0.348968	99
WTA14	Pik3cg	9320	0.263861	112
WTA14	Pkhd1	9320	0.582539	71
WTA14	Pkhd1l1	9320	0.685911	62
WTA14	Plec	9320	0.0507353	153
WTA14	Ppfia1	9320	0.234642	119
WTA14	Prex2	9320	1.74885	22
WTA14	Prkdc	9320	0.861128	45
WTA14	Ptprd	9320	0.929518	40
WTA14	Reln	9320	0.391047	91
WTA14	Ros1	9320	2.37955	16
WTA14	Rp1	9320	0.297511	106
WTA14	Runx1t1	9320	1.11778	34
WTA14	Ryr1	9320	0.173294	131
WTA14	Ryr2	9320	0.729565	57
WTA14	Ryr3	9320	3.85916	10
WTA14	Scn9a	9320	0.404447	87
WTA14	Shank2	9320	0.731984	55
WTA14	Sis	9320	0.25507	115
WTA14	Slit2	9320	0.0962378	145
WTA14	Sox2	9320	3.03285	12
WTA14	Spag17	9320	0.375769	95
WTA14	Sphkap	9320	0.423672	84
WTA14	Spta1	9320	0.0613836	151
WTA14	Syne1	9320	0.140717	134
WTA14	Syne2	9320	0.442952	83
WTA14	Tenm1	9320	0.232386	120
WTA14	Tet1	9320	0.402591	89
WTA14	Thsd7a	9320	0.181391	129
WTA14	Tnni3k	9320	0.19312	127
WTA14	Tnxb	9320	0.847493	46
WTA14	Tpcn2	9320	0.41922	85
WTA14	Trp53	9320	3.96023	9
WTA14	Trp63	9320	0	161
WTA14	Ttn	9320	3.96307	8
WTA14	Unc13c	9320	0.359917	98
WTA14	Ush2a	9320	0.800741	48
WTA14	Vcan	9320	1.24626	31
WTA14	Vps13b	9320	0.457455	82
WTA14	Xirp2	9320	0.206813	125
WTA14	Zfhx4	9320	1.64848	26
WTA14	Zfp469	9320	1.00944	36
WTA14	Zfp78	9320	0.687299	61
WTA14	Zfp804b	9320	0.362963	97
WTA14	Zfp831	9320	0.492207	78
WTA14	Zmat3	9320	0.971993	38
WTA14	ctrl_1	9320	4.27435	6
WTA14	ctrl_10	9320	0.715655	59
WTA14	ctrl_11	9320	0.113737	141
WTA14	ctrl_12	9320	0.671232	64
WTA14	ctrl_13	9320	1.12508	33
WTA14	ctrl_14	9320	0.542397	73
WTA14	ctrl_15	9320	0.482207	80
WTA14	ctrl_16	9320	0.279609	109
WTA14	ctrl_17	9320	0.224368	123
WTA14	ctrl_2	9320	2.93618	13
WTA14	ctrl_3	9320	0	161
WTA14	ctrl_4	9320	0.187462	128
WTA14	ctrl_5	9320	0.943288	39
WTA14	ctrl_6	9320	0.125086	137
WTA14	ctrl_7	9320	1.8977	20
WTA14	ctrl_8	9320	0.72752	58
WTA14	ctrl_9	9320	2.2888	17
WTA15	Abca13	6494	0.219255	159
WTA15	Adgrb3	6494	2.34389	12
WTA15	Adgrl2	6494	1.37308	28
WTA15	Adgrl3	6494	0.961554	55
WTA15	Adgrv1	6494	0.290972	151
WTA15	Aff3	6494	1.27678	31
WTA15	Ahnak	6494	1.33551	30
WTA15	Ahnak2	6494	0.532083	114
WTA15	Akap9	6494	0.466041	123
WTA15	Ank2	6494	0.617335	99
WTA15	Ano1	6494	0.728478	83
WTA15	Apob	6494	0.479261	122
WTA15	Aspm	6494	0.671895	91
WTA15	Cacna1e	6494	0.812674	71
WTA15	Casp8	6494	0.381513	134
WTA15	Ccnd1	6494	1.01586	49
WTA15	Cdh10	6494	1.36291	29
WTA15	Cdh2	6494	1.03361	46
WTA15	Cdkn2a	6494	0.344351	140
WTA15	Cdkn2b	6494	0.163991	163
WTA15	Cfh	6494	6.32676	3
WTA15	Col11a1	6494	0.701687	88
WTA15	Col1a2	6494	1.4279	25
WTA15	Col22a1	6494	0.725132	84
WTA15	Col4a4	6494	0.36867	136
WTA15	Col6a3	6494	0.845525	68
WTA15	Col6a5	6494	0.488561	117
WTA15	Col6a6	6494	1.87271	18
WTA15	Crebbp	6494	0.309963	147
WTA15	Csmd1	6494	0.482168	119
WTA15	Csmd2	6494	0.882721	64
WTA15	Csmd3	6494	1.57058	21
WTA15	Cttn	6494	1.46975	23
WTA15	Cubn	6494	0.538164	112
WTA15	D630045J12Rik	6494	0.633453	97
WTA15	Dgkb	6494	1.20726	35
WTA15	Dmd	6494	0.513008	116
WTA15	Dnah10	6494	0.927869	57
WTA15	Dnah11	6494	0.922378	59
WTA15	Dnah17	6494	0.249501	155
WTA15	Dnah3	6494	0.721298	85
WTA15	Dnah5	6494	0.843279	69
WTA15	Dnah6	6494	0.174028	162
WTA15	Dnah7a	6494	0.608595	100
WTA15	Dnah8	6494	0.731345	81
WTA15	Dnah9	6494	0.582762	107
WTA15	Dscam	6494	2.34274	13
WTA15	Dst	6494	0.665854	92
WTA15	Ep300	6494	2.80557	9
WTA15	Epha5	6494	1.22763	34
WTA15	Epha7	6494	1.12143	40
WTA15	Erbb4	6494	0.480363	121
WTA15	Erich3	6494	1.087	41
WTA15	Fadd	6494	1.1514	38
WTA15	Fam135b	6494	0.78968	74
WTA15	Fat1	6494	10.757	2
WTA15	Fat2	6494	0.342494	141
WTA15	Fat3	6494	2.48852	11
WTA15	Fat4	6494	0.771488	77
WTA15	Fbxw7	6494	0.768002	78
WTA15	Fgf15	6494	1.3791	27
WTA15	Fgf3	6494	0.484332	118
WTA15	Fgf4	6494	0.42226	129
WTA15	Flg	6494	0.40367	131
WTA15	Fmn2	6494	0.303373	149
WTA15	Herc2	6494	0.625901	98
WTA15	Hmcn1	6494	1.90172	17
WTA15	Hras	6494	0.65845	94
WTA15	Huwe1	6494	0.18551	161
WTA15	Kdr	6494	0.990505	52
WTA15	Kmt2c	6494	0.690215	89
WTA15	Kmt2d	6494	0.430444	127
WTA15	Lama2	6494	1.40184	26
WTA15	Lama5	6494	0.270223	153
WTA15	Lrp1	6494	0.32841	144
WTA15	Lrp1b	6494	0.550944	109
WTA15	Lrp2	6494	0.445489	126
WTA15	Macf1	6494	0.906514	61
WTA15	Magi2	6494	0.980972	53
WTA15	Mdn1	6494	0.0223511	167
WTA15	Mgam	6494	0.326179	145
WTA15	Mroh2b	6494	2.88294	8
WTA15	Muc16	6494	0.87245	66
WTA15	Muc2	6494	0.653249	95
WTA15	Muc3	6494	0.352434	139
WTA15	Muc4	6494	0.738208	80
WTA15	Muc5b	6494	0.86762	67
WTA15	Myh1	6494	1.03772	45
WTA15	Myh2	6494	1.2053	37
WTA15	Myh8	6494	0.972632	54
WTA15	Nav3	6494	1.20584	36
WTA15	Neb	6494	0.592264	103
WTA15	Notch1	6494	26.8523	1
WTA15	Notch2	6494	4.09486	4
WTA15	Nsd1	6494	0.110776	165
WTA15	Obscn	6494	0.894968	62
WTA15	Oraov1	6494	0.143305	164
WTA15	P3h2	6494	1.01226	50
WTA15	Pak7	6494	0.56518	108
WTA15	Pappa2	6494	1.00739	51
WTA15	Pcdh11x	6494	1.02046	48
WTA15	Pcdh15	6494	1.5092	22
WTA15	Pclo	6494	0.0285694	166
WTA15	Peg3	6494	0.388255	133
WTA15	Pik3ca	6494	0.220163	158
WTA15	Pik3cg	6494	0.730677	82
WTA15	Pkhd1	6494	0.582937	106
WTA15	Pkhd1l1	6494	1.92781	16
WTA15	Plec	6494	0.323905	146
WTA15	Ppfia1	6494	0.253881	154
WTA15	Prex2	6494	0.771872	76
WTA15	Prkdc	6494	0.95478	56
WTA15	Ptprd	6494	0.296133	150
WTA15	Reln	6494	0.217176	160
WTA15	Ros1	6494	0.608487	101
WTA15	Rp1	6494	1.82184	19
WTA15	Runx1t1	6494	0.533684	113
WTA15	Ryr1	6494	0.412998	130
WTA15	Ryr2	6494	0.365498	137
WTA15	Ryr3	6494	1.2705	32
WTA15	Scn9a	6494	0.225714	157
WTA15	Shank2	6494	0.520638	115
WTA15	Sis	6494	0.587943	104
WTA15	Slit2	6494	1.08028	42
WTA15	Sox2	6494	0.356153	138
WTA15	Spag17	6494	2.52767	10
WTA15	Sphkap	6494	0.369527	135
WTA15	Spta1	6494	3.80333	5
WTA15	Syne1	6494	0.45526	125
WTA15	Syne2	6494	0.341912	142
WTA15	Tenm1	6494	0.66106	93
WTA15	Tet1	6494	0.549552	110
WTA15	Thsd7a	6494	0.394203	132
WTA15	Tnni3k	6494	0.583528	105
WTA15	Tnxb	6494	0.290328	152
WTA15	Tpcn2	6494	0.918981	60
WTA15	Trp53	6494	3.44483	6
WTA15	Trp63	6494	0.33464	143
WTA15	Ttn	6494	0.481363	120
WTA15	Unc13c	6494	0.757135	79
WTA15	Ush2a	6494	0.807855	73
WTA15	Vcan	6494	0.926657	58
WTA15	Vps13b	6494	0.429847	128
WTA15	Xirp2	6494	1.12802	39
WTA15	Zfhx4	6494	2.13804	14
WTA15	Zfp469	6494	0.889198	63
WTA15	Zfp78	6494	1.02318	47
WTA15	Zfp804b	6494	0.645007	96
WTA15	Zfp831	6494	1.67954	20
WTA15	Zmat3	6494	0.232607	156
WTA15	ctrl_1	6494	3.08756	7
WTA15	ctrl_10	6494	0.718961	86
WTA15	ctrl_11	6494	2.02732	15
WTA15	ctrl_12	6494	0.543528	111
WTA15	ctrl_13	6494	0.606715	102
WTA15	ctrl_14	6494	0.779977	75
WTA15	ctrl_15	6494	0.879789	65
WTA15	ctrl_16	6494	1.06055	44
WTA15	ctrl_17	6494	1.2507	33
WTA15	ctrl_2	6494	1.06697	43
WTA15	ctrl_3	6494	0.465771	124
WTA15	ctrl_4	6494	0.706946	87
WTA15	ctrl_5	6494	0.833748	70
WTA15	ctrl_6	6494	0.681331	90
WTA15	ctrl_7	6494	1.44097	24
WTA15	ctrl_8	6494	0.810485	72
WTA15	ctrl_9	6494	0.304278	148
WTA16	Abca13	7680	1.02481	54
WTA16	Adgrb3	7680	0.709868	85
WTA16	Adgrl2	7680	0.282924	153
WTA16	Adgrl3	7680	0.489725	124
WTA16	Adgrv1	7680	0.999018	58
WTA16	Aff3	7680	1.51479	27
WTA16	Ahnak	7680	0.552371	110
WTA16	Ahnak2	7680	0.325085	144
WTA16	Akap9	7680	1.2362	40
WTA16	Ank2	7680	0.922587	67
WTA16	Ano1	7680	0.535756	113
WTA16	Apob	7680	0.58577	105
WTA16	Aspm	7680	0.49947	119
WTA16	Cacna1e	7680	0.506477	118
WTA16	Casp8	7680	0.211397	157
WTA16	Ccnd1	7680	1.83231	23
WTA16	Cdh10	7680	2.47501	13
WTA16	Cdh2	7680	0.316654	146
WTA16	Cdkn2a	7680	0.662297	96
WTA16	Cdkn2b	7680	0.686778	90
WTA16	Cfh	7680	1.88363	21
WTA16	Col11a1	7680	0.93584	65
WTA16	Col1a2	7680	0.792745	79
WTA16	Col22a1	7680	2.99316	9
WTA16	Col4a4	7680	1.27376	38
WTA16	Col6a3	7680	0.522174	116
WTA16	Col6a5	7680	0.974181	61
WTA16	Col6a6	7680	0.954726	62
WTA16	Crebbp	7680	0.71298	84
WTA16	Csmd1	7680	1.10525	47
WTA16	Csmd2	7680	0.606348	104
WTA16	Csmd3	7680	0.389153	136
WTA16	Cttn	7680	0.49537	120
WTA16	Cubn	7680	1.10971	46
WTA16	D630045J12Rik	7680	0.409985	133
WTA16	Dgkb	7680	1.35833	34
WTA16	Dmd	7680	0.999141	57
WTA16	Dnah10	7680	0.466722	128
WTA16	Dnah11	7680	0.3617	141
WTA16	Dnah17	7680	0.563696	108
WTA16	Dnah3	7680	0.471128	127
WTA16	Dnah5	7680	0.310523	148
WTA16	Dnah6	7680	0.476152	126
WTA16	Dnah7a	7680	0.401241	134
WTA16	Dnah8	7680	0.323959	145
WTA16	Dnah9	7680	0.720382	83
WTA16	Dscam	7680	1.26351	39
WTA16	Dst	7680	0.820758	74
WTA16	Ep300	7680	0.354737	142
WTA16	Epha5	7680	0.677007	91
WTA16	Epha7	7680	1.32603	35
WTA16	Erbb4	7680	0.240885	155
WTA16	Erich3	7680	2.35809	14
WTA16	Fadd	7680	0.0961396	165
WTA16	Fam135b	7680	0.892172	69
WTA16	Fat1	7680	7.32322	3
WTA16	Fat2	7680	0.741974	81
WTA16	Fat3	7680	1.00928	55
WTA16	Fat4	7680	0.490956	123
WTA16	Fbxw7	7680	0.167482	162
WTA16	Fgf15	7680	1.52119	26
WTA16	Fgf3	7680	0.134076	163
WTA16	Fgf4	7680	0.116064	164
WTA16	Flg	7680	0.494146	121
WTA16	Fmn2	7680	0.954129	63
WTA16	Herc2	7680	1.08594	51
WTA16	Hmcn1	7680	2.83559	10
WTA16	Hras	7680	0.876168	71
WTA16	Huwe1	7680	0.412136	132
WTA16	Kdr	7680	0.203559	158
WTA16	Kmt2c	7680	0.812184	75
WTA16	Kmt2d	7680	0.534321	114
WTA16	Lama2	7680	0.645044	101
WTA16	Lama5	7680	0.79805	78
WTA16	Lrp1	7680	0.42295	129
WTA16	Lrp1b	7680	1.20493	42
WTA16	Lrp2	7680	0.657835	98
WTA16	Macf1	7680	0.670613	92
WTA16	Magi2	7680	0.414886	131
WTA16	Mdn1	7680	0.0478119	166
WTA16	Mgam	7680	0.652063	100
WTA16	Mroh2b	7680	3.21105	8
WTA16	Muc16	7680	0.89617	68
WTA16	Muc2	7680	1.09685	49
WTA16	Muc3	7680	0.327466	143
WTA16	Muc4	7680	3.93061	6
WTA16	Muc5b	7680	0.53672	112
WTA16	Myh1	7680	1.38528	32
WTA16	Myh2	7680	1.18248	45
WTA16	Myh8	7680	0.931847	66
WTA16	Nav3	7680	1.07361	52
WTA16	Neb	7680	0.183729	161
WTA16	Notch1	7680	21.9173	1
WTA16	Notch2	7680	1.87428	22
WTA16	Nsd1	7680	1.06486	53
WTA16	Obscn	7680	1.66538	25
WTA16	Oraov1	7680	0.531425	115
WTA16	P3h2	7680	0.539979	111
WTA16	Pak7	7680	0.829236	73
WTA16	Pappa2	7680	0.415374	130
WTA16	Pcdh11x	7680	2.62239	12
WTA16	Pcdh15	7680	0.981448	60
WTA16	Pclo	7680	0.398195	135
WTA16	Peg3	7680	1.27513	37
WTA16	Pik3ca	7680	0.28747	151
WTA16	Pik3cg	7680	0.700546	89
WTA16	Pkhd1	7680	2.32381	15
WTA16	Pkhd1l1	7680	2.04423	18
WTA16	Plec	7680	0.1897	160
WTA16	Ppfia1	7680	0.201876	159
WTA16	Prex2	7680	0.769397	80
WTA16	Prkdc	7680	0.294649	150
WTA16	Ptprd	7680	0.285997	152
WTA16	Reln	7680	0.670276	93
WTA16	Ros1	7680	1.95706	20
WTA16	Rp1	7680	0.657874	97
WTA16	Runx1t1	7680	1.20565	41
WTA16	Ryr1	7680	0.880899	70
WTA16	Ryr2	7680	0.572476	107
WTA16	Ryr3	7680	5.46722	4
WTA16	Scn9a	7680	0.383773	138
WTA16	Shank2	7680	0.57314	106
WTA16	Sis	7680	0.629182	103
WTA16	Slit2	7680	0.492147	122
WTA16	Sox2	7680	0.798053	77
WTA16	Spag17	7680	2.11886	17
WTA16	Sphkap	7680	0.21612	156
WTA16	Spta1	7680	2.66828	11
WTA16	Syne1	7680	1.10071	48
WTA16	Syne2	7680	0.379304	139
WTA16	Tenm1	7680	0.516568	117
WTA16	Tet1	7680	1.6739	24
WTA16	Thsd7a	7680	0.667981	95
WTA16	Tnni3k	7680	1.19319	44
WTA16	Tnxb	7680	0.312295	147
WTA16	Tpcn2	7680	0.997823	59
WTA16	Trp53	7680	4.05666	5
WTA16	Trp63	7680	0	167
WTA16	Ttn	7680	1.3596	33
WTA16	Unc13c	7680	0.668421	94
WTA16	Ush2a	7680	1.08822	50
WTA16	Vcan	7680	1.48802	28
WTA16	Vps13b	7680	7.38999	2
WTA16	Xirp2	7680	1.47449	29
WTA16	Zfhx4	7680	0.386476	137
WTA16	Zfp469	7680	1.30528	36
WTA16	Zfp78	7680	3.4758	7
WTA16	Zfp804b	7680	2.02178	19
WTA16	Zfp831	7680	0.952343	64
WTA16	Zmat3	7680	0.862872	72
WTA16	ctrl_1	7680	0.706555	87
WTA16	ctrl_10	7680	0.706766	86
WTA16	ctrl_11	7680	0.307789	149
WTA16	ctrl_12	7680	0.803206	76
WTA16	ctrl_13	7680	1.46543	30
WTA16	ctrl_14	7680	0.705001	88
WTA16	ctrl_15	7680	1.00139	56
WTA16	ctrl_16	7680	2.25544	16
WTA16	ctrl_17	7680	1.43601	31
WTA16	ctrl_2	7680	0.363577	140
WTA16	ctrl_3	7680	1.19953	43
WTA16	ctrl_4	7680	0.656391	99
WTA16	ctrl_5	7680	0.48323	125
WTA16	ctrl_6	7680	0.639173	102
WTA16	ctrl_7	7680	0.254154	154
WTA16	ctrl_8	7680	0.725501	82
WTA16	ctrl_9	7680	0.560625	109
WTA17	Abca13	4736	1.82771	19
WTA17	Adgrb3	4736	0.463002	122
WTA17	Adgrl2	4736	0.287499	143
WTA17	Adgrl3	4736	1.7751	20
WTA17	Adgrv1	4736	0.511831	114
WTA17	Aff3	4736	1.56541	25
WTA17	Ahnak	4736	2.28847	9
WTA17	Ahnak2	4736	0.98085	66
WTA17	Akap9	4736	0.744535	90
WTA17	Ank2	4736	0.667505	92
WTA17	Ano1	4736	0.809725	81
WTA17	Apob	4736	0.905791	72
WTA17	Aspm	4736	0.260594	148
WTA17	Cacna1e	4736	0.499716	118
WTA17	Casp8	4736	1.01967	59
WTA17	Ccnd1	4736	0.114239	162
WTA17	Cdh10	4736	1.4221	31
WTA17	Cdh2	4736	0.981935	65
WTA17	Cdkn2a	4736	0.328293	139
WTA17	Cdkn2b	4736	0.508845	115
WTA17	Cfh	4736	0.419766	128
WTA17	Col11a1	4736	1.20614	45
WTA17	Col1a2	4736	1.2901	39
WTA17	Col22a1	4736	0.441408	125
WTA17	Col4a4	4736	0.341834	136
WTA17	Col6a3	4736	0.557511	107
WTA17	Col6a5	4736	0.360136	135
WTA17	Col6a6	4736	0.487243	119
WTA17	Crebbp	4736	0.994939	63
WTA17	Csmd1	4736	0.262795	147
WTA17	Csmd2	4736	0.932176	68
WTA17	Csmd3	4736	1.43444	30
WTA17	Cttn	4736	0.369374	134
WTA17	Cubn	4736	1.01708	61
WTA17	D630045J12Rik	4736	1.01739	60
WTA17	Dgkb	4736	0.290491	142
WTA17	Dmd	4736	1.27033	41
WTA17	Dnah10	4736	1.06954	53
WTA17	Dnah11	4736	2.00333	15
WTA17	Dnah17	4736	0.840771	77
WTA17	Dnah3	4736	0.862594	76
WTA17	Dnah5	4736	2.81361	8
WTA17	Dnah6	4736	1.84841	17
WTA17	Dnah7a	4736	0.603099	98
WTA17	Dnah8	4736	0.771751	83
WTA17	Dnah9	4736	1.29992	38
WTA17	Dscam	4736	0.58946	102
WTA17	Dst	4736	0.415161	129
WTA17	Ep300	4736	1.04745	55
WTA17	Epha5	4736	1.15178	51
WTA17	Epha7	4736	0.286372	144
WTA17	Erbb4	4736	0.579761	104
WTA17	Erich3	4736	1.04338	56
WTA17	Fadd	4736	0.3769	133
WTA17	Fam135b	4736	0.545463	109
WTA17	Fat1	4736	8.3749	2
WTA17	Fat2	4736	0.617766	96
WTA17	Fat3	4736	0.840173	78
WTA17	Fat4	4736	0.873575	74
WTA17	Fbxw7	4736	0.756634	86
WTA17	Fgf15	4736	0.561364	105
WTA17	Fgf3	4736	0.767792	84
WTA17	Fgf4	4736	1.83379	18
WTA17	Flg	4736	0.230563	152
WTA17	Fmn2	4736	0.823719	80
WTA17	Herc2	4736	0.645941	93
WTA17	Hmcn1	4736	0.918196	69
WTA17	Hras	4736	0.398371	131
WTA17	Huwe1	4736	0.124766	160
WTA17	Kdr	4736	0.599323	101
WTA17	Kmt2c	4736	0.232493	151
WTA17	Kmt2d	4736	1.30909	37
WTA17	Lama2	4736	1.18953	47
WTA17	Lama5	4736	0.749575	88
WTA17	Lrp1	4736	0.390722	132
WTA17	Lrp1b	4736	1.35491	34
WTA17	Lrp2	4736	1.55345	26
WTA17	Macf1	4736	0.450895	123
WTA17	Magi2	4736	1.62713	23
WTA17	Mdn1	4736	0.0306478	165
WTA17	Mgam	4736	1.17413	48
WTA17	Mroh2b	4736	1.33569	35
WTA17	Muc16	4736	0.269601	146
WTA17	Muc2	4736	1.21148	44
WTA17	Muc3	4736	0.424142	126
WTA17	Muc4	4736	1.37821	32
WTA17	Muc5b	4736	0.258825	150
WTA17	Myh1	4736	0.524526	112
WTA17	Myh2	4736	2.04791	14
WTA17	Myh8	4736	1.901	16
WTA17	Nav3	4736	2.22012	11
WTA17	Neb	4736	0.272585	145
WTA17	Notch1	4736	21.4666	1
WTA17	Notch2	4736	1.36485	33
WTA17	Nsd1	4736	0.227845	155
WTA17	Obscn	4736	0.230179	153
WTA17	Oraov1	4736	0.041283	164
WTA17	P3h2	4736	3.39199	5
WTA17	Pak7	4736	0.120975	161
WTA17	Pappa2	4736	1.20098	46
WTA17	Pcdh11x	4736	1.61107	24
WTA17	Pcdh15	4736	2.1379	12
WTA17	Pclo	4736	0.422799	127
WTA17	Peg3	4736	0.507984	116
WTA17	Pik3ca	4736	0.0299606	166
WTA17	Pik3cg	4736	0.765615	85
WTA17	Pkhd1	4736	1.02549	58
WTA17	Pkhd1l1	4736	0.336127	137
WTA17	Plec	4736	0.0912973	163
WTA17	Ppfia1	4736	0.259782	149
WTA17	Prex2	4736	2.23655	10
WTA17	Prkdc	4736	0.186966	156
WTA17	Ptprd	4736	0.311343	141
WTA17	Reln	4736	0.932848	67
WTA17	Ros1	4736	1.50227	27
WTA17	Rp1	4736	0.315069	140
WTA17	Runx1t1	4736	1.17401	49
WTA17	Ryr1	4736	0.52502	111
WTA17	Ryr2	4736	0.135644	159
WTA17	Ryr3	4736	3.33392	6
WTA17	Scn9a	4736	0.75553	87
WTA17	Shank2	4736	0.744723	89
WTA17	Sis	4736	0.480404	121
WTA17	Slit2	4736	0.228585	154
WTA17	Sox2	4736	0.77324	82
WTA17	Spag17	4736	2.88368	7
WTA17	Sphkap	4736	0.600183	99
WTA17	Spta1	4736	1.6278	22
WTA17	Syne1	4736	0.399264	130
WTA17	Syne2	4736	0.558722	106
WTA17	Tenm1	4736	0.580337	103
WTA17	Tet1	4736	0.5052	117
WTA17	Thsd7a	4736	0.329329	138
WTA17	Tnni3k	4736	0.172663	157
WTA17	Tnxb	4736	0.733395	91
WTA17	Tpcn2	4736	0.599831	100
WTA17	Trp53	4736	5.07591	4
WTA17	Trp63	4736	0	167
WTA17	Ttn	4736	1.13334	52
WTA17	Unc13c	4736	1.2752	40
WTA17	Ush2a	4736	7.01184	3
WTA17	Vcan	4736	0.607602	97
WTA17	Vps13b	4736	0.483844	120
WTA17	Xirp2	4736	1.75301	21
WTA17	Zfhx4	4736	0.161162	158
WTA17	Zfp469	4736	0.827954	79
WTA17	Zfp78	4736	0.869864	75
WTA17	Zfp804b	4736	1.0382	57
WTA17	Zfp831	4736	1.44152	28
WTA17	Zmat3	4736	0.915817	71
WTA17	ctrl_1	4736	2.09347	13
WTA17	ctrl_10	4736	0.544466	110
WTA17	ctrl_11	4736	1.26276	42
WTA17	ctrl_12	4736	0.523223	113
WTA17	ctrl_13	4736	1.2296	43
WTA17	ctrl_14	4736	1.0003	62
WTA17	ctrl_15	4736	0.916404	70
WTA17	ctrl_16	4736	1.33019	36
WTA17	ctrl_17	4736	0.619391	95
WTA17	ctrl_2	4736	0.550058	108
WTA17	ctrl_3	4736	0.449175	124
WTA17	ctrl_4	4736	1.17363	50
WTA17	ctrl_5	4736	0.640011	94
WTA17	ctrl_6	4736	1.05236	54
WTA17	ctrl_7	4736	0.990492	64
WTA17	ctrl_8	4736	1.43572	29
WTA17	ctrl_9	4736	0.880399	73
WTA18	Abca13	10047	0.732929	82
WTA18	Adgrb3	10047	0.922006	68
WTA18	Adgrl2	10047	1.27709	41
WTA18	Adgrl3	10047	1.18361	47
WTA18	Adgrv1	10047	1.01556	62
WTA18	Aff3	10047	0.401571	125
WTA18	Ahnak	10047	1.84277	19
WTA18	Ahnak2	10047	0.417207	123
WTA18	Akap9	10047	2.01021	14
WTA18	Ank2	10047	0.793898	74
WTA18	Ano1	10047	0.157208	157
WTA18	Apob	10047	0.932383	67
WTA18	Aspm	10047	1.04171	58
WTA18	Cacna1e	10047	1.02985	60
WTA18	Casp8	10047	0.103556	162
WTA18	Ccnd1	10047	0.392932	127
WTA18	Cdh10	10047	2.23194	11
WTA18	Cdh2	10047	0.735234	79
WTA18	Cdkn2a	10047	0.324893	133
WTA18	Cdkn2b	10047	0.420614	122
WTA18	Cfh	10047	1.50206	27
WTA18	Col11a1	10047	0.6603	96
WTA18	Col1a2	10047	0.300396	136
WTA18	Col22a1	10047	0.481673	114
WTA18	Col4a4	10047	0.457876	118
WTA18	Col6a3	10047	1.16641	48
WTA18	Col6a5	10047	0.751854	78
WTA18	Col6a6	10047	0.480969	116
WTA18	Crebbp	10047	1.1857	46
WTA18	Csmd1	10047	0.703066	89
WTA18	Csmd2	10047	0.388917	128
WTA18	Csmd3	10047	0.871499	70
WTA18	Cttn	10047	0.252159	144
WTA18	Cubn	10047	0.131113	161
WTA18	D630045J12Rik	10047	1.01517	63
WTA18	Dgkb	10047	0.501516	111
WTA18	Dmd	10047	1.45567	31
WTA18	Dnah10	10047	2.40992	9
WTA18	Dnah11	10047	1.59863	26
WTA18	Dnah17	10047	0.84673	72
WTA18	Dnah3	10047	0.588393	102
WTA18	Dnah5	10047	0.4812	115
WTA18	Dnah6	10047	0.546996	108
WTA18	Dnah7a	10047	0.202036	151
WTA18	Dnah8	10047	0.208349	149
WTA18	Dnah9	10047	0.325833	132
WTA18	Dscam	10047	0.462355	117
WTA18	Dst	10047	0.310331	134
WTA18	Ep300	10047	0.722409	83
WTA18	Epha5	10047	0.222627	146
WTA18	Epha7	10047	0.715329	85
WTA18	Erbb4	10047	1.42234	32
WTA18	Erich3	10047	1.05667	56
WTA18	Fadd	10047	0.295893	138
WTA18	Fam135b	10047	1.34798	35
WTA18	Fat1	10047	8.526	3
WTA18	Fat2	10047	1.34465	36
WTA18	Fat3	10047	0.5889	101
WTA18	Fat4	10047	1.91441	17
WTA18	Fbxw7	10047	0.690649	91
WTA18	Fgf15	10047	1.87326	18
WTA18	Fgf3	10047	0.259139	143
WTA18	Fgf4	10047	0.271325	141
WTA18	Flg	10047	1.10453	51
WTA18	Fmn2	10047	0.719759	84
WTA18	Herc2	10047	0.220845	147
WTA18	Hmcn1	10047	3.95705	5
WTA18	Hras	10047	0.615188	100
WTA18	Huwe1	10047	0.200141	152
WTA18	Kdr	10047	1.99505	15
WTA18	Kmt2c	10047	0.952494	66
WTA18	Kmt2d	10047	0.100363	163
WTA18	Lama2	10047	1.09781	52
WTA18	Lama5	10047	1.21142	45
WTA18	Lrp1	10047	0.834587	73
WTA18	Lrp1b	10047	1.28848	40
WTA18	Lrp2	10047	0.508864	110
WTA18	Macf1	10047	0.218774	148
WTA18	Magi2	10047	1.00205	64
WTA18	Mdn1	10047	0.0814926	164
WTA18	Mgam	10047	0.405685	124
WTA18	Mroh2b	10047	2.20956	12
WTA18	Muc16	10047	0.373067	130
WTA18	Muc2	10047	2.12757	13
WTA18	Muc3	10047	0.550107	107
WTA18	Muc4	10047	0.153659	159
WTA18	Muc5b	10047	0.733629	80
WTA18	Myh1	10047	0.578254	104
WTA18	Myh2	10047	14.9864	2
WTA18	Myh8	10047	1.45936	30
WTA18	Nav3	10047	0.693099	90
WTA18	Neb	10047	0.259644	142
WTA18	Notch1	10047	24.9553	1
WTA18	Notch2	10047	0.446863	120
WTA18	Nsd1	10047	0.147632	160
WTA18	Obscn	10047	1.72483	22
WTA18	Oraov1	10047	0.309725	135
WTA18	P3h2	10047	0.274993	140
WTA18	Pak7	10047	0.0770051	165
WTA18	Pappa2	10047	1.69056	23
WTA18	Pcdh11x	10047	1.02405	61
WTA18	Pcdh15	10047	1.25014	43
WTA18	Pclo	10047	0.203728	150
WTA18	Peg3	10047	0.298668	137
WTA18	Pik3ca	10047	0.491306	113
WTA18	Pik3cg	10047	1.30539	38
WTA18	Pkhd1	10047	1.316	37
WTA18	Pkhd1l1	10047	1.4677	29
WTA18	Plec	10047	0.249021	145
WTA18	Ppfia1	10047	0.19617	153
WTA18	Prex2	10047	4.1736	4
WTA18	Prkdc	10047	0.155737	158
WTA18	Ptprd	10047	0.442458	121
WTA18	Reln	10047	0.345372	131
WTA18	Ros1	10047	1.03824	59
WTA18	Rp1	10047	0.707894	87
WTA18	Runx1t1	10047	0.878972	69
WTA18	Ryr1	10047	0.193282	154
WTA18	Ryr2	10047	0.553851	106
WTA18	Ryr3	10047	1.95496	16
WTA18	Scn9a	10047	0.661518	95
WTA18	Shank2	10047	0.570181	105
WTA18	Sis	10047	0.18208	156
WTA18	Slit2	10047	3.47579	7
WTA18	Sox2	10047	1.34893	34
WTA18	Spag17	10047	1.63167	25
WTA18	Sphkap	10047	3.36869	8
WTA18	Spta1	10047	1.055	57
WTA18	Syne1	10047	0.532486	109
WTA18	Syne2	10047	0.663482	94
WTA18	Tenm1	10047	0.275106	139
WTA18	Tet1	10047	0.678077	93
WTA18	Thsd7a	10047	0.771506	76
WTA18	Tnni3k	10047	0.686738	92
WTA18	Tnxb	10047	0.0545791	166
WTA18	Tpcn2	10047	0.706862	88
WTA18	Trp53	10047	3.54472	6
WTA18	Trp63	10047	0	167
WTA18	Ttn	10047	0.448134	119
WTA18	Unc13c	10047	1.41812	33
WTA18	Ush2a	10047	1.73025	21
WTA18	Vcan	10047	1.09401	54
WTA18	Vps13b	10047	0.182847	155
WTA18	Xirp2	10047	1.83024	20
WTA18	Zfhx4	10047	0.712657	86
WTA18	Zfp469	10047	0.733558	81
WTA18	Zfp78	10047	1.26012	42
WTA18	Zfp804b	10047	1.16147	49
WTA18	Zfp831	10047	0.585734	103
WTA18	Zmat3	10047	1.68609	24
WTA18	ctrl_1	10047	0.651968	97
WTA18	ctrl_10	10047	0.494294	112
WTA18	ctrl_11	10047	1.09694	53
WTA18	ctrl_12	10047	1.12222	50
WTA18	ctrl_13	10047	0.786204	75
WTA18	ctrl_14	10047	0.627486	99
WTA18	ctrl_15	10047	0.766089	77
WTA18	ctrl_16	10047	2.38304	10
WTA18	ctrl_17	10047	1.49093	28
WTA18	ctrl_2	10047	1.23194	44
WTA18	ctrl_3	10047	0.393002	126
WTA18	ctrl_4	10047	1.07406	55
WTA18	ctrl_5	10047	0.630499	98
WTA18	ctrl_6	10047	1.29696	39
WTA18	ctrl_7	10047	0.382283	129
WTA18	ctrl_8	10047	0.96581	65
WTA18	ctrl_9	10047	0.858791	71

## Sheet: EpSC_P60_results_averaged
Guide_Target	Target_Type	weighted_mean_FoldChange
Abca13	Mutated_in_SCC	0.501448
Adgrb3	Mutated_in_SCC	1.04042
Adgrl2	Mutated_in_SCC	2.58696
Adgrl3	Mutated_in_SCC	0.657317
Adgrv1	Mutated_in_SCC	0.654008
Aff3	Mutated_in_SCC	0.829759
Ahnak	Mutated_in_SCC	0.909909
Ahnak2	Mutated_in_SCC	1.04673
Akap9	Mutated_in_SCC	0.967576
Ank2	Mutated_in_SCC	0.552265
Ano1	CNV	0.355824
Apob	Mutated_in_SCC	0.465557
Aspm	Mutated_in_SCC	0.392798
Cacna1e	Mutated_in_SCC	0.564183
Casp8	Mutated_in_SCC	0.253687
Ccnd1	CNV	0.554012
Cdh10	Mutated_in_SCC	1.80831
Cdh2	Mutated_in_SCC	1.10833
Cdkn2a	Mutated_in_SCC	0.288286
Cdkn2b	CNV	0.367023
Cfh	Mutated_in_SCC	2.31838
Col11a1	Mutated_in_SCC	0.754418
Col1a2	Mutated_in_SCC	0.869809
Col22a1	Mutated_in_SCC	1.22199
Col4a4	Mutated_in_SCC	0.40139
Col6a3	Mutated_in_SCC	0.60825
Col6a5	Mutated_in_SCC	0.388016
Col6a6	Mutated_in_SCC	0.715567
Crebbp	Mutated_in_SCC	0.64211
Csmd1	Mutated_in_SCC	0.617639
Csmd2	Mutated_in_SCC	0.626237
Csmd3	Mutated_in_SCC	0.559715
Cttn	CNV	0.590677
Cubn	Mutated_in_SCC	0.590807
D630045J12Rik	Mutated_in_SCC	0.558535
Dgkb	Mutated_in_SCC	0.564084
Dmd	Mutated_in_SCC	0.685006
Dnah10	Mutated_in_SCC	1.2129
Dnah11	Mutated_in_SCC	0.653267
Dnah17	Mutated_in_SCC	0.590717
Dnah3	Mutated_in_SCC	0.359292
Dnah5	Mutated_in_SCC	0.610106
Dnah6	Mutated_in_SCC	0.521
Dnah7a	Mutated_in_SCC	0.504366
Dnah8	Mutated_in_SCC	0.477931
Dnah9	Mutated_in_SCC	0.66128
Dscam	Mutated_in_SCC	1.22257
Dst	Mutated_in_SCC	0.417081
Ep300	Mutated_in_SCC	0.820427
Epha5	Mutated_in_SCC	0.746758
Epha7	Mutated_in_SCC	0.557112
Erbb4	Mutated_in_SCC	1.29911
Erich3	Mutated_in_SCC	1.14629
Fadd	CNV	0.275126
Fam135b	Mutated_in_SCC	0.776215
Fat1	Mutated_in_SCC	17.3697
Fat2	Mutated_in_SCC	0.514088
Fat3	Mutated_in_SCC	0.823123
Fat4	Mutated_in_SCC	0.761258
Fbxw7	Mutated_in_SCC	0.335419
Fgf15	CNV	1.14053
Fgf3	CNV	1.1954
Fgf4	CNV	0.519987
Flg	Mutated_in_SCC	0.463576
Fmn2	Mutated_in_SCC	0.552439
Herc2	Mutated_in_SCC	0.827097
Hmcn1	Mutated_in_SCC	1.74403
Hras	Mutated_in_SCC	0.419799
Huwe1	Mutated_in_SCC	0.14367
Kdr	Mutated_in_SCC	0.577281
Kmt2c	Mutated_in_SCC	0.871739
Kmt2d	Mutated_in_SCC	0.42958
Lama2	Mutated_in_SCC	0.733193
Lama5	Mutated_in_SCC	0.480288
Lrp1	Mutated_in_SCC	0.400608
Lrp1b	Mutated_in_SCC	0.652672
Lrp2	Mutated_in_SCC	0.478164
Macf1	Mutated_in_SCC	0.533927
Magi2	Mutated_in_SCC	1.26407
Mdn1	Mutated_in_SCC	0.0451866
Mgam	Mutated_in_SCC	0.399362
Mroh2b	Mutated_in_SCC	1.35924
Muc16	Mutated_in_SCC	0.570777
Muc2	Mutated_in_SCC	1.2411
Muc3	Mutated_in_SCC	0.534832
Muc4	Mutated_in_SCC	0.899829
Muc5b	Mutated_in_SCC	0.439217
Myh1	Mutated_in_SCC	1.94113
Myh2	Mutated_in_SCC	4.2674
Myh8	Mutated_in_SCC	0.734857
Nav3	Mutated_in_SCC	0.901277
Neb	Mutated_in_SCC	0.477278
Notch1	Mutated_in_SCC	24.3124
Notch2	Mutated_in_SCC	2.9954
Nsd1	Mutated_in_SCC	0.21854
Obscn	Mutated_in_SCC	0.885729
Oraov1	CNV	0.209614
P3h2	CNV	0.730928
Pak7	Mutated_in_SCC	1.09373
Pappa2	Mutated_in_SCC	0.656166
Pcdh11x	Mutated_in_SCC	1.05009
Pcdh15	Mutated_in_SCC	0.985084
Pclo	Mutated_in_SCC	0.180354
Peg3	Mutated_in_SCC	1.3759
Pik3ca	Mutated_in_SCC	0.260399
Pik3cg	Mutated_in_SCC	0.587546
Pkhd1	Mutated_in_SCC	0.855896
Pkhd1l1	Mutated_in_SCC	1.03221
Plec	Mutated_in_SCC	0.131415
Ppfia1	CNV	0.180039
Prex2	Mutated_in_SCC	1.71995
Prkdc	Mutated_in_SCC	0.382282
Ptprd	Mutated_in_SCC	0.525757
Reln	Mutated_in_SCC	0.394146
Ros1	Mutated_in_SCC	1.6881
Rp1	Mutated_in_SCC	0.623412
Runx1t1	Mutated_in_SCC	0.802368
Ryr1	Mutated_in_SCC	0.430174
Ryr2	Mutated_in_SCC	0.464801
Ryr3	Mutated_in_SCC	3.18284
Scn9a	Mutated_in_SCC	0.477222
Shank2	CNV	0.576578
Sis	Mutated_in_SCC	0.294317
Slit2	Mutated_in_SCC	0.890685
Sox2	CNV	1.08121
Spag17	Mutated_in_SCC	1.44352
Sphkap	Mutated_in_SCC	1.16798
Spta1	Mutated_in_SCC	1.41692
Syne1	Mutated_in_SCC	0.407506
Syne2	Mutated_in_SCC	0.426529
Tenm1	Mutated_in_SCC	0.372793
Tet1	Mutated_in_SCC	0.571281
Thsd7a	Mutated_in_SCC	0.698785
Tnni3k	Mutated_in_SCC	0.453994
Tnxb	Mutated_in_SCC	0.513316
Tpcn2	CNV	1.00331
Trp53	Mutated_in_SCC	3.60112
Trp63	CNV	0.0396706
Ttn	Mutated_in_SCC	1.96779
Unc13c	Mutated_in_SCC	0.754206
Ush2a	Mutated_in_SCC	1.49511
Vcan	Mutated_in_SCC	0.981997
Vps13b	Mutated_in_SCC	1.29779
Xirp2	Mutated_in_SCC	2.36759
Zfhx4	Mutated_in_SCC	1.60834
Zfp469	Mutated_in_SCC	0.798879
Zfp78	Mutated_in_SCC	1.15751
Zfp804b	Mutated_in_SCC	0.818719
Zfp831	Mutated_in_SCC	0.883992
Zmat3	CNV	0.932528
ctrl_1	Control	2.24854
ctrl_10	Control	0.561503
ctrl_11	Control	0.618009
ctrl_12	Control	0.727149
ctrl_13	Control	0.92051
ctrl_14	Control	0.593014
ctrl_15	Control	0.629343
ctrl_16	Control	1.10788
ctrl_17	Control	1.39178
ctrl_2	Control	0.998548
ctrl_3	Control	0.365445
ctrl_4	Control	0.554483
ctrl_5	Control	0.688778
ctrl_6	Control	0.582141
ctrl_7	Control	1.16411
ctrl_8	Control	0.685376
ctrl_9	Control	1.01482

## Sheet: EpSC_P4_results_by_sample
sample	Guide_Target	sample_tot_nCells	mean_FoldChange	rank_in_sample
WTA10	Abca13	8389	0.929576	86
WTA10	Adgrb3	8389	1.0197	73
WTA10	Adgrl2	8389	0.405759	150
WTA10	Adgrl3	8389	0.793903	106
WTA10	Adgrv1	8389	1.07464	63
WTA10	Aff3	8389	1.0816	60
WTA10	Ahnak	8389	1.19728	52
WTA10	Ahnak2	8389	0.549396	131
WTA10	Akap9	8389	0.56457	127
WTA10	Ank2	8389	1.73371	25
WTA10	Ano1	8389	2.44409	11
WTA10	Apob	8389	0.135712	165
WTA10	Aspm	8389	0.140031	163
WTA10	Cacna1e	8389	0.608838	121
WTA10	Casp8	8389	0.426853	148
WTA10	Ccnd1	8389	0.720238	111
WTA10	Cdh10	8389	0.494023	138
WTA10	Cdh2	8389	1.93433	18
WTA10	Cdkn2a	8389	1.42988	39
WTA10	Cdkn2b	8389	0.342326	154
WTA10	Cfh	8389	1.07534	62
WTA10	Col11a1	8389	1.10077	58
WTA10	Col1a2	8389	0.72752	110
WTA10	Col22a1	8389	1.18103	54
WTA10	Col4a4	8389	0.89418	90
WTA10	Col6a3	8389	0.480157	141
WTA10	Col6a5	8389	0.718713	112
WTA10	Col6a6	8389	1.05764	67
WTA10	Crebbp	8389	2.4013	12
WTA10	Csmd1	8389	1.02427	72
WTA10	Csmd2	8389	0.901677	89
WTA10	Csmd3	8389	0.0550429	166
WTA10	Cttn	8389	0.797156	105
WTA10	Cubn	8389	1.81864	22
WTA10	D630045J12Rik	8389	0.29138	157
WTA10	Dgkb	8389	0.663059	118
WTA10	Dmd	8389	1.75407	24
WTA10	Dnah10	8389	0.947554	84
WTA10	Dnah11	8389	0.989659	80
WTA10	Dnah17	8389	1.19069	53
WTA10	Dnah3	8389	0.488467	140
WTA10	Dnah5	8389	1.03767	70
WTA10	Dnah6	8389	1.32567	44
WTA10	Dnah7a	8389	0.926947	87
WTA10	Dnah8	8389	1.46513	37
WTA10	Dnah9	8389	1.0606	66
WTA10	Dscam	8389	0.370602	152
WTA10	Dst	8389	0.546262	133
WTA10	Ep300	8389	1.64867	30
WTA10	Epha5	8389	1.80307	23
WTA10	Epha7	8389	0.915076	88
WTA10	Erbb4	8389	1.00473	77
WTA10	Erich3	8389	1.85433	21
WTA10	Fadd	8389	1.06559	65
WTA10	Fam135b	8389	0.289935	158
WTA10	Fat1	8389	9.57993	2
WTA10	Fat2	8389	1.00944	76
WTA10	Fat3	8389	3.28958	5
WTA10	Fat4	8389	1.67955	28
WTA10	Fbxw7	8389	0.946074	85
WTA10	Fgf15	8389	0.49189	139
WTA10	Fgf3	8389	0.542749	134
WTA10	Fgf4	8389	1.05298	68
WTA10	Flg	8389	0.442579	145
WTA10	Fmn2	8389	0.565599	126
WTA10	Herc2	8389	0.99396	79
WTA10	Hmcn1	8389	1.20581	50
WTA10	Hras	8389	0.962507	83
WTA10	Huwe1	8389	0.520622	137
WTA10	Kdr	8389	2.91578	9
WTA10	Kmt2c	8389	2.06528	16
WTA10	Kmt2d	8389	0.884027	91
WTA10	Lama2	8389	0.777864	108
WTA10	Lama5	8389	0.842175	100
WTA10	Lrp1	8389	0.0405683	167
WTA10	Lrp1b	8389	0.165918	161
WTA10	Lrp2	8389	1.30041	45
WTA10	Macf1	8389	0.846871	97
WTA10	Magi2	8389	3.16777	6
WTA10	Mdn1	8389	0.146547	162
WTA10	Mgam	8389	0.439071	146
WTA10	Mroh2b	8389	1.50013	36
WTA10	Muc16	8389	0.303257	156
WTA10	Muc2	8389	0.550122	129
WTA10	Muc3	8389	1.34446	41
WTA10	Muc4	8389	1.56884	33
WTA10	Muc5b	8389	0.877711	93
WTA10	Myh1	8389	0.548391	132
WTA10	Myh2	8389	1.69795	27
WTA10	Myh8	8389	1.22378	48
WTA10	Nav3	8389	0.876191	94
WTA10	Neb	8389	1.16475	55
WTA10	Notch1	8389	9.84069	1
WTA10	Notch2	8389	2.07588	15
WTA10	Nsd1	8389	0.756161	109
WTA10	Obscn	8389	0.383113	151
WTA10	Oraov1	8389	0.322659	155
WTA10	P3h2	8389	0.988007	81
WTA10	Pak7	8389	1.20831	49
WTA10	Pappa2	8389	0.534005	135
WTA10	Pcdh11x	8389	1.90822	19
WTA10	Pcdh15	8389	1.01667	74
WTA10	Pclo	8389	0.6824	116
WTA10	Peg3	8389	1.0011	78
WTA10	Pik3ca	8389	0.364728	153
WTA10	Pik3cg	8389	1.09922	59
WTA10	Pkhd1	8389	0.842887	99
WTA10	Pkhd1l1	8389	0.846142	98
WTA10	Plec	8389	0.451012	144
WTA10	Ppfia1	8389	0.549628	130
WTA10	Prex2	8389	1.86426	20
WTA10	Prkdc	8389	0.676173	117
WTA10	Ptprd	8389	0.479288	143
WTA10	Reln	8389	0.522581	136
WTA10	Ros1	8389	1.33768	43
WTA10	Rp1	8389	0.274066	159
WTA10	Runx1t1	8389	1.19943	51
WTA10	Ryr1	8389	0.5727	125
WTA10	Ryr2	8389	0.652293	119
WTA10	Ryr3	8389	2.98367	7
WTA10	Scn9a	8389	0.564473	128
WTA10	Shank2	8389	1.53432	35
WTA10	Sis	8389	0.850383	96
WTA10	Slit2	8389	2.22749	13
WTA10	Sox2	8389	0.585231	124
WTA10	Spag17	8389	1.08138	61
WTA10	Sphkap	8389	1.33885	42
WTA10	Spta1	8389	0.881131	92
WTA10	Syne1	8389	1.53538	34
WTA10	Syne2	8389	1.07245	64
WTA10	Tenm1	8389	0.981287	82
WTA10	Tet1	8389	0.703266	113
WTA10	Thsd7a	8389	0.82967	102
WTA10	Tnni3k	8389	0.817337	103
WTA10	Tnxb	8389	0.69304	114
WTA10	Tpcn2	8389	1.12688	56
WTA10	Trp53	8389	2.16671	14
WTA10	Trp63	8389	0.139708	164
WTA10	Ttn	8389	0.479349	142
WTA10	Unc13c	8389	1.65811	29
WTA10	Ush2a	8389	2.594	10
WTA10	Vcan	8389	0.432869	147
WTA10	Vps13b	8389	1.4651	38
WTA10	Xirp2	8389	1.03813	69
WTA10	Zfhx4	8389	0.807944	104
WTA10	Zfp469	8389	0.614569	120
WTA10	Zfp78	8389	1.25522	46
WTA10	Zfp804b	8389	2.93626	8
WTA10	Zfp831	8389	0.685934	115
WTA10	Zmat3	8389	1.0156	75
WTA10	ctrl_1	8389	1.12381	57
WTA10	ctrl_10	8389	0.606635	122
WTA10	ctrl_11	8389	2.00207	17
WTA10	ctrl_12	8389	0.416507	149
WTA10	ctrl_13	8389	0.835726	101
WTA10	ctrl_14	8389	1.70785	26
WTA10	ctrl_15	8389	0.867268	95
WTA10	ctrl_16	8389	1.63474	31
WTA10	ctrl_17	8389	4.33828	3
WTA10	ctrl_2	8389	3.73942	4
WTA10	ctrl_3	8389	1.63035	32
WTA10	ctrl_4	8389	1.03092	71
WTA10	ctrl_5	8389	0.234721	160
WTA10	ctrl_6	8389	0.587613	123
WTA10	ctrl_7	8389	1.22844	47
WTA10	ctrl_8	8389	0.791038	107
WTA10	ctrl_9	8389	1.34711	40
WTA4	Abca13	1119	1.79738	66
WTA4	Adgrb3	1119	2.34434	42
WTA4	Adgrl2	1119	0	163
WTA4	Adgrl3	1119	0.724425	129
WTA4	Adgrv1	1119	1.97159	54
WTA4	Aff3	1119	3.08063	19
WTA4	Ahnak	1119	1.00537	105
WTA4	Ahnak2	1119	3.62095	12
WTA4	Akap9	1119	2.59279	29
WTA4	Ank2	1119	1.65988	71
WTA4	Ano1	1119	0.495929	139
WTA4	Apob	1119	0	163
WTA4	Aspm	1119	1.39206	83
WTA4	Cacna1e	1119	2.61949	28
WTA4	Casp8	1119	0.473014	140
WTA4	Ccnd1	1119	2.62995	27
WTA4	Cdh10	1119	1.03628	103
WTA4	Cdh2	1119	0.79935	124
WTA4	Cdkn2a	1119	1.2663	85
WTA4	Cdkn2b	1119	0.75108	128
WTA4	Cfh	1119	1.15069	92
WTA4	Col11a1	1119	2.42097	37
WTA4	Col1a2	1119	0.680772	133
WTA4	Col22a1	1119	4.28899	7
WTA4	Col4a4	1119	2.19745	44
WTA4	Col6a3	1119	0.928337	111
WTA4	Col6a5	1119	1.96238	56
WTA4	Col6a6	1119	0.778941	126
WTA4	Crebbp	1119	2.47394	36
WTA4	Csmd1	1119	0.709413	131
WTA4	Csmd2	1119	2.3814	39
WTA4	Csmd3	1119	0.157044	160
WTA4	Cttn	1119	3.19593	15
WTA4	Cubn	1119	2.38926	38
WTA4	D630045J12Rik	1119	1.73777	67
WTA4	Dgkb	1119	2.68	26
WTA4	Dmd	1119	2.26007	43
WTA4	Dnah10	1119	0.270624	152
WTA4	Dnah11	1119	2.89707	23
WTA4	Dnah17	1119	0.714946	130
WTA4	Dnah3	1119	0.889585	114
WTA4	Dnah5	1119	1.70883	70
WTA4	Dnah6	1119	1.91728	58
WTA4	Dnah7a	1119	3.13219	18
WTA4	Dnah8	1119	1.04352	101
WTA4	Dnah9	1119	2.09462	47
WTA4	Dscam	1119	4.89868	4
WTA4	Dst	1119	0.230261	154
WTA4	Ep300	1119	0.0900122	162
WTA4	Epha5	1119	1.12661	94
WTA4	Epha7	1119	0.332708	148
WTA4	Erbb4	1119	0.108306	161
WTA4	Erich3	1119	2.48968	35
WTA4	Fadd	1119	1.05072	100
WTA4	Fam135b	1119	0.33817	147
WTA4	Fat1	1119	9.41731	1
WTA4	Fat2	1119	0.297842	149
WTA4	Fat3	1119	3.49149	13
WTA4	Fat4	1119	0.179014	157
WTA4	Fbxw7	1119	0.950909	109
WTA4	Fgf15	1119	0.827497	122
WTA4	Fgf3	1119	1.34434	84
WTA4	Fgf4	1119	1.85156	63
WTA4	Flg	1119	3.00367	20
WTA4	Fmn2	1119	1.0364	102
WTA4	Herc2	1119	1.43708	79
WTA4	Hmcn1	1119	2.51051	34
WTA4	Hras	1119	1.061	99
WTA4	Huwe1	1119	0.82208	123
WTA4	Kdr	1119	1.41985	80
WTA4	Kmt2c	1119	1.85713	62
WTA4	Kmt2d	1119	1.60928	73
WTA4	Lama2	1119	0.873663	115
WTA4	Lama5	1119	1.64143	72
WTA4	Lrp1	1119	0.348517	146
WTA4	Lrp1b	1119	0.941592	110
WTA4	Lrp2	1119	2.58314	30
WTA4	Macf1	1119	1.17552	91
WTA4	Magi2	1119	1.41772	81
WTA4	Mdn1	1119	0.178915	158
WTA4	Mgam	1119	2.35532	40
WTA4	Mroh2b	1119	0.383886	143
WTA4	Muc16	1119	1.89596	60
WTA4	Muc2	1119	0.762786	127
WTA4	Muc3	1119	2.79446	25
WTA4	Muc4	1119	1.39386	82
WTA4	Muc5b	1119	1.96791	55
WTA4	Myh1	1119	4.40538	6
WTA4	Myh2	1119	1.56906	75
WTA4	Myh8	1119	1.86196	61
WTA4	Nav3	1119	1.91128	59
WTA4	Neb	1119	2.57795	31
WTA4	Notch1	1119	9.05027	2
WTA4	Notch2	1119	1.00144	106
WTA4	Nsd1	1119	2.93635	21
WTA4	Obscn	1119	1.24025	88
WTA4	Oraov1	1119	0	163
WTA4	P3h2	1119	0.842676	120
WTA4	Pak7	1119	0	163
WTA4	Pappa2	1119	2.01771	51
WTA4	Pcdh11x	1119	3.90319	8
WTA4	Pcdh15	1119	0.225184	155
WTA4	Pclo	1119	0.649395	135
WTA4	Peg3	1119	2.10807	46
WTA4	Pik3ca	1119	0.293936	150
WTA4	Pik3cg	1119	2.02958	50
WTA4	Pkhd1	1119	2.34796	41
WTA4	Pkhd1l1	1119	1.23572	89
WTA4	Plec	1119	2.92942	22
WTA4	Ppfia1	1119	0.897843	113
WTA4	Prex2	1119	1.73209	69
WTA4	Prkdc	1119	0.212689	156
WTA4	Ptprd	1119	0.430973	142
WTA4	Reln	1119	2.56611	32
WTA4	Ros1	1119	1.25172	86
WTA4	Rp1	1119	2.83985	24
WTA4	Runx1t1	1119	4.89263	5
WTA4	Ryr1	1119	1.49522	77
WTA4	Ryr2	1119	1.06709	98
WTA4	Ryr3	1119	1.44876	78
WTA4	Scn9a	1119	1.12149	95
WTA4	Shank2	1119	0.26992	153
WTA4	Sis	1119	1.7341	68
WTA4	Slit2	1119	0.986368	108
WTA4	Sox2	1119	3.37083	14
WTA4	Spag17	1119	0.790625	125
WTA4	Sphkap	1119	0.914017	112
WTA4	Spta1	1119	1.00032	107
WTA4	Syne1	1119	0.277137	151
WTA4	Syne2	1119	0.867356	116
WTA4	Tenm1	1119	0.555634	138
WTA4	Tet1	1119	0.661368	134
WTA4	Thsd7a	1119	0	163
WTA4	Tnni3k	1119	1.83148	64
WTA4	Tnxb	1119	1.24155	87
WTA4	Tpcn2	1119	1.58231	74
WTA4	Trp53	1119	1.55106	76
WTA4	Trp63	1119	0.600284	137
WTA4	Ttn	1119	1.14607	93
WTA4	Unc13c	1119	1.92913	57
WTA4	Ush2a	1119	1.07594	97
WTA4	Vcan	1119	2.51241	33
WTA4	Vps13b	1119	2.15584	45
WTA4	Xirp2	1119	1.97161	53
WTA4	Zfhx4	1119	7.12377	3
WTA4	Zfp469	1119	3.68462	11
WTA4	Zfp78	1119	0.171924	159
WTA4	Zfp804b	1119	3.87929	9
WTA4	Zfp831	1119	0.828349	121
WTA4	Zmat3	1119	1.18259	90
WTA4	ctrl_1	1119	2.04754	48
WTA4	ctrl_10	1119	0.358704	144
WTA4	ctrl_11	1119	0.620074	136
WTA4	ctrl_12	1119	1.079	96
WTA4	ctrl_13	1119	3.14246	17
WTA4	ctrl_14	1119	1.03509	104
WTA4	ctrl_15	1119	1.97921	52
WTA4	ctrl_16	1119	2.0351	49
WTA4	ctrl_17	1119	3.85985	10
WTA4	ctrl_2	1119	0.860241	118
WTA4	ctrl_3	1119	0.863673	117
WTA4	ctrl_4	1119	3.14675	16
WTA4	ctrl_5	1119	1.82849	65
WTA4	ctrl_6	1119	0.703501	132
WTA4	ctrl_7	1119	0.450648	141
WTA4	ctrl_8	1119	0.355885	145
WTA4	ctrl_9	1119	0.85418	119
WTA5	Abca13	1135	1.31063	90
WTA5	Adgrb3	1135	1.73872	63
WTA5	Adgrl2	1135	0	162
WTA5	Adgrl3	1135	0.673387	124
WTA5	Adgrv1	1135	2.02551	53
WTA5	Aff3	1135	2.09259	50
WTA5	Ahnak	1135	0.110847	159
WTA5	Ahnak2	1135	1.60505	69
WTA5	Akap9	1135	2.57591	39
WTA5	Ank2	1135	1.28289	91
WTA5	Ano1	1135	0.488938	140
WTA5	Apob	1135	0	162
WTA5	Aspm	1135	1.5487	75
WTA5	Cacna1e	1135	2.58256	38
WTA5	Casp8	1135	0.338371	151
WTA5	Ccnd1	1135	3.67076	12
WTA5	Cdh10	1135	1.49098	76
WTA5	Cdh2	1135	1.31347	89
WTA5	Cdkn2a	1135	0.786061	114
WTA5	Cdkn2b	1135	1.77379	62
WTA5	Cfh	1135	1.01939	101
WTA5	Col11a1	1135	0.912392	106
WTA5	Col1a2	1135	1.9517	54
WTA5	Col22a1	1135	3.02269	25
WTA5	Col4a4	1135	2.0898	51
WTA5	Col6a3	1135	0.490252	139
WTA5	Col6a5	1135	0.547546	134
WTA5	Col6a6	1135	0.729803	120
WTA5	Crebbp	1135	1.83946	60
WTA5	Csmd1	1135	0.675146	123
WTA5	Csmd2	1135	4.6923	8
WTA5	Csmd3	1135	0.869431	108
WTA5	Cttn	1135	3.29043	23
WTA5	Cubn	1135	1.9096	57
WTA5	D630045J12Rik	1135	2.54759	40
WTA5	Dgkb	1135	1.03406	99
WTA5	Dmd	1135	2.88405	28
WTA5	Dnah10	1135	1.34413	87
WTA5	Dnah11	1135	2.28407	46
WTA5	Dnah17	1135	1.35001	85
WTA5	Dnah3	1135	1.47918	77
WTA5	Dnah5	1135	1.44929	79
WTA5	Dnah6	1135	1.44499	80
WTA5	Dnah7a	1135	1.69431	66
WTA5	Dnah8	1135	0.735165	118
WTA5	Dnah9	1135	2.64609	35
WTA5	Dscam	1135	3.40221	19
WTA5	Dst	1135	0.305121	153
WTA5	Ep300	1135	0.845846	110
WTA5	Epha5	1135	0.629703	128
WTA5	Epha7	1135	0.0413716	161
WTA5	Erbb4	1135	0.177966	158
WTA5	Erich3	1135	2.83321	29
WTA5	Fadd	1135	1.39888	83
WTA5	Fam135b	1135	0.658743	126
WTA5	Fat1	1135	11.5758	1
WTA5	Fat2	1135	0.249848	156
WTA5	Fat3	1135	5.00637	6
WTA5	Fat4	1135	0.436701	145
WTA5	Fbxw7	1135	0.468752	142
WTA5	Fgf15	1135	1.31431	88
WTA5	Fgf3	1135	0.472498	141
WTA5	Fgf4	1135	1.58677	70
WTA5	Flg	1135	3.56742	15
WTA5	Fmn2	1135	2.11085	49
WTA5	Herc2	1135	1.06393	98
WTA5	Hmcn1	1135	5.02982	5
WTA5	Hras	1135	0.364971	150
WTA5	Huwe1	1135	0.498478	137
WTA5	Kdr	1135	3.87666	11
WTA5	Kmt2c	1135	2.1671	48
WTA5	Kmt2d	1135	2.27687	47
WTA5	Lama2	1135	0.676478	122
WTA5	Lama5	1135	3.66249	13
WTA5	Lrp1	1135	0.730464	119
WTA5	Lrp1b	1135	3.39775	20
WTA5	Lrp2	1135	1.7095	65
WTA5	Macf1	1135	1.08992	97
WTA5	Magi2	1135	1.55683	74
WTA5	Mdn1	1135	0.627231	129
WTA5	Mgam	1135	1.57936	72
WTA5	Mroh2b	1135	0.438575	144
WTA5	Muc16	1135	3.43749	18
WTA5	Muc2	1135	0.663558	125
WTA5	Muc3	1135	2.80516	31
WTA5	Muc4	1135	1.94517	55
WTA5	Muc5b	1135	1.40777	82
WTA5	Myh1	1135	3.45772	17
WTA5	Myh2	1135	0.0531399	160
WTA5	Myh8	1135	0.611904	130
WTA5	Nav3	1135	4.39031	9
WTA5	Neb	1135	0.893806	107
WTA5	Notch1	1135	9.17361	2
WTA5	Notch2	1135	0.658216	127
WTA5	Nsd1	1135	2.36273	42
WTA5	Obscn	1135	1.82093	61
WTA5	Oraov1	1135	1.45636	78
WTA5	P3h2	1135	1.58267	71
WTA5	Pak7	1135	0	162
WTA5	Pappa2	1135	0.867627	109
WTA5	Pcdh11x	1135	1.19266	96
WTA5	Pcdh15	1135	0.442258	143
WTA5	Pclo	1135	0.420481	146
WTA5	Peg3	1135	3.3066	22
WTA5	Pik3ca	1135	0.724327	121
WTA5	Pik3cg	1135	3.07311	24
WTA5	Pkhd1	1135	1.22528	94
WTA5	Pkhd1l1	1135	1.4372	81
WTA5	Plec	1135	3.52283	16
WTA5	Ppfia1	1135	0.391525	149
WTA5	Prex2	1135	1.89108	58
WTA5	Prkdc	1135	0.328643	152
WTA5	Ptprd	1135	0.231194	157
WTA5	Reln	1135	2.7927	33
WTA5	Ros1	1135	0.841886	111
WTA5	Rp1	1135	1.68749	67
WTA5	Runx1t1	1135	5.33983	4
WTA5	Ryr1	1135	3.89152	10
WTA5	Ryr2	1135	0.403905	148
WTA5	Ryr3	1135	2.32938	44
WTA5	Scn9a	1135	2.9902	26
WTA5	Shank2	1135	0.57409	132
WTA5	Sis	1135	1.93036	56
WTA5	Slit2	1135	0.277685	155
WTA5	Sox2	1135	5.36789	3
WTA5	Spag17	1135	0.749434	116
WTA5	Sphkap	1135	1.87954	59
WTA5	Spta1	1135	1.71095	64
WTA5	Syne1	1135	0.574456	131
WTA5	Syne2	1135	2.83175	30
WTA5	Tenm1	1135	0.494717	138
WTA5	Tet1	1135	1.00111	103
WTA5	Thsd7a	1135	0	162
WTA5	Tnni3k	1135	1.25583	92
WTA5	Tnxb	1135	2.02788	52
WTA5	Tpcn2	1135	0.417094	147
WTA5	Trp53	1135	3.58244	14
WTA5	Trp63	1135	0	162
WTA5	Ttn	1135	2.78881	34
WTA5	Unc13c	1135	1.66149	68
WTA5	Ush2a	1135	0.541783	135
WTA5	Vcan	1135	1.5661	73
WTA5	Vps13b	1135	1.01178	102
WTA5	Xirp2	1135	1.23775	93
WTA5	Zfhx4	1135	2.61869	37
WTA5	Zfp469	1135	2.6453	36
WTA5	Zfp78	1135	0.998905	104
WTA5	Zfp804b	1135	2.80278	32
WTA5	Zfp831	1135	1.39197	84
WTA5	Zmat3	1135	1.34872	86
WTA5	ctrl_1	1135	2.30499	45
WTA5	ctrl_10	1135	0.282287	154
WTA5	ctrl_11	1135	0.823782	113
WTA5	ctrl_12	1135	0.748395	117
WTA5	ctrl_13	1135	4.70011	7
WTA5	ctrl_14	1135	0.567338	133
WTA5	ctrl_15	1135	0.929427	105
WTA5	ctrl_16	1135	2.97732	27
WTA5	ctrl_17	1135	2.33737	43
WTA5	ctrl_2	1135	0.508398	136
WTA5	ctrl_3	1135	0	162
WTA5	ctrl_4	1135	3.32417	21
WTA5	ctrl_5	1135	1.21482	95
WTA5	ctrl_6	1135	1.02727	100
WTA5	ctrl_7	1135	0.832301	112
WTA5	ctrl_8	1135	2.43796	41
WTA5	ctrl_9	1135	0.754646	115
WTA6	Abca13	3774	0.636082	148
WTA6	Adgrb3	3774	1.38201	80
WTA6	Adgrl2	3774	2.34969	29
WTA6	Adgrl3	3774	0.910929	126
WTA6	Adgrv1	3774	0.713681	144
WTA6	Aff3	3774	1.29638	88
WTA6	Ahnak	3774	1.19578	98
WTA6	Ahnak2	3774	1.56825	70
WTA6	Akap9	3774	0.740686	140
WTA6	Ank2	3774	2.50066	25
WTA6	Ano1	3774	2.56181	22
WTA6	Apob	3774	1.00798	118
WTA6	Aspm	3774	1.20088	96
WTA6	Cacna1e	3774	0.598449	149
WTA6	Casp8	3774	0.848589	135
WTA6	Ccnd1	3774	2.02577	47
WTA6	Cdh10	3774	1.54188	72
WTA6	Cdh2	3774	2.07747	40
WTA6	Cdkn2a	3774	1.54356	71
WTA6	Cdkn2b	3774	0.222697	162
WTA6	Cfh	3774	1.90154	54
WTA6	Col11a1	3774	1.38041	81
WTA6	Col1a2	3774	1.57762	69
WTA6	Col22a1	3774	2.06927	44
WTA6	Col4a4	3774	0.717885	143
WTA6	Col6a3	3774	0.999519	119
WTA6	Col6a5	3774	0.863366	133
WTA6	Col6a6	3774	1.25008	92
WTA6	Crebbp	3774	1.67226	65
WTA6	Csmd1	3774	1.4197	78
WTA6	Csmd2	3774	1.80519	57
WTA6	Csmd3	3774	2.28316	31
WTA6	Cttn	3774	1.20285	95
WTA6	Cubn	3774	2.96753	16
WTA6	D630045J12Rik	3774	2.02634	46
WTA6	Dgkb	3774	1.74033	60
WTA6	Dmd	3774	1.16078	100
WTA6	Dnah10	3774	2.06289	45
WTA6	Dnah11	3774	1.0831	110
WTA6	Dnah17	3774	1.60246	68
WTA6	Dnah3	3774	1.48383	76
WTA6	Dnah5	3774	0.784279	138
WTA6	Dnah6	3774	1.36328	82
WTA6	Dnah7a	3774	2.42792	26
WTA6	Dnah8	3774	1.73074	61
WTA6	Dnah9	3774	1.18122	99
WTA6	Dscam	3774	1.15013	101
WTA6	Dst	3774	0.118995	164
WTA6	Ep300	3774	0.883383	131
WTA6	Epha5	3774	0.897913	129
WTA6	Epha7	3774	0.322235	158
WTA6	Erbb4	3774	0.652733	146
WTA6	Erich3	3774	3.25458	14
WTA6	Fadd	3774	0.102783	165
WTA6	Fam135b	3774	0.965432	122
WTA6	Fat1	3774	16.3478	1
WTA6	Fat2	3774	1.95356	51
WTA6	Fat3	3774	3.06752	15
WTA6	Fat4	3774	1.51487	73
WTA6	Fbxw7	3774	0.911123	125
WTA6	Fgf15	3774	1.12435	106
WTA6	Fgf3	3774	0.861219	134
WTA6	Fgf4	3774	6.08705	3
WTA6	Flg	3774	2.2529	33
WTA6	Fmn2	3774	2.21977	35
WTA6	Herc2	3774	1.12149	108
WTA6	Hmcn1	3774	4.17073	8
WTA6	Hras	3774	0.906894	128
WTA6	Huwe1	3774	0.386357	156
WTA6	Kdr	3774	3.49305	12
WTA6	Kmt2c	3774	1.06871	112
WTA6	Kmt2d	3774	0.727267	141
WTA6	Lama2	3774	1.20016	97
WTA6	Lama5	3774	1.97107	50
WTA6	Lrp1	3774	3.67113	10
WTA6	Lrp1b	3774	5.04499	5
WTA6	Lrp2	3774	1.93236	53
WTA6	Macf1	3774	1.00933	117
WTA6	Magi2	3774	2.55469	23
WTA6	Mdn1	3774	0.0432239	166
WTA6	Mgam	3774	1.68283	63
WTA6	Mroh2b	3774	2.27345	32
WTA6	Muc16	3774	1.14005	103
WTA6	Muc2	3774	0.3627	157
WTA6	Muc3	3774	2.93764	17
WTA6	Muc4	3774	0.721647	142
WTA6	Muc5b	3774	1.06866	113
WTA6	Myh1	3774	4.5353	7
WTA6	Myh2	3774	1.07595	111
WTA6	Myh8	3774	0.790914	137
WTA6	Nav3	3774	0.570752	151
WTA6	Neb	3774	0.40689	155
WTA6	Notch1	3774	12.0925	2
WTA6	Notch2	3774	2.08056	39
WTA6	Nsd1	3774	0.888214	130
WTA6	Obscn	3774	2.19449	36
WTA6	Oraov1	3774	0.465639	154
WTA6	P3h2	3774	1.83952	56
WTA6	Pak7	3774	1.94767	52
WTA6	Pappa2	3774	1.02381	115
WTA6	Pcdh11x	3774	1.97274	49
WTA6	Pcdh15	3774	0.290843	160
WTA6	Pclo	3774	0.86627	132
WTA6	Peg3	3774	1.32736	85
WTA6	Pik3ca	3774	0.215378	163
WTA6	Pik3cg	3774	2.61119	20
WTA6	Pkhd1	3774	2.07628	41
WTA6	Pkhd1l1	3774	1.25023	91
WTA6	Plec	3774	0.762289	139
WTA6	Ppfia1	3774	1.13908	104
WTA6	Prex2	3774	1.31694	86
WTA6	Prkdc	3774	0.537764	152
WTA6	Ptprd	3774	0.243355	161
WTA6	Reln	3774	1.86251	55
WTA6	Ros1	3774	1.75504	59
WTA6	Rp1	3774	0.31642	159
WTA6	Runx1t1	3774	2.54652	24
WTA6	Ryr1	3774	1.25058	90
WTA6	Ryr2	3774	4.66898	6
WTA6	Ryr3	3774	2.65662	19
WTA6	Scn9a	3774	2.0901	38
WTA6	Shank2	3774	1.67424	64
WTA6	Sis	3774	0.470782	153
WTA6	Slit2	3774	1.34266	84
WTA6	Sox2	3774	0.90986	127
WTA6	Spag17	3774	1.7743	58
WTA6	Sphkap	3774	2.22586	34
WTA6	Spta1	3774	4.14264	9
WTA6	Syne1	3774	1.6028	67
WTA6	Syne2	3774	1.01597	116
WTA6	Tenm1	3774	2.42581	27
WTA6	Tet1	3774	2.66003	18
WTA6	Thsd7a	3774	2.5664	21
WTA6	Tnni3k	3774	1.65722	66
WTA6	Tnxb	3774	0.973907	120
WTA6	Tpcn2	3774	2.07209	42
WTA6	Trp53	3774	3.4516	13
WTA6	Trp63	3774	0	167
WTA6	Ttn	3774	0.818058	136
WTA6	Unc13c	3774	2.37412	28
WTA6	Ush2a	3774	2.28612	30
WTA6	Vcan	3774	1.31588	87
WTA6	Vps13b	3774	0.646381	147
WTA6	Xirp2	3774	1.28185	89
WTA6	Zfhx4	3774	1.4349	77
WTA6	Zfp469	3774	1.97871	48
WTA6	Zfp78	3774	1.03379	114
WTA6	Zfp804b	3774	3.60434	11
WTA6	Zfp831	3774	1.34784	83
WTA6	Zmat3	3774	0.597158	150
WTA6	ctrl_1	3774	5.28182	4
WTA6	ctrl_10	3774	0.655568	145
WTA6	ctrl_11	3774	1.1317	105
WTA6	ctrl_12	3774	2.07161	43
WTA6	ctrl_13	3774	1.6908	62
WTA6	ctrl_14	3774	1.24196	93
WTA6	ctrl_15	3774	2.14676	37
WTA6	ctrl_16	3774	1.14939	102
WTA6	ctrl_17	3774	0.97372	121
WTA6	ctrl_2	3774	0.937601	123
WTA6	ctrl_3	3774	1.41226	79
WTA6	ctrl_4	3774	1.12409	107
WTA6	ctrl_5	3774	1.11487	109
WTA6	ctrl_6	3774	0.92123	124
WTA6	ctrl_7	3774	1.49792	74
WTA6	ctrl_8	3774	1.22642	94
WTA6	ctrl_9	3774	1.49518	75
WTA7	Abca13	3789	0.7795	85
WTA7	Adgrb3	3789	0.751829	89
WTA7	Adgrl2	3789	1.12977	51
WTA7	Adgrl3	3789	1.17441	50
WTA7	Adgrv1	3789	0.0915845	166
WTA7	Aff3	3789	0.229155	162
WTA7	Ahnak	3789	1.26613	40
WTA7	Ahnak2	3789	1.74529	28
WTA7	Akap9	3789	1.23593	43
WTA7	Ank2	3789	1.05462	61
WTA7	Ano1	3789	0.224876	163
WTA7	Apob	3789	0.72638	93
WTA7	Aspm	3789	1.05002	62
WTA7	Cacna1e	3789	0.508422	121
WTA7	Casp8	3789	1.80404	26
WTA7	Ccnd1	3789	0.437466	130
WTA7	Cdh10	3789	0.771447	86
WTA7	Cdh2	3789	1.19966	47
WTA7	Cdkn2a	3789	0.270839	156
WTA7	Cdkn2b	3789	0.45984	127
WTA7	Cfh	3789	2.65554	11
WTA7	Col11a1	3789	0.751061	91
WTA7	Col1a2	3789	0.605985	103
WTA7	Col22a1	3789	1.23947	42
WTA7	Col4a4	3789	0.509129	120
WTA7	Col6a3	3789	0.852489	80
WTA7	Col6a5	3789	1.93659	24
WTA7	Col6a6	3789	0.468749	126
WTA7	Crebbp	3789	2.26901	17
WTA7	Csmd1	3789	0.870135	77
WTA7	Csmd2	3789	0.664796	97
WTA7	Csmd3	3789	0.274429	155
WTA7	Cttn	3789	0.282688	154
WTA7	Cubn	3789	2.05126	20
WTA7	D630045J12Rik	3789	0.946156	72
WTA7	Dgkb	3789	0.474433	124
WTA7	Dmd	3789	0.633858	101
WTA7	Dnah10	3789	0.737249	92
WTA7	Dnah11	3789	0.953938	70
WTA7	Dnah17	3789	1.07859	56
WTA7	Dnah3	3789	0.713749	95
WTA7	Dnah5	3789	0.427386	132
WTA7	Dnah6	3789	0.781708	84
WTA7	Dnah7a	3789	0.593635	107
WTA7	Dnah8	3789	1.06975	58
WTA7	Dnah9	3789	0.904677	74
WTA7	Dscam	3789	0.373153	142
WTA7	Dst	3789	0.349771	145
WTA7	Ep300	3789	1.01256	65
WTA7	Epha5	3789	0.5872	108
WTA7	Epha7	3789	0.847186	81
WTA7	Erbb4	3789	0.1666	164
WTA7	Erich3	3789	1.93881	22
WTA7	Fadd	3789	0.397202	137
WTA7	Fam135b	3789	2.0318	21
WTA7	Fat1	3789	11.2484	1
WTA7	Fat2	3789	0.235094	161
WTA7	Fat3	3789	0.469916	125
WTA7	Fat4	3789	1.71214	31
WTA7	Fbxw7	3789	0.459383	128
WTA7	Fgf15	3789	0.515983	118
WTA7	Fgf3	3789	0.348108	146
WTA7	Fgf4	3789	0.575675	110
WTA7	Flg	3789	0.409683	135
WTA7	Fmn2	3789	0.751342	90
WTA7	Herc2	3789	0.396406	139
WTA7	Hmcn1	3789	1.43106	36
WTA7	Hras	3789	0.898542	75
WTA7	Huwe1	3789	0.350904	144
WTA7	Kdr	3789	2.78313	10
WTA7	Kmt2c	3789	0.475109	123
WTA7	Kmt2d	3789	2.58561	13
WTA7	Lama2	3789	1.57129	33
WTA7	Lama5	3789	0.663228	98
WTA7	Lrp1	3789	0.34045	148
WTA7	Lrp1b	3789	1.0803	55
WTA7	Lrp2	3789	0.315158	151
WTA7	Macf1	3789	1.01011	66
WTA7	Magi2	3789	0.605844	104
WTA7	Mdn1	3789	0	167
WTA7	Mgam	3789	0.956889	68
WTA7	Mroh2b	3789	4.67772	3
WTA7	Muc16	3789	0.715534	94
WTA7	Muc2	3789	0.64408	99
WTA7	Muc3	3789	1.2905	39
WTA7	Muc4	3789	0.411494	134
WTA7	Muc5b	3789	0.879491	76
WTA7	Myh1	3789	0.583482	109
WTA7	Myh2	3789	0.565239	112
WTA7	Myh8	3789	1.06112	59
WTA7	Nav3	3789	0.860177	79
WTA7	Neb	3789	0.643317	100
WTA7	Notch1	3789	6.22603	2
WTA7	Notch2	3789	2.80354	9
WTA7	Nsd1	3789	0.481144	122
WTA7	Obscn	3789	0.688364	96
WTA7	Oraov1	3789	0.260666	157
WTA7	P3h2	3789	4.21526	5
WTA7	Pak7	3789	1.29356	38
WTA7	Pappa2	3789	0.400504	136
WTA7	Pcdh11x	3789	2.41318	15
WTA7	Pcdh15	3789	1.76658	27
WTA7	Pclo	3789	0.867695	78
WTA7	Peg3	3789	0.344838	147
WTA7	Pik3ca	3789	0.385425	141
WTA7	Pik3cg	3789	1.18723	48
WTA7	Pkhd1	3789	0.6018	106
WTA7	Pkhd1l1	3789	1.09151	52
WTA7	Plec	3789	0.5371	115
WTA7	Ppfia1	3789	0.567929	111
WTA7	Prex2	3789	0.766908	87
WTA7	Prkdc	3789	0.302202	153
WTA7	Ptprd	3789	1.8949	25
WTA7	Reln	3789	0.308277	152
WTA7	Ros1	3789	3.53386	7
WTA7	Rp1	3789	0.758149	88
WTA7	Runx1t1	3789	0.512272	119
WTA7	Ryr1	3789	1.07208	57
WTA7	Ryr2	3789	0.235804	160
WTA7	Ryr3	3789	1.74524	29
WTA7	Scn9a	3789	0.386836	140
WTA7	Shank2	3789	0.620648	102
WTA7	Sis	3789	0.545572	113
WTA7	Slit2	3789	2.58548	14
WTA7	Sox2	3789	1.25395	41
WTA7	Spag17	3789	1.2307	45
WTA7	Sphkap	3789	1.20325	46
WTA7	Spta1	3789	0.93391	73
WTA7	Syne1	3789	0.236336	159
WTA7	Syne2	3789	2.60069	12
WTA7	Tenm1	3789	0.52099	117
WTA7	Tet1	3789	4.05627	6
WTA7	Thsd7a	3789	0.42892	131
WTA7	Tnni3k	3789	0.332878	149
WTA7	Tnxb	3789	0.396486	138
WTA7	Tpcn2	3789	1.00525	67
WTA7	Trp53	3789	3.37375	8
WTA7	Trp63	3789	0.103107	165
WTA7	Ttn	3789	1.32562	37
WTA7	Unc13c	3789	0.813077	82
WTA7	Ush2a	3789	1.1771	49
WTA7	Vcan	3789	2.20665	19
WTA7	Vps13b	3789	1.08301	54
WTA7	Xirp2	3789	2.37466	16
WTA7	Zfhx4	3789	1.23436	44
WTA7	Zfp469	3789	4.64736	4
WTA7	Zfp78	3789	0.792909	83
WTA7	Zfp804b	3789	0.543729	114
WTA7	Zfp831	3789	0.241352	158
WTA7	Zmat3	3789	0.95373	71
WTA7	ctrl_1	3789	0.328317	150
WTA7	ctrl_10	3789	0.361268	143
WTA7	ctrl_11	3789	0.522413	116
WTA7	ctrl_12	3789	1.68234	32
WTA7	ctrl_13	3789	0.42348	133
WTA7	ctrl_14	3789	1.73369	30
WTA7	ctrl_15	3789	0.954876	69
WTA7	ctrl_16	3789	1.05879	60
WTA7	ctrl_17	3789	2.22715	18
WTA7	ctrl_2	3789	0.456125	129
WTA7	ctrl_3	3789	1.02259	64
WTA7	ctrl_4	3789	1.93675	23
WTA7	ctrl_5	3789	0.603525	105
WTA7	ctrl_6	3789	1.0841	53
WTA7	ctrl_7	3789	1.52847	34
WTA7	ctrl_8	3789	1.04074	63
WTA7	ctrl_9	3789	1.46685	35
WTA8	Abca13	14405	1.03176	65
WTA8	Adgrb3	14405	1.57991	27
WTA8	Adgrl2	14405	0.486782	131
WTA8	Adgrl3	14405	0.603931	112
WTA8	Adgrv1	14405	1.96072	15
WTA8	Aff3	14405	1.72595	20
WTA8	Ahnak	14405	3.78767	3
WTA8	Ahnak2	14405	0.382513	145
WTA8	Akap9	14405	0.448007	135
WTA8	Ank2	14405	2.06349	13
WTA8	Ano1	14405	0.537277	126
WTA8	Apob	14405	0.741995	94
WTA8	Aspm	14405	0.956921	69
WTA8	Cacna1e	14405	0.669275	100
WTA8	Casp8	14405	0.587244	113
WTA8	Ccnd1	14405	0.684378	99
WTA8	Cdh10	14405	0.571935	120
WTA8	Cdh2	14405	1.36746	35
WTA8	Cdkn2a	14405	0.262127	158
WTA8	Cdkn2b	14405	0.119528	165
WTA8	Cfh	14405	0.82644	80
WTA8	Col11a1	14405	0.5243	128
WTA8	Col1a2	14405	0.287737	156
WTA8	Col22a1	14405	0.494009	130
WTA8	Col4a4	14405	1.00097	66
WTA8	Col6a3	14405	0.850053	79
WTA8	Col6a5	14405	1.06448	62
WTA8	Col6a6	14405	0.882403	75
WTA8	Crebbp	14405	1.07431	59
WTA8	Csmd1	14405	1.533	30
WTA8	Csmd2	14405	2.41166	8
WTA8	Csmd3	14405	0.530249	127
WTA8	Cttn	14405	1.25944	46
WTA8	Cubn	14405	1.72224	21
WTA8	D630045J12Rik	14405	0.582149	115
WTA8	Dgkb	14405	1.65948	23
WTA8	Dmd	14405	1.31975	40
WTA8	Dnah10	14405	0.641562	104
WTA8	Dnah11	14405	0.621001	108
WTA8	Dnah17	14405	0.348414	150
WTA8	Dnah3	14405	1.26099	44
WTA8	Dnah5	14405	1.33945	38
WTA8	Dnah6	14405	1.04726	64
WTA8	Dnah7a	14405	0.70877	97
WTA8	Dnah8	14405	0.434838	137
WTA8	Dnah9	14405	0.639417	105
WTA8	Dscam	14405	0.608966	110
WTA8	Dst	14405	0.521957	129
WTA8	Ep300	14405	1.31138	42
WTA8	Epha5	14405	1.09636	57
WTA8	Epha7	14405	1.25568	47
WTA8	Erbb4	14405	0.801593	84
WTA8	Erich3	14405	0.540065	125
WTA8	Fadd	14405	2.03511	14
WTA8	Fam135b	14405	0.796067	86
WTA8	Fat1	14405	11.455	2
WTA8	Fat2	14405	0.454504	134
WTA8	Fat3	14405	1.07456	58
WTA8	Fat4	14405	0.631197	107
WTA8	Fbxw7	14405	1.07043	61
WTA8	Fgf15	14405	1.32811	39
WTA8	Fgf3	14405	0.411545	139
WTA8	Fgf4	14405	1.04968	63
WTA8	Flg	14405	0.801389	85
WTA8	Fmn2	14405	0.457482	133
WTA8	Herc2	14405	0.651561	103
WTA8	Hmcn1	14405	1.54122	29
WTA8	Hras	14405	0.393184	142
WTA8	Huwe1	14405	0.955508	70
WTA8	Kdr	14405	0.281372	157
WTA8	Kmt2c	14405	2.11669	10
WTA8	Kmt2d	14405	0.436902	136
WTA8	Lama2	14405	0.196489	160
WTA8	Lama5	14405	0.290609	155
WTA8	Lrp1	14405	1.20915	52
WTA8	Lrp1b	14405	1.41013	34
WTA8	Lrp2	14405	0.37704	146
WTA8	Macf1	14405	0.318161	153
WTA8	Magi2	14405	2.62389	6
WTA8	Mdn1	14405	0.0869304	167
WTA8	Mgam	14405	0.767408	89
WTA8	Mroh2b	14405	2.59016	7
WTA8	Muc16	14405	2.09079	12
WTA8	Muc2	14405	0.878143	76
WTA8	Muc3	14405	0.422394	138
WTA8	Muc4	14405	0.793542	88
WTA8	Muc5b	14405	0.390981	144
WTA8	Myh1	14405	1.35443	37
WTA8	Myh2	14405	1.14624	54
WTA8	Myh8	14405	0.606488	111
WTA8	Nav3	14405	1.26001	45
WTA8	Neb	14405	0.58198	116
WTA8	Notch1	14405	12.2272	1
WTA8	Notch2	14405	0.393051	143
WTA8	Nsd1	14405	0.619804	109
WTA8	Obscn	14405	0.915137	71
WTA8	Oraov1	14405	0.178781	161
WTA8	P3h2	14405	0.805573	83
WTA8	Pak7	14405	0.561929	123
WTA8	Pappa2	14405	0.353977	148
WTA8	Pcdh11x	14405	2.1005	11
WTA8	Pcdh15	14405	1.07301	60
WTA8	Pclo	14405	0.578374	118
WTA8	Peg3	14405	1.87501	16
WTA8	Pik3ca	14405	0.570334	121
WTA8	Pik3cg	14405	0.484687	132
WTA8	Pkhd1	14405	1.47151	31
WTA8	Pkhd1l1	14405	1.78561	18
WTA8	Plec	14405	0.167757	163
WTA8	Ppfia1	14405	0.581177	117
WTA8	Prex2	14405	0.868702	78
WTA8	Prkdc	14405	0.717054	96
WTA8	Ptprd	14405	0.219803	159
WTA8	Reln	14405	1.2094	51
WTA8	Ros1	14405	1.42449	33
WTA8	Rp1	14405	0.396896	141
WTA8	Runx1t1	14405	0.755589	92
WTA8	Ryr1	14405	0.99192	67
WTA8	Ryr2	14405	0.868909	77
WTA8	Ryr3	14405	2.97728	4
WTA8	Scn9a	14405	0.974225	68
WTA8	Shank2	14405	0.794687	87
WTA8	Sis	14405	0.908296	72
WTA8	Slit2	14405	1.75679	19
WTA8	Sox2	14405	0.578284	119
WTA8	Spag17	14405	1.36648	36
WTA8	Sphkap	14405	1.22211	49
WTA8	Spta1	14405	1.46692	32
WTA8	Syne1	14405	0.339316	152
WTA8	Syne2	14405	0.376812	147
WTA8	Tenm1	14405	0.732742	95
WTA8	Tet1	14405	0.15811	164
WTA8	Thsd7a	14405	2.22916	9
WTA8	Tnni3k	14405	0.695727	98
WTA8	Tnxb	14405	0.653518	102
WTA8	Tpcn2	14405	1.2061	53
WTA8	Trp53	14405	1.59999	25
WTA8	Trp63	14405	0.108482	166
WTA8	Ttn	14405	1.26499	43
WTA8	Unc13c	14405	1.31466	41
WTA8	Ush2a	14405	0.30209	154
WTA8	Vcan	14405	0.753575	93
WTA8	Vps13b	14405	0.80875	82
WTA8	Xirp2	14405	0.765117	90
WTA8	Zfhx4	14405	0.351546	149
WTA8	Zfp469	14405	0.559972	124
WTA8	Zfp78	14405	1.10989	55
WTA8	Zfp804b	14405	1.10183	56
WTA8	Zfp831	14405	1.7193	22
WTA8	Zmat3	14405	1.85173	17
WTA8	ctrl_1	14405	1.2118	50
WTA8	ctrl_10	14405	0.178058	162
WTA8	ctrl_11	14405	0.341883	151
WTA8	ctrl_12	14405	0.634983	106
WTA8	ctrl_13	14405	0.892978	74
WTA8	ctrl_14	14405	0.764801	91
WTA8	ctrl_15	14405	0.406117	140
WTA8	ctrl_16	14405	1.59669	26
WTA8	ctrl_17	14405	1.54833	28
WTA8	ctrl_2	14405	0.904362	73
WTA8	ctrl_3	14405	0.811937	81
WTA8	ctrl_4	14405	0.65536	101
WTA8	ctrl_5	14405	0.584846	114
WTA8	ctrl_6	14405	0.566604	122
WTA8	ctrl_7	14405	2.9321	5
WTA8	ctrl_8	14405	1.61305	24
WTA8	ctrl_9	14405	1.25359	48
WTA9	Abca13	5955	0.668328	116
WTA9	Adgrb3	5955	0.893507	84
WTA9	Adgrl2	5955	1.46971	33
WTA9	Adgrl3	5955	0.231597	162
WTA9	Adgrv1	5955	2.27175	9
WTA9	Aff3	5955	1.3284	42
WTA9	Ahnak	5955	2.15187	12
WTA9	Ahnak2	5955	0.593798	124
WTA9	Akap9	5955	2.25047	10
WTA9	Ank2	5955	0.884699	86
WTA9	Ano1	5955	0.326824	157
WTA9	Apob	5955	0.69255	112
WTA9	Aspm	5955	0.555377	131
WTA9	Cacna1e	5955	0.381517	152
WTA9	Casp8	5955	0.539063	134
WTA9	Ccnd1	5955	1.31004	43
WTA9	Cdh10	5955	1.11759	57
WTA9	Cdh2	5955	0.438309	146
WTA9	Cdkn2a	5955	0.510252	139
WTA9	Cdkn2b	5955	0.228749	164
WTA9	Cfh	5955	0.904165	82
WTA9	Col11a1	5955	1.1974	54
WTA9	Col1a2	5955	0.706296	111
WTA9	Col22a1	5955	1.50746	31
WTA9	Col4a4	5955	0.590169	125
WTA9	Col6a3	5955	0.808286	98
WTA9	Col6a5	5955	0.32816	156
WTA9	Col6a6	5955	1.23745	49
WTA9	Crebbp	5955	1.15101	56
WTA9	Csmd1	5955	0.609877	123
WTA9	Csmd2	5955	0.898598	83
WTA9	Csmd3	5955	1.5328	29
WTA9	Cttn	5955	0.358919	154
WTA9	Cubn	5955	3.91018	3
WTA9	D630045J12Rik	5955	1.06537	65
WTA9	Dgkb	5955	2.8452	5
WTA9	Dmd	5955	1.42158	37
WTA9	Dnah10	5955	1.78295	19
WTA9	Dnah11	5955	1.62778	28
WTA9	Dnah17	5955	0.300485	158
WTA9	Dnah3	5955	0.363075	153
WTA9	Dnah5	5955	0.396918	150
WTA9	Dnah6	5955	0.948697	73
WTA9	Dnah7a	5955	0.555082	132
WTA9	Dnah8	5955	0.64433	119
WTA9	Dnah9	5955	1.23378	50
WTA9	Dscam	5955	0.892058	85
WTA9	Dst	5955	2.06055	14
WTA9	Ep300	5955	0.761482	104
WTA9	Epha5	5955	0.706335	110
WTA9	Epha7	5955	1.24212	48
WTA9	Erbb4	5955	0.849299	90
WTA9	Erich3	5955	0.781169	103
WTA9	Fadd	5955	1.7373	21
WTA9	Fam135b	5955	0.940272	76
WTA9	Fat1	5955	13.47	1
WTA9	Fat2	5955	0.800767	101
WTA9	Fat3	5955	1.18219	55
WTA9	Fat4	5955	0.824771	93
WTA9	Fbxw7	5955	0.91597	80
WTA9	Fgf15	5955	0.817135	95
WTA9	Fgf3	5955	0.260266	160
WTA9	Fgf4	5955	0.671119	115
WTA9	Flg	5955	0.530269	137
WTA9	Fmn2	5955	0.654357	118
WTA9	Herc2	5955	1.33612	40
WTA9	Hmcn1	5955	2.22252	11
WTA9	Hras	5955	0.916875	79
WTA9	Huwe1	5955	0.568891	130
WTA9	Kdr	5955	0.741985	107
WTA9	Kmt2c	5955	0.496678	142
WTA9	Kmt2d	5955	0.913398	81
WTA9	Lama2	5955	1.81145	18
WTA9	Lama5	5955	0.298034	159
WTA9	Lrp1	5955	0.615915	122
WTA9	Lrp1b	5955	0.74066	108
WTA9	Lrp2	5955	0.955489	72
WTA9	Macf1	5955	1.04641	68
WTA9	Magi2	5955	1.73195	22
WTA9	Mdn1	5955	0.140083	167
WTA9	Mgam	5955	0.936056	77
WTA9	Mroh2b	5955	1.45987	34
WTA9	Muc16	5955	0.880759	87
WTA9	Muc2	5955	1.34801	39
WTA9	Muc3	5955	1.73127	23
WTA9	Muc4	5955	2.00884	15
WTA9	Muc5b	5955	0.58477	126
WTA9	Myh1	5955	0.924209	78
WTA9	Myh2	5955	0.806042	99
WTA9	Myh8	5955	1.26618	46
WTA9	Nav3	5955	1.11567	58
WTA9	Neb	5955	0.464543	145
WTA9	Notch1	5955	9.65305	2
WTA9	Notch2	5955	1.68847	25
WTA9	Nsd1	5955	0.859032	88
WTA9	Obscn	5955	0.94064	74
WTA9	Oraov1	5955	0.85022	89
WTA9	P3h2	5955	0.577925	128
WTA9	Pak7	5955	1.67183	26
WTA9	Pappa2	5955	1.24614	47
WTA9	Pcdh11x	5955	1.08054	64
WTA9	Pcdh15	5955	1.08079	63
WTA9	Pclo	5955	0.575733	129
WTA9	Peg3	5955	2.33183	8
WTA9	Pik3ca	5955	0.399732	149
WTA9	Pik3cg	5955	0.519562	138
WTA9	Pkhd1	5955	1.69752	24
WTA9	Pkhd1l1	5955	1.09879	60
WTA9	Plec	5955	0.230052	163
WTA9	Ppfia1	5955	0.481752	143
WTA9	Prex2	5955	0.993758	69
WTA9	Prkdc	5955	0.961055	71
WTA9	Ptprd	5955	0.821961	94
WTA9	Reln	5955	1.45497	35
WTA9	Ros1	5955	1.44021	36
WTA9	Rp1	5955	0.499291	141
WTA9	Runx1t1	5955	0.812356	96
WTA9	Ryr1	5955	0.579152	127
WTA9	Ryr2	5955	0.978971	70
WTA9	Ryr3	5955	3.5446	4
WTA9	Scn9a	5955	1.29747	44
WTA9	Shank2	5955	0.678341	114
WTA9	Sis	5955	0.545774	133
WTA9	Slit2	5955	1.33566	41
WTA9	Sox2	5955	0.665026	117
WTA9	Spag17	5955	0.627946	120
WTA9	Sphkap	5955	0.80322	100
WTA9	Spta1	5955	0.811425	97
WTA9	Syne1	5955	0.186917	166
WTA9	Syne2	5955	0.784064	102
WTA9	Tenm1	5955	0.420872	147
WTA9	Tet1	5955	1.92939	16
WTA9	Thsd7a	5955	0.940299	75
WTA9	Tnni3k	5955	0.328171	155
WTA9	Tnxb	5955	0.474054	144
WTA9	Tpcn2	5955	0.537604	135
WTA9	Trp53	5955	2.08284	13
WTA9	Trp63	5955	0.218212	165
WTA9	Ttn	5955	0.537221	136
WTA9	Unc13c	5955	1.06475	66
WTA9	Ush2a	5955	1.09173	61
WTA9	Vcan	5955	1.216	52
WTA9	Vps13b	5955	0.507678	140
WTA9	Xirp2	5955	1.48891	32
WTA9	Zfhx4	5955	1.52537	30
WTA9	Zfp469	5955	1.20317	53
WTA9	Zfp78	5955	1.87714	17
WTA9	Zfp804b	5955	1.65159	27
WTA9	Zfp831	5955	1.21999	51
WTA9	Zmat3	5955	1.0589	67
WTA9	ctrl_1	5955	1.09089	62
WTA9	ctrl_10	5955	0.760536	105
WTA9	ctrl_11	5955	0.385653	151
WTA9	ctrl_12	5955	0.732147	109
WTA9	ctrl_13	5955	0.680959	113
WTA9	ctrl_14	5955	0.839277	92
WTA9	ctrl_15	5955	0.410573	148
WTA9	ctrl_16	5955	0.84669	91
WTA9	ctrl_17	5955	2.58579	7
WTA9	ctrl_2	5955	1.2794	45
WTA9	ctrl_3	5955	0.247264	161
WTA9	ctrl_4	5955	1.09989	59
WTA9	ctrl_5	5955	0.755614	106
WTA9	ctrl_6	5955	1.73856	20
WTA9	ctrl_7	5955	0.618969	121
WTA9	ctrl_8	5955	2.66896	6
WTA9	ctrl_9	5955	1.35013	38

## Sheet: EpSC_P4_results_averaged
Guide_Target	Target_Type	weighted_mean_FoldChange
Abca13	Mutated_in_SCC	0.920331
Adgrb3	Mutated_in_SCC	1.27819
Adgrl2	Mutated_in_SCC	0.837954
Adgrl3	Mutated_in_SCC	0.679392
Adgrv1	Mutated_in_SCC	1.51256
Aff3	Mutated_in_SCC	1.3854
Ahnak	Mutated_in_SCC	2.2813
Ahnak2	Mutated_in_SCC	0.831304
Akap9	Mutated_in_SCC	0.98259
Ank2	Mutated_in_SCC	1.71871
Ano1	CNV	1.08436
Apob	Mutated_in_SCC	0.583608
Aspm	Mutated_in_SCC	0.780287
Cacna1e	Mutated_in_SCC	0.701855
Casp8	Mutated_in_SCC	0.679399
Ccnd1	CNV	1.04014
Cdh10	Mutated_in_SCC	0.79428
Cdh2	Mutated_in_SCC	1.38222
Cdkn2a	Mutated_in_SCC	0.725265
Cdkn2b	CNV	0.295397
Cfh	Mutated_in_SCC	1.19258
Col11a1	Mutated_in_SCC	0.926139
Col1a2	Mutated_in_SCC	0.665897
Col22a1	Mutated_in_SCC	1.21186
Col4a4	Mutated_in_SCC	0.905046
Col6a3	Mutated_in_SCC	0.769691
Col6a5	Mutated_in_SCC	0.952412
Col6a6	Mutated_in_SCC	0.963191
Crebbp	Mutated_in_SCC	1.61382
Csmd1	Mutated_in_SCC	1.15444
Csmd2	Mutated_in_SCC	1.68484
Csmd3	Mutated_in_SCC	0.727242
Cttn	CNV	1.03429
Cubn	Mutated_in_SCC	2.26011
D630045J12Rik	Mutated_in_SCC	0.861977
Dgkb	Mutated_in_SCC	1.52851
Dmd	Mutated_in_SCC	1.42033
Dnah10	Mutated_in_SCC	1.04277
Dnah11	Mutated_in_SCC	1.04957
Dnah17	Mutated_in_SCC	0.758796
Dnah3	Mutated_in_SCC	0.917989
Dnah5	Mutated_in_SCC	0.998282
Dnah6	Mutated_in_SCC	1.13438
Dnah7a	Mutated_in_SCC	0.98874
Dnah8	Mutated_in_SCC	0.90699
Dnah9	Mutated_in_SCC	1.00317
Dscam	Mutated_in_SCC	0.837291
Dst	Mutated_in_SCC	0.693624
Ep300	Mutated_in_SCC	1.17946
Epha5	Mutated_in_SCC	1.10756
Epha7	Mutated_in_SCC	0.985501
Erbb4	Mutated_in_SCC	0.737724
Erich3	Mutated_in_SCC	1.39029
Fadd	CNV	1.38093
Fam135b	Mutated_in_SCC	0.828891
Fat1	Mutated_in_SCC	11.7612
Fat2	Mutated_in_SCC	0.743252
Fat3	Mutated_in_SCC	1.89446
Fat4	Mutated_in_SCC	1.06296
Fbxw7	Mutated_in_SCC	0.922732
Fgf15	CNV	0.952654
Fgf3	CNV	0.483357
Fgf4	CNV	1.4774
Flg	Mutated_in_SCC	0.930338
Fmn2	Mutated_in_SCC	0.77818
Herc2	Mutated_in_SCC	0.887591
Hmcn1	Mutated_in_SCC	1.95075
Hras	Mutated_in_SCC	0.716356
Huwe1	Mutated_in_SCC	0.668794
Kdr	Mutated_in_SCC	1.62446
Kmt2c	Mutated_in_SCC	1.58548
Kmt2d	Mutated_in_SCC	0.935424
Lama2	Mutated_in_SCC	0.83938
Lama5	Mutated_in_SCC	0.751218
Lrp1	Mutated_in_SCC	0.979875
Lrp1b	Mutated_in_SCC	1.40431
Lrp2	Mutated_in_SCC	0.916558
Macf1	Mutated_in_SCC	0.728826
Magi2	Mutated_in_SCC	2.33303
Mdn1	Mutated_in_SCC	0.113858
Mgam	Mutated_in_SCC	0.900195
Mroh2b	Mutated_in_SCC	2.22529
Muc16	Mutated_in_SCC	1.32095
Muc2	Mutated_in_SCC	0.796245
Muc3	Mutated_in_SCC	1.29545
Muc4	Mutated_in_SCC	1.15658
Muc5b	Mutated_in_SCC	0.716769
Myh1	Mutated_in_SCC	1.49862
Myh2	Mutated_in_SCC	1.12986
Myh8	Mutated_in_SCC	0.941927
Nav3	Mutated_in_SCC	1.15852
Neb	Mutated_in_SCC	0.746595
Notch1	Mutated_in_SCC	10.5258
Notch2	Mutated_in_SCC	1.38655
Nsd1	Mutated_in_SCC	0.817557
Obscn	Mutated_in_SCC	0.942353
Oraov1	CNV	0.382284
P3h2	CNV	1.27022
Pak7	Mutated_in_SCC	1.04856
Pappa2	Mutated_in_SCC	0.664407
Pcdh11x	Mutated_in_SCC	1.94499
Pcdh15	Mutated_in_SCC	1.01039
Pclo	Mutated_in_SCC	0.654606
Peg3	Mutated_in_SCC	1.60042
Pik3ca	Mutated_in_SCC	0.442877
Pik3cg	Mutated_in_SCC	1.02187
Pkhd1	Mutated_in_SCC	1.36159
Pkhd1l1	Mutated_in_SCC	1.32841
Plec	Mutated_in_SCC	0.512327
Ppfia1	CNV	0.615863
Prex2	Mutated_in_SCC	1.19357
Prkdc	Mutated_in_SCC	0.66147
Ptprd	Mutated_in_SCC	0.542568
Reln	Mutated_in_SCC	1.15926
Ros1	Mutated_in_SCC	1.62546
Rp1	Mutated_in_SCC	0.522471
Runx1t1	Mutated_in_SCC	1.2672
Ryr1	Mutated_in_SCC	0.97012
Ryr2	Mutated_in_SCC	1.14052
Ryr3	Mutated_in_SCC	2.85043
Scn9a	Mutated_in_SCC	1.0501
Shank2	CNV	0.984863
Sis	Mutated_in_SCC	0.815311
Slit2	Mutated_in_SCC	1.76916
Sox2	CNV	0.914003
Spag17	Mutated_in_SCC	1.18213
Sphkap	Mutated_in_SCC	1.2896
Spta1	Mutated_in_SCC	1.4414
Syne1	Mutated_in_SCC	0.694597
Syne2	Mutated_in_SCC	0.958532
Tenm1	Mutated_in_SCC	0.871383
Tet1	Mutated_in_SCC	1.21743
Thsd7a	Mutated_in_SCC	1.45157
Tnni3k	Mutated_in_SCC	0.773305
Tnxb	Mutated_in_SCC	0.698013
Tpcn2	CNV	1.13835
Trp53	Mutated_in_SCC	2.21021
Trp63	CNV	0.132151
Ttn	Mutated_in_SCC	0.985334
Unc13c	Mutated_in_SCC	1.43321
Ush2a	Mutated_in_SCC	1.23219
Vcan	Mutated_in_SCC	1.02795
Vps13b	Mutated_in_SCC	0.96115
Xirp2	Mutated_in_SCC	1.19388
Zfhx4	Mutated_in_SCC	1.08804
Zfp469	Mutated_in_SCC	1.36361
Zfp78	Mutated_in_SCC	1.1909
Zfp804b	Mutated_in_SCC	1.90646
Zfp831	Mutated_in_SCC	1.20038
Zmat3	CNV	1.30221
ctrl_1	Control	1.5419
ctrl_10	Control	0.434261
ctrl_11	Control	0.827052
ctrl_12	Control	0.862169
ctrl_13	Control	1.05705
ctrl_14	Control	1.12535
ctrl_15	Control	0.792411
ctrl_16	Control	1.44589
ctrl_17	Control	2.41616
ctrl_2	Control	1.52524
ctrl_3	Control	0.959818
ctrl_4	Control	1.12829
ctrl_5	Control	0.643381
ctrl_6	Control	0.855211
ctrl_7	Control	1.7923
ctrl_8	Control	1.49103
ctrl_9	Control	1.30716

## Sheet: EpSC_P60_vs_P4
Guide_Target	Target_Type	weighted_mean_FoldChange.P60	weighted_mean_FoldChange.P4	P60vsP4.FoldChange
Abca13	Mutated_in_SCC	0.501448	0.920331	0.544856
Adgrb3	Mutated_in_SCC	1.04042	1.27819	0.81398
Adgrl2	Mutated_in_SCC	2.58696	0.837954	3.08723
Adgrl3	Mutated_in_SCC	0.657317	0.679392	0.967507
Adgrv1	Mutated_in_SCC	0.654008	1.51256	0.432386
Aff3	Mutated_in_SCC	0.829759	1.3854	0.598929
Ahnak	Mutated_in_SCC	0.909909	2.2813	0.398855
Ahnak2	Mutated_in_SCC	1.04673	0.831304	1.25914
Akap9	Mutated_in_SCC	0.967576	0.98259	0.98472
Ank2	Mutated_in_SCC	0.552265	1.71871	0.321324
Ano1	CNV	0.355824	1.08436	0.328143
Apob	Mutated_in_SCC	0.465557	0.583608	0.797721
Aspm	Mutated_in_SCC	0.392798	0.780287	0.503401
Cacna1e	Mutated_in_SCC	0.564183	0.701855	0.803846
Casp8	Mutated_in_SCC	0.253687	0.679399	0.3734
Ccnd1	CNV	0.554012	1.04014	0.532635
Cdh10	Mutated_in_SCC	1.80831	0.79428	2.27666
Cdh2	Mutated_in_SCC	1.10833	1.38222	0.801846
Cdkn2a	Mutated_in_SCC	0.288286	0.725265	0.39749
Cdkn2b	CNV	0.367023	0.295397	1.24248
Cfh	Mutated_in_SCC	2.31838	1.19258	1.944
Col11a1	Mutated_in_SCC	0.754418	0.926139	0.814584
Col1a2	Mutated_in_SCC	0.869809	0.665897	1.30622
Col22a1	Mutated_in_SCC	1.22199	1.21186	1.00835
Col4a4	Mutated_in_SCC	0.40139	0.905046	0.443503
Col6a3	Mutated_in_SCC	0.60825	0.769691	0.790252
Col6a5	Mutated_in_SCC	0.388016	0.952412	0.407404
Col6a6	Mutated_in_SCC	0.715567	0.963191	0.742913
Crebbp	Mutated_in_SCC	0.64211	1.61382	0.397881
Csmd1	Mutated_in_SCC	0.617639	1.15444	0.535009
Csmd2	Mutated_in_SCC	0.626237	1.68484	0.37169
Csmd3	Mutated_in_SCC	0.559715	0.727242	0.769641
Cttn	CNV	0.590677	1.03429	0.571093
Cubn	Mutated_in_SCC	0.590807	2.26011	0.261407
D630045J12Rik	Mutated_in_SCC	0.558535	0.861977	0.64797
Dgkb	Mutated_in_SCC	0.564084	1.52851	0.369042
Dmd	Mutated_in_SCC	0.685006	1.42033	0.482288
Dnah10	Mutated_in_SCC	1.2129	1.04277	1.16315
Dnah11	Mutated_in_SCC	0.653267	1.04957	0.622417
Dnah17	Mutated_in_SCC	0.590717	0.758796	0.778492
Dnah3	Mutated_in_SCC	0.359292	0.917989	0.391391
Dnah5	Mutated_in_SCC	0.610106	0.998282	0.611156
Dnah6	Mutated_in_SCC	0.521	1.13438	0.45928
Dnah7a	Mutated_in_SCC	0.504366	0.98874	0.51011
Dnah8	Mutated_in_SCC	0.477931	0.90699	0.526942
Dnah9	Mutated_in_SCC	0.66128	1.00317	0.65919
Dscam	Mutated_in_SCC	1.22257	0.837291	1.46015
Dst	Mutated_in_SCC	0.417081	0.693624	0.601307
Ep300	Mutated_in_SCC	0.820427	1.17946	0.695597
Epha5	Mutated_in_SCC	0.746758	1.10756	0.674235
Epha7	Mutated_in_SCC	0.557112	0.985501	0.565308
Erbb4	Mutated_in_SCC	1.29911	0.737724	1.76097
Erich3	Mutated_in_SCC	1.14629	1.39029	0.824498
Fadd	CNV	0.275126	1.38093	0.199233
Fam135b	Mutated_in_SCC	0.776215	0.828891	0.936449
Fat1	Mutated_in_SCC	17.3697	11.7612	1.47686
Fat2	Mutated_in_SCC	0.514088	0.743252	0.691674
Fat3	Mutated_in_SCC	0.823123	1.89446	0.434489
Fat4	Mutated_in_SCC	0.761258	1.06296	0.71617
Fbxw7	Mutated_in_SCC	0.335419	0.922732	0.363506
Fgf15	CNV	1.14053	0.952654	1.19722
Fgf3	CNV	1.1954	0.483357	2.47312
Fgf4	CNV	0.519987	1.4774	0.351961
Flg	Mutated_in_SCC	0.463576	0.930338	0.498288
Fmn2	Mutated_in_SCC	0.552439	0.77818	0.709912
Herc2	Mutated_in_SCC	0.827097	0.887591	0.931845
Hmcn1	Mutated_in_SCC	1.74403	1.95075	0.894031
Hras	Mutated_in_SCC	0.419799	0.716356	0.58602
Huwe1	Mutated_in_SCC	0.14367	0.668794	0.214819
Kdr	Mutated_in_SCC	0.577281	1.62446	0.355367
Kmt2c	Mutated_in_SCC	0.871739	1.58548	0.549827
Kmt2d	Mutated_in_SCC	0.42958	0.935424	0.459236
Lama2	Mutated_in_SCC	0.733193	0.83938	0.873493
Lama5	Mutated_in_SCC	0.480288	0.751218	0.639346
Lrp1	Mutated_in_SCC	0.400608	0.979875	0.408836
Lrp1b	Mutated_in_SCC	0.652672	1.40431	0.464765
Lrp2	Mutated_in_SCC	0.478164	0.916558	0.521696
Macf1	Mutated_in_SCC	0.533927	0.728826	0.732585
Magi2	Mutated_in_SCC	1.26407	2.33303	0.541815
Mdn1	Mutated_in_SCC	0.0451866	0.113858	0.396867
Mgam	Mutated_in_SCC	0.399362	0.900195	0.44364
Mroh2b	Mutated_in_SCC	1.35924	2.22529	0.610815
Muc16	Mutated_in_SCC	0.570777	1.32095	0.432097
Muc2	Mutated_in_SCC	1.2411	0.796245	1.5587
Muc3	Mutated_in_SCC	0.534832	1.29545	0.412855
Muc4	Mutated_in_SCC	0.899829	1.15658	0.778008
Muc5b	Mutated_in_SCC	0.439217	0.716769	0.612774
Myh1	Mutated_in_SCC	1.94113	1.49862	1.29528
Myh2	Mutated_in_SCC	4.2674	1.12986	3.77694
Myh8	Mutated_in_SCC	0.734857	0.941927	0.780163
Nav3	Mutated_in_SCC	0.901277	1.15852	0.777954
Neb	Mutated_in_SCC	0.477278	0.746595	0.639274
Notch1	Mutated_in_SCC	24.3124	10.5258	2.30979
Notch2	Mutated_in_SCC	2.9954	1.38655	2.16033
Nsd1	Mutated_in_SCC	0.21854	0.817557	0.267309
Obscn	Mutated_in_SCC	0.885729	0.942353	0.939912
Oraov1	CNV	0.209614	0.382284	0.548321
P3h2	CNV	0.730928	1.27022	0.575432
Pak7	Mutated_in_SCC	1.09373	1.04856	1.04308
Pappa2	Mutated_in_SCC	0.656166	0.664407	0.987596
Pcdh11x	Mutated_in_SCC	1.05009	1.94499	0.539896
Pcdh15	Mutated_in_SCC	0.985084	1.01039	0.974954
Pclo	Mutated_in_SCC	0.180354	0.654606	0.275515
Peg3	Mutated_in_SCC	1.3759	1.60042	0.85971
Pik3ca	Mutated_in_SCC	0.260399	0.442877	0.587972
Pik3cg	Mutated_in_SCC	0.587546	1.02187	0.574972
Pkhd1	Mutated_in_SCC	0.855896	1.36159	0.628601
Pkhd1l1	Mutated_in_SCC	1.03221	1.32841	0.777031
Plec	Mutated_in_SCC	0.131415	0.512327	0.256505
Ppfia1	CNV	0.180039	0.615863	0.292337
Prex2	Mutated_in_SCC	1.71995	1.19357	1.44101
Prkdc	Mutated_in_SCC	0.382282	0.66147	0.577929
Ptprd	Mutated_in_SCC	0.525757	0.542568	0.969017
Reln	Mutated_in_SCC	0.394146	1.15926	0.339998
Ros1	Mutated_in_SCC	1.6881	1.62546	1.03853
Rp1	Mutated_in_SCC	0.623412	0.522471	1.1932
Runx1t1	Mutated_in_SCC	0.802368	1.2672	0.63318
Ryr1	Mutated_in_SCC	0.430174	0.97012	0.443424
Ryr2	Mutated_in_SCC	0.464801	1.14052	0.407535
Ryr3	Mutated_in_SCC	3.18284	2.85043	1.11662
Scn9a	Mutated_in_SCC	0.477222	1.0501	0.454455
Shank2	CNV	0.576578	0.984863	0.58544
Sis	Mutated_in_SCC	0.294317	0.815311	0.360987
Slit2	Mutated_in_SCC	0.890685	1.76916	0.503452
Sox2	CNV	1.08121	0.914003	1.18294
Spag17	Mutated_in_SCC	1.44352	1.18213	1.22112
Sphkap	Mutated_in_SCC	1.16798	1.2896	0.90569
Spta1	Mutated_in_SCC	1.41692	1.4414	0.983019
Syne1	Mutated_in_SCC	0.407506	0.694597	0.586679
Syne2	Mutated_in_SCC	0.426529	0.958532	0.444982
Tenm1	Mutated_in_SCC	0.372793	0.871383	0.427818
Tet1	Mutated_in_SCC	0.571281	1.21743	0.469253
Thsd7a	Mutated_in_SCC	0.698785	1.45157	0.481398
Tnni3k	Mutated_in_SCC	0.453994	0.773305	0.587083
Tnxb	Mutated_in_SCC	0.513316	0.698013	0.735396
Tpcn2	CNV	1.00331	1.13835	0.88137
Trp53	Mutated_in_SCC	3.60112	2.21021	1.62931
Trp63	CNV	0.0396706	0.132151	0.300191
Ttn	Mutated_in_SCC	1.96779	0.985334	1.99708
Unc13c	Mutated_in_SCC	0.754206	1.43321	0.526234
Ush2a	Mutated_in_SCC	1.49511	1.23219	1.21337
Vcan	Mutated_in_SCC	0.981997	1.02795	0.955296
Vps13b	Mutated_in_SCC	1.29779	0.96115	1.35024
Xirp2	Mutated_in_SCC	2.36759	1.19388	1.9831
Zfhx4	Mutated_in_SCC	1.60834	1.08804	1.47819
Zfp469	Mutated_in_SCC	0.798879	1.36361	0.585857
Zfp78	Mutated_in_SCC	1.15751	1.1909	0.971958
Zfp804b	Mutated_in_SCC	0.818719	1.90646	0.429445
Zfp831	Mutated_in_SCC	0.883992	1.20038	0.736427
Zmat3	CNV	0.932528	1.30221	0.716109
ctrl_1	Control	2.24854	1.5419	1.4583
ctrl_10	Control	0.561503	0.434261	1.29301
ctrl_11	Control	0.618009	0.827052	0.747243
ctrl_12	Control	0.727149	0.862169	0.843395
ctrl_13	Control	0.92051	1.05705	0.870833
ctrl_14	Control	0.593014	1.12535	0.526959
ctrl_15	Control	0.629343	0.792411	0.794213
ctrl_16	Control	1.10788	1.44589	0.766225
ctrl_17	Control	1.39178	2.41616	0.57603
ctrl_2	Control	0.998548	1.52524	0.654681
ctrl_3	Control	0.365445	0.959818	0.380744
ctrl_4	Control	0.554483	1.12829	0.491438
ctrl_5	Control	0.688778	0.643381	1.07056
ctrl_6	Control	0.582141	0.855211	0.680698
ctrl_7	Control	1.16411	1.7923	0.649506
ctrl_8	Control	0.685376	1.49103	0.459667
ctrl_9	Control	1.01482	1.30716	0.776356
