# Supplementary material for: In vivo single-cell CRISPR uncovers distinct TNF programmes in tumour evolution
Source: Nature. 2024 Jul 17;632(8024):419–28. doi: 10.1038/s41586-024-07663-y (PMC11306103; doi:10.1038/s41586-024-07663-y)
Supplement: Supplementary file 5 — MAGeCK analysis of the perturbations in the P60 skin. [file 41586_2024_7663_MOESM5_ESM.xlsx]

## Sheet: Notch1 
Term	P-value	Adjusted P-value	Odds Ratio	Combined Score	Genes
TNF-alpha Signaling via NF-kB	5.56697e-09	1.2804e-07	7.82732	148.769	Ptger4;Btg1;Tnfaip3;Atp2B1;Gem;Icam1;Eif1;Nfkbia;Socs3;Id2;Bhlhe40;Sik1;Hes1;Ccn1;Atf3
Hypoxia	5.56697e-09	1.2804e-07	7.82732	148.769	Btg1;Tpi1;Cited2;Igfbp3;Tnfaip3;Ndrg1;Bhlhe40;Pim1;Pgk1;S100A4;Tgfbi;Ccn1;Aldoa;Atf3;Tmem45A
Epithelial Mesenchymal Transition	4.35776e-08	6.68189e-07	7.23023	122.543	Sparc;Igfbp3;Htra1;Tnfaip3;Lamc2;Thy1;Thbs2;Thbs1;Gem;Id2;Serpinh1;Timp3;Tgfbi;Ccn1
Fatty Acid Metabolism	6.07041e-05	0.000469908	5.6741	55.0926	Alad;Aldh3A1;Psme1;Me1;Cpox;Adh7;Aldoa;Glul;S100A10
Estrogen Response Early	7.15077e-05	0.000469908	4.95749	47.3227	Tiam1;Lad1;Elf1;Ablim1;Bhlhe40;Slc39A6;Hes1;Aqp3;Nbl1;Retreg1
Interferon Gamma Response	7.15077e-05	0.000469908	4.95749	47.3227	Nfkbia;Socs3;Arl4A;Btg1;Stat3;Psme1;Pim1;Arid5B;Tnfaip3;Icam1
Glycolysis	7.15077e-05	0.000469908	4.95749	47.3227	Egln3;Tpi1;Cited2;Pgam1;Igfbp3;Pgk1;Me1;Sox9;Tgfbi;Aldoa
p53 Pathway	0.000359356	0.00206629	4.41692	35.0315	Btg1;Notch1;Krt17;Mapkapk3;Clca2;S100A4;Ndrg1;Atf3;S100A10
Coagulation	0.00080523	0.00411562	4.97656	35.4549	Sparc;Apoc1;Htra1;Timp3;Crip2;Clu;Thbs1
mTORC1 Signaling	0.00161812	0.00738211	3.8869	24.9791	Egln3;Tpi1;Psat1;Bhlhe40;Serpinh1;Pgk1;Me1;Aldoa
UV Response Up	0.00176529	0.00738211	4.31302	27.3421	Nfkbia;Btg1;Epcam;Aldoa;Aqp3;Atf3;Icam1
UV Response Dn	0.00502092	0.0192469	4.02871	21.3286	Efemp1;Cited2;Nfib;Bhlhe40;Atp2B1;Ccn1
Myogenesis	0.00646246	0.0198182	3.36721	16.9766	Ablim1;Sparc;Notch1;Igfbp3;Bhlhe40;Igfbp7;Clu
Apical Junction	0.00646246	0.0198182	3.36721	16.9766	Cdh4;Msn;Lamc2;Thy1;Tgfbi;Cd34;Icam1
heme Metabolism	0.00646246	0.0198182	3.36721	16.9766	Alad;Sec14L1;Mgst3;Cpox;Clcn3;Bach1;Aqp3

## Sheet: Fat1
Term	P-value	Adjusted P-value	Odds Ratio	Combined Score	Genes
Hypoxia	6.87044e-07	3.36651e-05	4.22514	59.9584	Tpd52;Jun;Cavin1;Hspa5;Dusp1;Cavin3;Igfbp3;Rora;Mif;Nr3C1;Ndrg1;Vegfa;Slc6A6;Ldha;Pim1;Pgk1;Gapdh;Atf3;Tmem45A
Myc Targets V1	2.92999e-06	7.17846e-05	3.97229	50.609	Cct2;Npm1;Rps5;Rps6;Dek;Hspe1;Rad23B;Rpl6;Psma7;Ldha;Ywhaq;G3Bp1;Rpl14;Pgk1;Rps2;Rpl18;Ppia;Acp1
mTORC1 Signaling	1.17727e-05	0.000192287	3.72317	42.257	Gsk3B;Xbp1;Egln3;Hspa5;Rpn1;Atp2A2;Pdap1;Hspe1;Tuba4A;Cct6A;Slc6A6;Ldha;Prdx1;Pgk1;Calr;Ppia;Gapdh
Unfolded Protein Response	2.56919e-05	0.000314725	4.73296	50.0242	Xbp1;Npm1;Hspa5;Fus;Nfyb;Nabp1;Calr;Pdia6;Ywhaz;Atf3;Sec31A;Vegfa
IL-2/STAT5 Signaling	4.18351e-05	0.000363002	3.49691	35.255	Prnp;Xbp1;Gsto1;Cd81;Il1R2;Anxa4;Rora;Ikzf2;Ndrg1;Hopx;Rhob;Ccnd2;Mapkapk2;Pim1;Itga6;Plec
p53 Pathway	4.44492e-05	0.000363002	3.47772	34.8508	Cebpa;Jun;Cd81;Fbxw7;Rps27L;Ndrg1;Ptpn14;Rxra;Ccnd2;Mapkapk3;Sdc1;Sfn;Rpl18;Ier5;Hras;Atf3
UV Response Up	0.000624623	0.00437236	3.26657	24.102	Olfm1;Rpn1;Selenow;Cltb;Ap2S1;Ggh;Pdap1;Aqp3;Junb;Tuba4A;Atf3;Rhob
Epithelial Mesenchymal Transition	0.00159745	0.00978437	2.76273	17.7901	Jun;Postn;Sparc;Cadm1;Dst;Igfbp3;Thy1;Thbs1;Rhob;Vegfa;Calu;Sdc1;Timp3
TGF-beta Signaling	0.00219294	0.0109469	4.9323	30.1981	Fkbp1A;Ctnnb1;Junb;Thbs1;Sptbn1;Ppp1Ca
Apoptosis	0.0024237	0.0109469	2.90794	17.5129	Lgals3;Jun;Ccnd2;Gsn;Hspb1;Tspo;Timp3;Ctnnb1;Clu;Atf3;Rhob
Cholesterol Homeostasis	0.00245747	0.0109469	4.12687	24.7968	Lgals3;Gstm2;Ctnnb1;Hsd17B7;Clu;Atf3;Actg1
Androgen Response	0.00355936	0.014534	3.43735	19.3804	Tpd52;Maf;Vapa;Abhd2;Selenop;Lifr;Dbi;Ndrg1
Estrogen Response Early	0.00455356	0.0171634	2.5313	13.6484	Olfm1;Xbp1;Ablim1;Krt15;Abhd2;Hspb8;Slc39A6;Sfn;Hr;Hes1;Aqp3;Ovol2
Reactive Oxygen Species Pathway	0.00732447	0.0256251	4.47575	22.0052	Prdx2;Prnp;Prdx1;Junb;Atox1
Coagulation	0.00784441	0.0256251	2.75823	13.3718	Sparc;Gsn;Wdr1;Csrp1;Timp3;Ang;Clu;Thbs1;Ctsb
Complement	0.0119816	0.0326523	2.30324	10.1904	Lgals3;Csrp1;Hspa5;Pim1;Cblb;Ang;Gata3;Clu;Cd55;Atox1;Ctsb
Glycolysis	0.0119816	0.0326523	2.30324	10.1904	Ldha;Egln3;Hspa5;Pgam1;Igfbp3;Pgk1;Sdc1;Ang;Mif;Ppia;Vegfa
Angiogenesis	0.0119947	0.0326523	4.91641	21.7467	Postn;Ccnd2;Slco2A1;Vegfa

## Sheet: Myh2
Term	P-value	Adjusted P-value	Odds Ratio	Combined Score	Genes
TNF-alpha Signaling via NF-kB	9.97183e-08	4.38761e-06	8.25084	133.011	Nr4A1;Klf6;Lamb3;Irf1;Fosb;Ackr3;Hes1;Ccn1;Il6St;Klf4;Atf3;Vegfa
Hypoxia	8.22754e-07	1.81006e-05	7.4737	104.711	Efna3;Klf6;Hspa5;Igfbp3;Pim1;Slc2A1;Pkp1;Ackr3;Ccn1;Atf3;Vegfa
Apoptosis	5.58942e-05	0.000819781	6.59729	64.6009	Ifitm3;Ccnd2;Gstm1;Gpx1;Anxa1;Irf1;Timp3;Atf3
Epithelial Mesenchymal Transition	0.000250812	0.00275894	5.24679	43.5002	Sparc;Dst;Igfbp3;Timp3;Thy1;Ccn1;Thbs1;Vegfa
Myc Targets V1	0.00133586	0.0117555	4.53784	30.0322	Ywhae;Eif4A1;Hsp90Ab1;Rps5;Rplp0;Rpl14;Rps2
Unfolded Protein Response	0.00240221	0.0176162	5.74423	34.6456	Eif4A1;Hspa5;Psat1;Atf3;Vegfa
IL-2/STAT5 Signaling	0.00605724	0.0380741	3.86496	19.7364	Ifitm3;Klf6;Ccnd2;Pim1;Itga6;Hopx

## Sheet: Trp53
Term	P-value	Adjusted P-value	Odds Ratio	Combined Score	Genes
TNF-alpha Signaling via NF-kB	4.4478e-14	1.64569e-12	22.8528	702.581	Btg2;Cdkn1A;Pfkfb3;Dusp1;Fosl2;Socs3;Nr4A1;Zfp36;Klf6;Myc;Fosb;Junb;Ier2;Atf3
Hypoxia	3.78974e-10	7.01102e-09	16.8886	366.373	Cdkn1A;Zfp36;Ldha;Klf6;Pfkfb3;Dusp1;Pgk1;Aldoa;Gapdh;Atf3;Fosl2
UV Response Up	1.22351e-08	1.509e-07	17.0612	310.837	Nr4A1;Btg2;Ccnd3;Fosb;Aldoa;Junb;Hspa13;Atf3;Grina
mTORC1 Signaling	9.39206e-08	8.68766e-07	13.2812	214.901	Btg2;Cdkn1A;Ldha;Egln3;Psmc2;Arpc5L;Pgk1;Aldoa;Gapdh
p53 Pathway	0.000140596	0.00104041	8.35772	74.1298	Btg2;Cdkn1A;Ccnd3;Notch1;Mknk2;Atf3
Glycolysis	0.00117739	0.0072606	6.83507	46.0988	Ldha;Egln3;Pgam1;Pgk1;Aldoa
IL-2/STAT5 Signaling	0.00799477	0.0334394	5.39515	26.053	Ccnd3;Klf6;Myc;Nfkbiz
Myc Targets V1	0.0081339	0.0334394	5.36735	25.8261	Ldha;Myc;Pgk1;Gnl3
Inflammatory Response	0.0081339	0.0334394	5.36735	25.8261	Btg2;Cdkn1A;Klf6;Myc
Wnt-beta Catenin Signaling	0.0119752	0.0443082	12.9097	57.1245	Notch1;Myc

## Sheet: Ryr3
Term	P-value	Adjusted P-value	Odds Ratio	Combined Score	Genes
Adipogenesis	0.00479861	0.0575833	6.29337	33.603	Bcl6;Col4A1;Ubc;Atp1B3
Myc Targets V1	0.00479861	0.0575833	6.29337	33.603	Rsl1D1;Glo1;Rps6;Rps2

## Sheet: Notch2
Term	P-value	Adjusted P-value	Odds Ratio	Combined Score	Genes
Hypoxia	1.75366e-08	8.76832e-07	4.71275	84.1649	Errfi1;Cdkn1A;Hspa5;Tiparp;Cavin3;Igfbp3;Slc2A1;Ndrg1;Pnrc1;Vegfa;Hk1;Slc6A6;Klf7;Ldha;Pfkl;Klf6;Csrp2;Ddit4;Pim1;Pgk1;Gpc4;Tmem45A
TNF-alpha Signaling via NF-kB	1.59056e-06	2.65094e-05	3.97843	53.1177	Kdm6B;Il15Ra;Egr1;Nfat5;Btg2;Cdkn1A;Tiparp;Sat1;Gem;Pnrc1;Vegfa;Nr4A1;Klf6;F2Rl1;Hes1;Ccnl1;Il6St;Junb;Ier2
mTORC1 Signaling	1.59056e-06	2.65094e-05	3.97843	53.1177	Cdkn1A;Btg2;Egln3;Hspa5;Hspa4;Ifrd1;Rpn1;Slc2A1;Sord;Atp2A2;Adipor2;Slc6A6;Ldha;Pfkl;Prdx1;Ddit4;Canx;Pgk1;Calr
Myc Targets V1	8.63461e-05	0.000863461	3.27582	30.6523	Cct3;H2Az1;Eif4A1;Ifrd1;Dek;Rpl6;Gnl3;Ldha;Canx;Pgk1;Rps2;Mrpl9;Rpl18;Tardbp;Acp1;Eif4G2
p53 Pathway	8.63461e-05	0.000863461	3.27582	30.6523	Jag2;Cdkn1A;Btg2;Itgb4;Abcc5;Ephx1;Sat1;Ndrg1;Ptpn14;Def6;Zfp36L1;Ccnd2;Ddit4;Txnip;Sfn;Rpl18
Estrogen Response Early	0.000288306	0.00205933	3.04836	24.8487	Clic3;Bcl11B;Tiparp;Isg20L2;Slc2A1;Asb13;Ovol2;Tiam1;Slc39A6;Rbbp8;Sfn;Hes1;Il6St;Nbl1;Retreg1
Interferon Gamma Response	0.000288306	0.00205933	3.04836	24.8487	Ifitm3;Il15Ra;Cdkn1A;Stat1;Stat3;Sppl2A;Pla2G4A;Psmb8;Psmb9;Ifi27;Pim1;Txnip;B2M;Irf9;Ly6E
IL-2/STAT5 Signaling	0.000856676	0.00535422	2.8396	20.0546	Ifitm3;Prnp;Gsto1;Ndrg1;Hopx;Tiam1;Spred2;Klf6;Ccnd2;Nfkbiz;Pim1;Snx9;Itga6;Wls
Interferon Alpha Response	0.0010614	0.00589664	3.81976	26.1584	Ifitm3;Nub1;Ifi27;Txnip;B2M;Irf9;Psmb8;Ly6E;Psmb9
Angiogenesis	0.0024122	0.012061	5.9955	36.1362	Jag2;Postn;Ccnd2;Slco2A1;Vegfa
Protein Secretion	0.0038921	0.0176914	3.38881	18.8039	Rab2A;Cd63;Tmed10;Dst;Sgms1;Lamp2;Gnas;Rab5A
Complement	0.00704114	0.0270813	2.38545	11.8223	Lgals3;Csrp1;Hspa5;Lamp2;Pim1;Pla2G4A;Cblb;Rnf4;Atox1;Ctsb;Psmb9;Hspa1A
Glycolysis	0.00704114	0.0270813	2.38545	11.8223	Ldha;Egln3;Hspa5;B3Gat3;Pgam1;Igfbp3;Rpe;Ddit4;Pgk1;Ak3;Gpc4;Vegfa
Reactive Oxygen Species Pathway	0.00922594	0.0329498	4.22128	19.7798	Prdx2;Prnp;Prdx1;Junb;Atox1
Unfolded Protein Response	0.0102155	0.0340516	2.83766	13.0074	Eif4A1;Hspa5;Nfyb;Cnot2;Ddit4;Hyou1;Calr;Vegfa
TGF-beta Signaling	0.0137512	0.0429726	3.78956	16.2444	Smad1;Xiap;Arid4B;Junb;Rhoa
Estrogen Response Late	0.0175283	0.0461271	2.17078	8.77848	Tiam1;Clic3;Sord;Rbbp8;Cpe;Sfn;Emp2;Il6St;Nbl1;Cxcl14;Ovol2
Apical Junction	0.0175283	0.0461271	2.17078	8.77848	Lima1;Cdh4;Cdh3;Ppp2R2C;Itgb4;Itga2;Pten;Dhx16;Thy1;Pik3Cb;Mpzl1
heme Metabolism	0.0175283	0.0461271	2.17078	8.77848	Prdx2;Mfhas1;Btg2;Glrx5;Lamp2;Slc2A1;Tspan5;Htra2;Rbm5;Ctsb;Tnrc6B

## Sheet: Adgrl2
No signifiant enrichment of pathways

## Sheet: Xirp2
Term	P-value	Adjusted P-value	Odds Ratio	Combined Score	Genes
TNF-alpha Signaling via NF-kB	1.55509e-07	7.46442e-06	4.93514	77.366	Ppp1R15A;Egr1;Jun;Btg2;Serpinb2;Dusp1;Fos;Ets2;Rhob;Socs3;Nr4A1;Zfp36;Ccnd1;Fosb;Junb;Ier2;Atf3;Ier3
Myc Targets V1	1.57231e-05	0.000377355	4.01434	44.4001	Eif4A1;Ncbp2;Ptges3;Glo1;Ifrd1;Dek;Eif2S2;Rad23B;Rpl6;Trim28;Vdac3;Snrpb2;Rps2;Hnrnpa1;Rps10
UV Response Up	9.77393e-05	0.00140331	4.04654	37.3625	Nr4A1;Dnajb1;Btg2;Selenow;Fosb;Fos;Fkbp4;Aqp3;Junb;Tuba4A;Atf3;Rhob
Apoptosis	0.000116943	0.00140331	3.96446	35.8935	Jun;Btg2;Ccnd2;Gsn;Ccnd1;Mmp2;Txnip;Fas;Ctnnb1;Atf3;Ier3;Rhob
Hypoxia	0.000242	0.0023232	3.42406	28.5107	Ppp1R15A;Jun;Map3K1;Dusp1;Igfbp3;Fos;Slc6A6;Zfp36;Xpnpep1;Ids;Gpc4;Atf3;Ier3
p53 Pathway	0.000846735	0.00677388	3.13574	22.1826	Ppp1R15A;Jun;Btg2;Ccnd2;Krt17;Irak1;Txnip;Fas;Sfn;Fos;Atf3;Ier3
Estrogen Response Late	0.00272824	0.0145506	2.85185	16.8376	Zfp36;Ccnd1;Trim29;Nab2;Sfn;Hr;Lamc2;Fos;Fkbp4;Prss23;Rapgefl1
mTORC1 Signaling	0.00272824	0.0145506	2.85185	16.8376	Ppp1R15A;Slc6A6;Acly;Actr2;Btg2;Prdx1;Ifrd1;Atp2A2;Calr;Eif2S2;Tuba4A
Epithelial Mesenchymal Transition	0.00272824	0.0145506	2.85185	16.8376	Jun;Bmp1;Cadm1;Igfbp3;Mmp2;Fas;Lamc2;Thy1;Thbs2;Thbs1;Rhob
TGF-beta Signaling	0.00475236	0.0228113	4.96091	26.5365	Ppp1R15A;Ski;Ctnnb1;Junb;Thbs1
Oxidative Phosphorylation	0.00805237	0.0351376	2.57232	12.4032	Afg3L2;Hadha;Cox4I1;Fdx1;Ndufa2;Vdac3;Ndufa1;Uqcrfs1;Uqcr10;Atp1B1

## Sheet: Cfh
Term	P-value	Adjusted P-value	Odds Ratio	Combined Score	Genes
Myc Targets V1	0.000355773	0.00391351	13.449	106.801	Aimp2;Rpl14;Rpl18;Rpl6

## Sheet: Myh1
Term	P-value	Adjusted P-value	Odds Ratio	Combined Score	Genes
TNF-alpha Signaling via NF-kB	1.05171e-16	5.04821e-15	7.95996	292.854	Ptger4;Ppp1R15A;Btg2;Cdkn1A;Sdc4;Sat1;Panx1;Zfp36;Pde4B;Hes1;Junb;Ier5;Ier2;Mcl1;Egr1;Jun;Tsc22D1;Dusp1;Fos;Sod2;Nfkb1;Pnrc1;Rhob;Nfkbia;Nr4A1;Bcl6;Irf1;Rel;Fosb;Sik1;Atf3
UV Response Up	1.26184e-09	3.02841e-08	6.14753	125.967	Btg2;Rpn1;Cltb;Ggh;Pdap1;Fos;Sod2;Gls;Rhob;Nfkbia;Olfm1;Nr4A1;Ppp1R2;Dnajb1;Irf1;Bsg;Selenow;Fosb;Junb;Atf3
mTORC1 Signaling	1.55439e-06	2.48702e-05	4.16742	55.7369	Ppp1R15A;Gsk3B;Cdkn1A;Btg2;Sdf2L1;Hspa5;Nfyc;Rpn1;Atp2A2;Pdap1;Hspe1;Psmc4;Prdx1;Nmt1;Me1;Ppia;Gapdh;Skap2
Androgen Response	4.63339e-06	5.23577e-05	5.69941	70.0015	Tpd52;Slc26A2;Cdk6;Tsc22D1;Selenop;Stk39;Dnajb9;Lifr;Dbi;Pa2G4;Sat1;B2M
Interferon Gamma Response	6.54472e-06	5.23577e-05	3.90568	46.6215	Cdkn1A;Stat1;Stat3;Samhd1;Sod2;Psmb8;Nfkb1;Psmb10;Psmb9;Tapbp;Nfkbia;Ifi27;Irf4;Irf1;Pde4B;B2M;Irf9
p53 Pathway	6.54472e-06	5.23577e-05	3.90568	46.6215	Ppp1R15A;Jun;Cdkn1A;Btg2;Tsc22D1;Cd82;Ei24;Fos;Sat1;Zfp36L1;Mapkapk3;Sdc1;Sfn;Rpl18;Ier5;Atf3;S100A10
Epithelial Mesenchymal Transition	2.58877e-05	0.000177515	3.64784	38.5275	Jun;Sparc;Sdc4;Dst;Igfbp3;Tpm2;Mmp2;Thy1;Thbs2;Sat1;Rhob;Sfrp1;Calu;Sdc1;Timp3;Crlf1
Apoptosis	3.28821e-05	0.000197293	3.9856	41.1417	Jun;Cdkn1A;Btg2;Anxa1;Mmp2;Hspb1;Sod2;Sat1;Rhob;Lgals3;Irf1;Timp3;Atf3;Mcl1
Hypoxia	9.59151e-05	0.000511547	3.39382	31.3998	Tpd52;Ppp1R15A;Jun;Cdkn1A;Sdc4;Hspa5;Dusp1;Igfbp3;Mif;Fos;Pnrc1;Zfp36;Gapdh;Atf3;Tmem45A
Adipogenesis	0.00033179	0.00159259	3.14357	25.1832	Cox7B;Acaa2;Hspb8;Atp1B3;Lifr;Mrpl15;Cox6A1;Bcl6;Ubc;Nmt1;Me1;Nabp1;Dnajb9;Apoe
Reactive Oxygen Species Pathway	0.00104603	0.00394239	5.771	39.605	Prdx2;Prnp;Prdx1;Sod2;Junb;Atox1
Myc Targets V1	0.00106773	0.00394239	2.89701	19.822	Rps5;Pa2G4;Hspe1;Rad23B;Rpl6;Psmb3;Psmc4;Rpl14;Rps2;Rpl18;Ppia;Acp1;Eif4G2
Allograft Rejection	0.00106773	0.00394239	2.89701	19.822	Tpd52;Eif5A;Rps9;Stat1;Galnt1;Tap2;Thy1;Rpl9;Psmb10;Tapbp;Irf4;Cd47;B2M
Interferon Alpha Response	0.00223559	0.00766488	3.72468	22.7327	Ifi27;Irf1;Cd47;Parp9;B2M;Irf9;Psmb8;Psmb9
Protein Secretion	0.00809672	0.0247302	3.25216	15.6634	Tpd52;Dst;Lamp2;Gnas;Adam10;Mapk1;Ap3B1
IL-2/STAT5 Signaling	0.008452	0.0247302	2.42769	11.5882	Prnp;Gsto1;Irf4;Il1R2;Mapkapk2;Nfkbiz;Ahr;Hopx;Cdc42Se2;Rhob;Plec
Inflammatory Response	0.00875862	0.0247302	2.41472	11.4403	Ptger4;Nfkbia;Cdkn1A;Btg2;Cd82;Irf1;Pde4B;Atp2A2;Ahr;Nfkb1;Tapbp
IL-6/JAK/STAT3 Signaling	0.0177765	0.0474041	3.05764	12.3219	Jun;Stat1;Il1R2;Irf1;Stat3;Irf9

[truncated: 1 more sheets: Info]
