# Supplementary material for: In vivo single-cell CRISPR uncovers distinct TNF programmes in tumour evolution
Source: Nature. 2024 Jul 17;632(8024):419–28. doi: 10.1038/s41586-024-07663-y (PMC11306103; doi:10.1038/s41586-024-07663-y)
Supplement: Supplementary file 7 — WGCNA identifies 44 modules in the P60 skin. [file 41586_2024_7663_MOESM7_ESM.xlsx]

## Sheet: WGCNA of P60 clusters
Cluster 0		Cluster 1		Cluster 2		Cluster 3		Cluster 4		Cluster 5		Cluster 6		Cluster 7		Cluster 8
Abi3bp	blue			Dct	blue	Atf3	blue	Tek	black	Iigp1	black	Icos	blue	Dct	black	Nr4a2	blue
Wif1	blue			Ptgds	blue	Nr4a1	blue	Cd93	black	Cxcl9	black	Cxcr4	blue	Pax3	black	Adam8	blue
Basp1	blue			Enpp2	blue	Btg2	blue	Esam	black	Gbp2	black	Fgl2	blue	Mcoln3	black	Cystm1	blue
Slc7a2	blue			Pax3	blue	Fosb	blue	Cd36	black	Ifi47	black	Il7r	blue	Nxpe3	black	Icosl	blue
Cntfr	blue			Tyrp1	blue	Fos	blue	Adgrf5	black	Oasl2	black	Ccr6	blue	Runx3	black	Cd36	blue
Slc38a4	blue			Sox10	blue	Jun	blue	Aplnr	black	Gbp7	black	Pdcd1	blue	Aldh1l2	black	Wdfy4	blue
Notum	blue			Ednrb	blue	Egr1	blue	Emcn	black	Igtp	black	Rgs16	blue	Sox10	black	Tm4sf5	blue
Cldn10	blue			Mlana	blue	Zfp36	blue	Lhx6	black	Zbp1	black	Tff1	blue	Ednrb	black	Tnip3	blue
Slc40a1	blue			Gm29863	blue	Dnajb1	blue	Flt1	black	Rtp4	black	Gm47050	blue	Mmp16	black	Timd4	blue
Tspan18	blue			Mcoln3	blue	Rhob	blue	Fmo1	black	Gm12250	black	Pxdc1	blue	Mboat2	black	Fmnl2	blue
Hoxc13	blue			Atf3	turquoise	Dusp1	blue	Kdr	black	Tgtp1	black	Cd84	blue	1700102P08Rik	black	Procr	blue
Sox13	blue			Nr4a1	turquoise	Junb	blue	Gbp9	black	Gbp4	black	Ikzf3	blue	As3mt	black	Serpinb6b	blue
Nrp2	blue			Btg2	turquoise	Ier2	blue	Gimap6	black	Gbp8	black	Ctla4	blue	Gm36371	black	Tent5c	blue
Ptch2	blue			Zfp36	turquoise	Jund	blue	Hcls1	black	Apol10b	black	Tubb6	blue	Plxnd1	black	Cd80	blue
Lbh	blue			Fosb	turquoise	Ubc	blue	Meox2	black	Tgtp2	black	Gm48358	blue	Cd74	blue	Gm42856	blue
Fam13a	blue			Hspa1a	turquoise	Nfkbiz	blue	Mmrn2	black	Xkr4	black	Il17rb	blue	Vim	blue	Tnni2	blue
Runx1	blue			Fos	turquoise	Gm26532	blue	Aqp1	black	Rsad2	black	Tnfrsf8	blue	H2-Ab1	blue	Tagap	blue
Mfap2	blue			Rhob	turquoise	Sfn	blue	Sult1a1	black	Gbp6	black	Asic3	blue	H2-Aa	blue	Dpys	blue
Trib2	blue			Socs3	turquoise	Ppp1r15a	blue	Plscr2	black	Gbp5	black	Ccr8	blue	Nr4a3	blue	Btla	blue
Scube3	blue			Dnajb1	turquoise	Dct	brown	Krt6a	blue	Pcna	blue	Gpr132	blue	Dusp2	blue	Pmepa1	blue
Lef1	blue			Egr1	turquoise	Vim	brown	Fst	blue	Ucp2	blue	Glipr2	blue	Irf8	blue	Dct	brown
Cgnl1	blue			Hspa1b	turquoise	Ptgds	brown	S100a4	blue	Ung	blue	Il5	blue	Dnase1l3	blue	Ptgds	brown
Mtmr7	blue			Jun	turquoise	Pmel	brown	Sfrp1	blue	Rrm2	blue	Psd2	blue	H2-Eb1	blue	Tyrp1	brown
Mycn	blue			Dusp1	turquoise	Kit	brown	Dmkn	blue	Lig1	blue	Gzmc	brown	Cxcl9	blue	Kit	brown
Atp6v1b1	blue			Junb	turquoise	Tyrp1	brown	Cxcl14	blue	Slfn9	blue	Tyrobp	brown	Cd52	blue	Mcoln3	brown
Dct	brown			Ppp1r15a	turquoise	Enpp2	brown	Postn	blue	Mcm6	blue	Ccr2	brown	Gm34455	blue	Enpp2	brown
Vim	brown			Klf4	turquoise	Pax3	brown	Cd34	blue	Hells	blue	Ms4a4b	brown	Spi1	blue	Ppp4r4	brown
Ptgds	brown			Ier2	turquoise	Ednrb	brown	S100a6	blue	Ccne2	blue	Pdzk1	brown	Rasgrp4	blue	Pmel	brown
Enpp2	brown			Jund	turquoise	Sox10	brown	Apoe	blue	Dhfr	blue	Itgax	brown	Itgax	blue	Syngr1	brown
Pmel	brown					Zeb2	brown	Sox9	blue	Chaf1b	blue	Pglyrp1	brown	Mmp25	blue	Syt4	brown
Tyrp1	brown					Mlana	brown	Col6a1	blue	Nap1l1	blue	Cd160	brown	Myo1f	blue	Tyr	brown
Kit	brown					Mcoln3	brown	Lgals7	blue	Mcm5	blue	Ccr5	brown	Ccl22	blue	Tnnt1	brown
Ednrb	brown					Tyr	brown	Grem1	blue	Pclaf	blue	Tbx21	brown	Laptm5	blue	Krt17	turquoise
Pax3	brown					Slc24a5	brown	Nfatc1	blue	Paics	blue	Itga1	brown	Cd83	blue	Mt2	turquoise
Sox10	brown					Gm29863	brown	Txn1	blue	Cdt1	blue	Slamf7	brown	Slfn2	blue	Cxcl14	turquoise
Mcoln3	brown					Mylk	brown	Sbsn	blue	Atad2	blue	Gm14718	brown	Fmnl1	blue	Krt14	turquoise
Gm29863	brown					Tspan10	brown	Aqp3	blue	Mcm2	blue	Pik3r6	brown	Rassf4	blue	Ifitm3	turquoise
Mlana	brown					Krt16	green	Barx2	blue	Mcm3	blue	Zfp683	brown	Gm27042	blue	Ly6d	turquoise
Mylk	brown					Cstdc5	green	Gas1	blue	Mcm4	blue	Txk	brown	Cd86	blue	Krt15	turquoise
Gm47316	brown					Krt6a	green	Sostdc1	blue	Slbp	blue	Fhl2	brown	9330175E14Rik	blue	Krt5	turquoise
Prelp	brown					Stfa3	green	Tmsb4x	blue	E2f1	blue	Ncr1	brown	Entpd1	blue	Lgals7	turquoise
Gpx3	brown					Sprr1b	green	Sdc1	blue	Esco2	blue	Ms4a4c	brown	Mpeg1	blue	Tgfbi	turquoise
Runx3	brown					Krt6b	green	Tagln2	blue	Cdca7	blue	Samd3	brown	Arhgap30	blue	Apoe	turquoise
Alx1	brown					Sprr2d	green	Krt15	blue	Cnih2	blue	Bcl2a1d	brown	Cd207	blue	Perp	turquoise
Atf3	turquoise					Stfa1	green	S100a11	blue	Rfc1	blue	Qrfp	brown	H2-DMb2	blue	Fst	turquoise
Nr4a1	turquoise					Gjb2	green	Krt80	blue	Atad5	blue	Krt17	turquoise	Klrb1b	blue	Sfn	turquoise
Ccn1	turquoise					2610528A11Rik	green	Sdc4	blue	Dtl	blue	Mt2	turquoise	Gm9530	blue	Mt1	turquoise
Hspa1a	turquoise					Csta3	green	Cdh13	blue	Ncapg2	blue	Cxcl14	turquoise	Coro1a	blue	Hspb1	turquoise
Fos	turquoise					Gsta4	green	Ecm1	blue	Rif1	blue	Krt14	turquoise	Dapp1	blue	Ccnd2	turquoise
Egr1	turquoise					Sprr2h	green	Anxa8	blue	Casp3	blue	Mt1	turquoise	Ly75	blue	Dmkn	turquoise
Fosb	turquoise					Sprr2i	green	S100a16	blue	Ccne1	blue	Sostdc1	turquoise	Cxcl14	brown	Sostdc1	turquoise
Zfp36	turquoise					Krt77	turquoise	Dsg3	blue	Pola1	blue	Apoe	turquoise	Fcgbp	brown	Gstm1	turquoise
Btg2	turquoise					Alox12e	turquoise	Hopx	blue	Uhrf1	blue	Sfn	turquoise	S100a6	brown	Klf4	turquoise
Jun	turquoise					Fabp5	turquoise	Gsn	blue	Dek	blue	Clca3a2	turquoise	Krt15	brown	Krt80	turquoise
Dnajb1	turquoise					Krtdap	turquoise	Iffo2	blue	Prim1	blue	Dmkn	turquoise	Krt5	brown	Anxa8	turquoise
Rhob	turquoise					Gm94	turquoise	Perp	blue	Mcm7	blue	Fcgbp	turquoise	Dmkn	brown	Dsp	turquoise
Hspa1b	turquoise					Kctd12	turquoise	Tgfbi	blue	Clspn	blue	Lgals7	turquoise	Tmsb4x	brown	Fxyd3	turquoise
Klf6	turquoise					Ly6g6c	turquoise	Krt5	blue	Smc6	blue	Ly6d	turquoise	Ifitm3	brown	Ccl27a	turquoise
Socs3	turquoise					Skint9	turquoise	Actn1	blue	Fam111a	blue	Krt5	turquoise	Ccl27a	brown	Pkp1	turquoise
Jund	turquoise					Sbsn	turquoise	S100a10	blue	Cgas	blue	Perp	turquoise	Hopx	brown	Serpinb5	turquoise
Dusp1	turquoise					Krt1	turquoise	Slc6a6	blue	Tcf19	blue	Krt15	turquoise	Dsg3	brown	Dsc3	turquoise
Junb	turquoise					Calm4	turquoise	Cd109	blue	Zfp367	blue	Anxa8	turquoise	Gsn	brown	S100a16	turquoise
Sfn	turquoise					Mt4	turquoise	Ppp1r14c	blue	Hat1	blue	Krt80	turquoise	Bcam	brown	Apoc1	turquoise
Ier2	turquoise					Skint10	turquoise	Ccer2	brown	Tk1	blue	Tmem45a	turquoise	Ackr4	brown	Col17a1	turquoise
Klf4	turquoise					Serpinb12	turquoise	Miat	brown	Nasp	blue	Pkp1	turquoise	Dsp	brown	Itga6	turquoise
Gm26532	turquoise					Krt10	turquoise	Sox2	brown	Nsd2	blue	Hspb1	turquoise	Col17a1	brown	Nfib	turquoise
Ubc	turquoise					Elovl4	turquoise	Nhlh1	brown	Pmp22	blue	Ifitm3	turquoise	Clca3a2	brown	Gpx1	turquoise
Nfkbiz	turquoise					Krt78	turquoise	Spock1	brown	Defb6	brown	Dsp	turquoise	Capg	brown	Hopx	turquoise
Ppp1r15a	turquoise					Bpifc	turquoise	Slc35d3	brown	Krt17	brown	Dsc3	turquoise	Zfp36l2	brown	S100a14	turquoise
						Hal	turquoise	Rab3c	brown	Alox12e	brown	Anxa1	turquoise	Arl4c	brown	Dstn	turquoise
						Psapl1	turquoise	Sox2ot	brown	Sostdc1	brown	Aldh3a1	turquoise	Serpinb8	brown	Crip2	turquoise
						Skint5	turquoise	Hepacam2	brown	Fst	brown	Serpinb5	turquoise	Ccdc3	brown	Ybx3	turquoise
						Tesc	turquoise	Aspa	brown	Aqp3	brown	Apoc1	turquoise	Palld	brown	Rnase4	turquoise
						Trbc2	turquoise	Sv2c	brown	Sox9	brown	Hspa1b	turquoise	Dst	brown	Nfix	turquoise
						Dbi	turquoise	Prox1	brown	Aldh3a1	brown	Fxyd3	turquoise	Lamb3	brown	Dst	turquoise
						Them5	turquoise	Nfasc	brown	Egr2	brown	Actn1	turquoise	Il11ra1	brown	Ptma	turquoise
						Fads2b	turquoise	Kcnv1	brown	Tm4sf1	brown	Emp2	turquoise	Fth1	brown	Gas1	turquoise
						Alox12	turquoise	Gpr22	brown	Emb	brown	Dst	turquoise	Cav1	brown	Txn1	turquoise
						Prdx5	turquoise	Prrxl1	brown	Efnb2	brown	Tagln2	turquoise	Tgfbi	brown	Cdh13	turquoise
						1810037I17Rik	turquoise	Slc4a4	brown	Vdr	brown	Nfib	turquoise	Iffo2	brown	Trp63	turquoise
						Susd2	turquoise	Slc7a14	brown	Runx1	brown	Ccl27a	turquoise	Cib2	brown	Trim29	turquoise
						Dsg1a	turquoise	Caln1	brown	Lgals9	brown	Dstn	turquoise	Cavin3	brown	Sdc1	turquoise
						Lypd3	turquoise	Chgb	brown	Apoe	brown	App	turquoise	Slc6a6	brown	Ptprf	turquoise
						Gltp	turquoise	Krt20	brown	Adgrl2	brown	Nfix	turquoise	Cpe	brown	Efna3	turquoise
						Fam25c	turquoise	Pou4f3	brown	Tmem45a	brown	Col17a1	turquoise	Vdr	brown	Rarg	turquoise
						Serpinb5	turquoise	Pcdh9	brown	Cxcl12	brown	Ackr4	turquoise	Mtmr11	brown	Sdc4	turquoise
						Lce1m	yellow	Isl1	brown	Adh7	brown	Crip2	turquoise	Zfp36	green	Csrp1	turquoise
						Crct1	yellow	Gm27196	brown	Gas7	brown	Selenop	turquoise	Ccn1	green	Lamb3	turquoise
						Lce1i	yellow	Atoh1	brown	Foxc1	brown	S100a16	turquoise	Btg2	green	Il11ra1	turquoise
						Lce1d	yellow	Chga	brown	Vsnl1	brown	Gas1	turquoise	Atf3	green	Tfap2b	turquoise
						Spns2	yellow	Soga3	brown	Fzd7	brown	Vdr	turquoise	Egr1	green	Hoxa7	turquoise
						Aif1l	yellow	Cacna2d1	brown	Gstm1	brown	Cst3	turquoise	Fos	green	Itgb4	turquoise
						Krtap3-2	yellow	Rimbp2	brown	Filip1l	brown	S100a14	turquoise	Fosb	green	Lmo4	turquoise
						Gm14137	yellow	1500009L16Rik	brown	Fam167a	brown	Rplp0	turquoise	Klf6	green	Rps20	turquoise
						Lce1b	yellow	Ppp2r2b	brown	Igsf9	brown	Ahnak2	turquoise	Jun	green	Jag2	turquoise
						Lce1j	yellow	Tagln3	brown	Irx1	brown	Sdc4	turquoise	Nr4a1	green	Capg	turquoise
						3300005D01Rik	yellow	Elovl2	brown	Fgfr1	brown	Rps5	turquoise	Hspa1a	green	Rps26	turquoise
						Lce1h	yellow	Mfng	brown	Lrig1	brown	Rps26	turquoise	Hspa1b	green	Bcam	turquoise
						Lce1c	yellow	Cacng5	brown	C1qtnf12	brown	Efna3	turquoise	Junb	green	Rps5	turquoise
						Lce1a1	yellow	Calcb	brown	Gstm5	brown	Trim29	turquoise	Rhob	green	mt-Rnr2	turquoise
						Lce1l	yellow	Insm1	brown	Arl6ip1	green	Sdc1	turquoise	Jund	green	C1qtnf12	turquoise
						Lce1a2	yellow	Sorcs1	brown	Ube2c	green	Eef1b2	turquoise	Actg1	green	Map1lc3a	turquoise
								Ano3	brown	Cenpf	green	Rps20	turquoise	Ier2	green	Rpl4	turquoise
								Pcsk2	brown	Ubc	green	Cdh13	turquoise	Dnajb1	green	Tpt1	turquoise
								Rasl10b	brown	Tuba1c	green	Ifitm2	turquoise	Zfp36l1	green
								Cstdc5	green	Top2a	green	Rnase4	turquoise	Ubc	green
								Stfa3	green	Ccnb1	green	Hopx	turquoise	Ppp1r15a	green
								Stfa1	green	Serpinb8	green	Tgfbi	turquoise	Txnip	green
								Krt6b	green	H1f0	green	Cav1	turquoise	Gm5781	red
								Cstdc6	green	Prc1	green	Rplp1	turquoise	Gm3953	red
								Csta1	green	Nusap1	green	Net1	turquoise	mt-Td	red
								Csta3	green	Aspm	green	Trp63	turquoise	Rpl10-ps3	red
								Mmp9	green	Tubb5	green	Bcam	turquoise	Gm10039	red
								Ifi202b	green	Gas2l3	green	Il11ra1	turquoise	Rpl9-ps6	red
								Mmp13	green	Calm2	green	Gpx1	turquoise	Gm10076	red
								S100a9	green	Pttg1	green	Lmo4	turquoise	Rps26-ps1	red
								S100a8	green	Anln	green	Rps12	turquoise	Rps12-ps9	red
								Teddm3	green	H2ax	green	Rps3a1	turquoise	Gpx4-ps2	red
								2610528A11Rik	green	Tuba1b	green	Rps8	turquoise	Rps27rt	red
								Mmp10	green	Pbk	green	Rps28	turquoise	Gm50432	red
								Stfa2	green	Ccna2	green	Rpl4	turquoise	Gm15501	red
								Uox	green	Cdk1	green	Rps9	turquoise	Rps12-ps4	red
								Gm12248	green	Hmmr	green	Itgb4	turquoise	Gm42666	red
								Gm43834	green	Tubb4b	green	Tpt1	turquoise	Gm5586	red
								Sprr2a3	green	Cdkn2d	green	Hr	turquoise	Gm8624	red
								Neu2	green	Fbxo5	green	Lamb3	turquoise	Fabp5	turquoise
								Gm18445	green	Kif20b	green	Gstm2	turquoise	Fa2h	turquoise
								Tmigd1	green	Fzr1	green	Tfap2b	turquoise	Elovl6	turquoise
								Sprr2d	green	Usp2	green	mt-Rnr1	turquoise	Dhcr24	turquoise
								Krt18	magenta	Smc2	green	Rps16	turquoise	Scd1	turquoise
								Wfdc2	magenta	Fabp5	greenyellow	Rpl32	turquoise	Soat1	turquoise
								Slc35f3	magenta	Dcn	greenyellow	Cd9	turquoise	Msmo1	turquoise
								Krt19	magenta	Krt25	greenyellow	Rps2	turquoise	Cd36	turquoise
								Tmprss2	magenta	Krt28	greenyellow	Cib2	turquoise	Cers4	turquoise
								AW112010	magenta	Gm49425	greenyellow	Rpl37	turquoise	Idi1	turquoise
								Slc5a5	magenta	Msx1	greenyellow	Rpl23	turquoise	Elovl3	turquoise
								Cldn7	magenta	Dlx3	greenyellow	Rps14	turquoise	Dhrs7	turquoise
								Gipc2	magenta	Dlx2	greenyellow	Map1lc3a	turquoise	Sdr16c6	turquoise
								Cldn3	magenta	Egr3	greenyellow	Rps4x	turquoise	Slc27a4	turquoise
								Gbp2	pink	Gm6166	greenyellow	Rpl6	turquoise	Paqr7	turquoise
								Ifi47	pink	Sfrp5	greenyellow	Rps13	turquoise	Oat	turquoise
								Iigp1	pink	Gm22748	greenyellow	Ckmt1	turquoise	Far2	turquoise
								Ifi207	pink	Tgm6	greenyellow	Cavin3	turquoise	Hacd2	turquoise
								Oasl2	pink	Dlx1	greenyellow	Rps24	turquoise	Secisbp2l	turquoise
								Crym	pink	Dlx4	greenyellow	Moxd1	turquoise	Echdc1	turquoise
								Gbp5	pink	Gjb2	magenta	Atpif1	turquoise	Tmem109	turquoise
								Gbp3	pink	Acta2	magenta	Rps3	turquoise	Mgll	turquoise
								Ifi203	pink	Tagln	magenta	mt-Rnr2	turquoise	Lss	turquoise
								Gbp7	pink	Cmah	magenta	Rps15	turquoise	Hsd17b12	turquoise
								Lsamp	pink	Slc7a8	magenta	Rps19	turquoise	Aacs	turquoise
								Mndal	pink	Trf	magenta	Rpl22	turquoise	Cyp51	turquoise
								Mfap4	red	Lrrc75b	magenta	Cyb5r3	turquoise	Acat2	turquoise
								Fbn1	red	Ggt1	magenta	Rps27a	turquoise	Mgst1	turquoise
								Masp1	red	Cyp26a1	magenta	Rpl12	turquoise	AC149090.1	turquoise
								Olfml3	red	Fndc1	magenta	Rpl31	turquoise	Elovl5	turquoise
								Ctsk	red	Tll1	magenta	Rpl17	turquoise	Slc25a1	turquoise
								Ccn4	red	Fgf5	magenta	Rpl13	turquoise	Hsd17b7	turquoise
								Matn4	red	Prokr1	magenta	Golim4	turquoise	Hmgcs1	turquoise
								Rian	red	Gm12446	magenta	Cd63	turquoise	Acss2	turquoise
								C1qtnf2	red	Ppp1r3b	magenta	Rpl36a	turquoise	Acly	turquoise
								Adam12	red	Alpl	magenta	Rpl5	turquoise	Acer1	turquoise
								Ntn1	red	Foxe1	magenta	Aldh2	turquoise	Cidea	turquoise
								Iglon5	red	Col3a1	pink	Rps7	turquoise	Mid1ip1	turquoise
								Mmp27	red	Inhba	pink	Rps17	turquoise	Clstn3	turquoise
								Oit3	red	Pcolce	pink	Dct	yellow	Rdh11	turquoise
								Lum	red	Pappa2	pink	Enpp2	yellow	Fasn	turquoise
								C1qtnf3	red	Fgl2	pink	Pmel	yellow	Lpcat3	turquoise
								Sec16b	red	D030040B21Rik	pink	Pax3	yellow	Lpl	turquoise
								Gm7967	red	Fgf10	pink	Sox10	yellow	Ermp1	turquoise
								Wfdc5	red	Ndnf	pink	Ptgds	yellow	Pank1	turquoise
								Entpd1	red	Dkk2	pink	Gm29863	yellow	Sdr16c5	turquoise
								Srpx2	red	Coch	pink	Col5a3	yellow	Tmem159	turquoise
								Atf3	turquoise	Pth1r	pink	Ednrb	yellow	Nsdhl	turquoise
								Hbegf	turquoise	Zfp618	pink	Pcolce2	yellow	Tmem45b	turquoise
								Klf6	turquoise	Twist1	pink			Aldh3b2	turquoise
								Mt1	turquoise	Fxyd1	pink			Tmem97	turquoise
								Nr4a1	turquoise	Sez6l	pink			Lhpp	turquoise
								Btg2	turquoise	Foxd2	pink			Gm3571	turquoise
								Zfp36	turquoise	Irf8	pink			Pdss1	turquoise
								Fosb	turquoise	Prrx1	pink			Sqle	turquoise
								Fos	turquoise	Cstdc5	purple			Fdft1	turquoise
								Cebpd	turquoise	Krt6a	purple			Hmgcr	turquoise
								Trib1	turquoise	Stfa3	purple			Krt79	turquoise
								Hes1	turquoise	Krt16	purple			Plin2	turquoise
								Egr3	turquoise	Stfa1	purple			Gk5	turquoise
								Zfp36l1	turquoise	Krt6b	purple			Tecr	turquoise
								Dnajb1	turquoise	Gsta4	purple			Apmap	turquoise
								Dusp1	turquoise	2610528A11Rik	purple			Endod1	turquoise
								Klf4	turquoise	Csta3	purple			Tlcd4	turquoise
								Sgk1	turquoise	Sprr2h	purple			Por	turquoise
								Egr1	turquoise	Ggct	purple			Cdr2	turquoise
								Hspa1a	turquoise	Cstdc6	purple			Acbd6	turquoise
								Socs3	turquoise	Stfa2	purple			Crat	turquoise
								Bhlhe40	turquoise	Sprr2d	purple			Cds1	turquoise
								Jun	turquoise	Csta1	purple			Reep6	turquoise
								Cdkn1a	turquoise	Fscn1	purple			Tmem132a	turquoise
								Egr2	turquoise	Atf3	red			Acsl5	turquoise
								Sfn	turquoise	Nr4a1	red			Acoxl	turquoise
								Ier3	turquoise	Hspa1a	red			Acadm	turquoise
								Nfkbiz	turquoise	Fos	red			Aldoa	turquoise
								Zfp36l2	turquoise	Fosb	red			Cyb5b	turquoise
								Hspa1b	turquoise	Ccn1	red			Me1	turquoise
								Rhob	turquoise	Btg2	red			Chchd10	turquoise
								Junb	turquoise	Zfp36	red			Gja1	turquoise
								Csrnp1	turquoise	Egr1	red			Tlcd2	turquoise
								Ppp1r15a	turquoise	Jun	red			Cpeb2	turquoise
								Cebpb	turquoise	Rhob	red			Tmem164	turquoise
								Actg1	turquoise	Dusp1	red			Idh1	turquoise
								Jund	turquoise	Socs3	red			Hsd17b4	turquoise
								Nfil3	turquoise	Dnajb1	red			Cbr1	turquoise
								Ier2	turquoise	Junb	red			Pex19	turquoise
								Ubc	turquoise	Jund	red			Prxl2a	turquoise
								Gm26532	turquoise	Ier2	red			Gpam	turquoise
								Hspa5	turquoise	Klf4	red			Hlcs	turquoise
								Tob1	turquoise	Klf6	red			Mpc2	turquoise
								Sik1	turquoise	Ppp1r15a	red			Tmcc3	turquoise
								Gm5781	turquoise	Csrnp1	red			Pex3	turquoise
								Atf4	turquoise	Gm26532	red			Dgat2	turquoise
								mt-Td	turquoise	Lce1m	tan			Mc5r	turquoise
								Ddx3x	turquoise	Crct1	tan			Nadk	turquoise
								Rps26-ps1	turquoise	Lce1b	tan			Slc39a11	turquoise
								Hsp90aa1	turquoise	Lce1a2	tan			Cebpa	turquoise
								Vcan	yellow	Lce1c	tan			Psph	turquoise
								Col15a1	yellow	Lce1a1	tan			Abcd3	turquoise
								Hhip	yellow	Lce6a	tan			Dipk2a	turquoise
								Islr	yellow	Kprp	tan			Tmem135	turquoise
								Sod3	yellow	Tnfsf8	tan			Taldo1	turquoise
								En1	yellow	Krtap3-2	tan			Nampt	turquoise
								Rspo2	yellow	Igfbp3	turquoise			Gm7908	turquoise
								Chodl	yellow	Ndufa4l2	turquoise			Nomo1	turquoise
								F5	yellow	Cxcl14	turquoise			Emb	turquoise
								Alpl	yellow	Ly6a	turquoise			Rmdn3	turquoise
								Corin	yellow	Mt2	turquoise			Acaa2	turquoise
								Draxin	yellow	Tppp3	turquoise			Cd3g	yellow
								Spock3	yellow	Il33	turquoise			Trdc	yellow
								Grin3a	yellow	Thy1	turquoise			Cd7	yellow
								Mdk	yellow	Gja1	turquoise			Cd3e	yellow
								Col11a1	yellow	Serpinb2	turquoise			Ctla2a	yellow
								Cd248	yellow	Sfn	turquoise			Trgc1	yellow
								Scn4b	yellow	Bnip3	turquoise			Nkg7	yellow
								Alx3	yellow	Aldoa	turquoise			Ctsw	yellow
								Slitrk5	yellow	Mt1	turquoise			Cd2	yellow
								Itga9	yellow	Maf	turquoise			Cd96	yellow
								Gm14226	yellow	Sema3d	turquoise			Trgc4	yellow
								Lrrtm3	yellow	Il1r2	turquoise			Lrmp	yellow
								Scube1	yellow	Krt14	turquoise			Itgal	yellow
								Slc5a7	yellow	Gnai1	turquoise			Xcl1	yellow
								Edn3	yellow	Tsc22d1	turquoise			Ptprcap	yellow
								Luzp2	yellow	Lgals3	turquoise			Cd3d	yellow
								Aard	yellow	Hopx	turquoise			Avil	yellow
								Khdrbs2	yellow	Aknad1	turquoise			Adora3	yellow
								Pnmal2	yellow	Tent5a	turquoise			Cd53	yellow
										Fam25c	turquoise			Cxcr6	yellow
										Ipmk	turquoise			Srgn	yellow
										Krt15	turquoise			Fcer1g	yellow
										Fam162a	turquoise			Skap1	yellow
										Rora	turquoise			Prox2	yellow
										Nxph4	turquoise			Hpse	yellow
										Pgk1	turquoise			P2ry10	yellow
										Clca2	turquoise			Trbc1	yellow
										Bmp3	turquoise			Ptprc	yellow
										Gata3	turquoise			Fxyd5	yellow
										Slc4a8	turquoise			Cd247	yellow
										Tacstd2	turquoise			Trgc2	yellow
										Ldha	turquoise			Il2rb	yellow
										Serpinb10	turquoise
										Bmp4	turquoise
										Limch1	turquoise
										Sema3c	turquoise
										Serpinb7	turquoise
										Pou3f1	turquoise
										Sox6	turquoise
										Cbr2	turquoise
										Hmgn3	turquoise
										Il6ra	turquoise
										Antxr1	turquoise
										Ppp2r2c	turquoise
										Klf5	turquoise
										Ackr3	turquoise
										Fth1	turquoise
										Mgll	turquoise
										Itm2b	turquoise
										Il1rn	turquoise
										Dct	yellow
										Vim	yellow
										Enpp2	yellow
										Pmel	yellow
										Tyrp1	yellow
										Ptgds	yellow
										Kit	yellow
										Fabp7	yellow
										Pax3	yellow
										Mcoln3	yellow
										Apod	yellow
										Ednrb	yellow
										Sox10	yellow
										Gnb4	yellow
										Capn6	yellow
										Npy	yellow
										Cbfa2t3	yellow
										Rnf144a	yellow
										Gm47316	yellow
										Plp1	yellow
										Cpne4	yellow
										Ifit3b	yellow
										Abca8a	yellow
										Qpct	yellow
										Gucy1b1	yellow
										Insc	yellow
										Prkg2	yellow
										Prelp	yellow
										Pcolce2	yellow
										Foxd3	yellow
