# Supplementary material for: In vivo single-cell CRISPR uncovers distinct TNF programmes in tumour evolution
Source: Nature. 2024 Jul 17;632(8024):419–28. doi: 10.1038/s41586-024-07663-y (PMC11306103; doi:10.1038/s41586-024-07663-y)
Supplement: Supplementary file 8 — Analysis of the Tnfrsf1a-knockout and immune-depletion experiments. [file 41586_2024_7663_MOESM8_ESM.xlsx]

## Sheet: control vs Tnfr1 P60
sgrna	Gene	control_count	treatment_count	control_mean	treat_mean	LFC	control_var	adj_var	score	p.low	p.high	p.twosided	FDR
Abca13	Abca13	34094/44372/38769/53249	1.6994e+05/6.9845e+05/35199/11367/27428/1.3873e+05/1.9182e+05/1.241e+05	41571	131420	1.6605	69327000	452950000	4.2216	0.99999	1.2445e-05	2.4891e-05	0.00035558
Adgrb3	Adgrb3	16372/49856/39336/14736	2.0054e+05/53289/8.8698e+05/3.5067e+05/77981/28859/38225/31669	27854	65635	1.2366	306610000	273200000	2.2858	0.98833	0.011671	0.023341	0.12285
Adgrl2	Adgrl2	33150/28387/7002/9439.6	4812.3/4.7722e+06/1.3289e+05/70388/25404/14825/15106/30468	18913	27936	0.56269	174690000	167580000	0.69697	0.73824	0.26176	0.52352	0.78725
Adgrl3	Adgrl3	30959/61685/42203/73816	2.1644e+05/1.7605e+06/75478/26667/54447/24538/42520/64783	51944	59615	0.19872	369510000	600070000	0.31316	0.61641	0.38359	0.76719	0.92631
Adgrv1	Adgrv1	48413/51932/1.204e+05/28151	24805/6.8979e+05/5.5731e+05/2.3445e+05/21204/69713/28549/1.112e+05	50172	90458	0.85035	1807600000	574350000	1.681	0.95276	0.04724	0.09448	0.29525
Aff3	Aff3	34801/50139/90514/21233	17452/1.7924e+06/33403/75647/68494/46748/81767/36486	42470	57621	0.44013	958960000	465360000	0.70231	0.7527	0.2473	0.4946	0.77019
Ahnak	Ahnak	71750/1.559e+05/62691/1.4874e+05	89151/7.5632e+05/3.918e+05/98573/1.0914e+05/75595/1.5131e+05/89745	110250	103860	-0.086135	2436400000	1551900000	0.16589	0.43412	0.56588	0.86825	0.97011
Ahnak2	Ahnak2	18441/42702/88990/33480	3.1786e+05/2.4613e+07/3.7551e+05/1.4566e+05/52306/34520/58610/49964	38091	102130	1.4229	1006500000	405620000	3.1798	0.99924	0.00075908	0.0015182	0.012145
Akap9	Akap9	19919/33417/21199/50385	32423/1.174e+06/81798/1.1292e+05/17457/89483/43643/34418	27308	62721	1.1996	220600000	266460000	2.1694	0.98423	0.01577	0.031541	0.15172
Ank2	Ank2	70482/1.6952e+05/34221/1.2403e+05	1.383e+05/3.7456e+06/32955/74158/55353/93937/61959/56922	97256	68058	-0.515	3543100000	1324700000	0.81257	0.20823	0.79177	0.41646	0.72428
Ano1	Ano1	56811/37771/46931/41277	47528/6.2596e+05/2.224e+05/77842/38138/42819/58087/12236	44104	52807	0.25981	72523000	488080000	0.39394	0.64504	0.35496	0.70992	0.90854
Apob	Apob	69014/49292/15456/32472	1.4518e+05/21823/22183/56771/31336/28104/26843/35720	40882	29720	-0.46002	526450000	443500000	0.58514	0.27923	0.72077	0.55845	0.82125
Aspm	Aspm	41331/46861/36387/35445	59548/1.0183e+06/3222.7/73630/44369/69091/25927/89155	38859	64319	0.72699	29300000	415970000	1.2483	0.89095	0.10905	0.2181	0.53194
Cacna1e	Cacna1e	55477/55398/65068/87603	1.547e+05/4.009e+06/1.2875e+05/38882/46490/38744/53740/69574	60272	61657	0.032775	272240000	724010000	0.05147	0.51443	0.48557	0.97113	0.98598
Casp8	Casp8	33744/31386/32408/18679	1.9995e+05/4.6143e+05/8127.2/89331/20899/24668/26056/11296	31897	25362	-0.33078	59556000	324200000	0.4322	0.3328	0.6672	0.66559	0.89945
Ccnd1	Ccnd1	23815/43305/31892/24443	66311/42492/4805.4/1.0675e+05/45250/1.0307e+05/11284/27995	28168	43871	0.63919	91940000	277100000	0.94333	0.81904	0.18096	0.36191	0.71165
Cdh10	Cdh10	81402/65987/29649/1.7605e+05	24535/5.5292e+05/3.8621e+05/1.0724e+05/44451/63828/51094/23714	73694	57461	-0.35896	4178500000	933230000	0.54765	0.29197	0.70803	0.58393	0.84079
Cdh2	Cdh2	27256/24644/1.2793e+05/3.1899e+05	60301/1.7228e+06/1.8338e+06/5.2604e+05/60894/54152/51509/62567	77591	61731	-0.3299	22048000000	995960000	0.51645	0.30277	0.69723	0.60554	0.84691
Cdkn2a	Cdkn2a	30924/73406/21828/38186	44429/6047.8/12106/34467/10295/54640/30410/25782	34555	28096	-0.29851	565920000	358670000	0.40098	0.34422	0.65578	0.68844	0.90854
Cdkn2b	Cdkn2b	5949/37078/27109/22397	8532.7/8.0238e+05/1.2174e+05/97653/9346.3/33727/43644/12458	24753	38685	0.64417	172200000	235380000	0.90812	0.80784	0.19216	0.38431	0.71165
Cfh	Cfh	52994/36844/58262/1.1744e+05	1.2065e+05/2.8537e+06/2.6116e+05/2.1653e+05/96213/76417/33286/51487	55628	108430	0.96287	1396000000	654300000	2.0643	0.98021	0.019789	0.039579	0.16249
Col11a1	Col11a1	21718/54198/39172/97761	13293/1.6305e+06/1.4214e+05/1.0229e+05/29649/42979/53697/18212	46685	48338	0.05019	1115000000	524420000	0.072173	0.51879	0.48121	0.96243	0.98598
Col1a2	Col1a2	37218/40730/18429/44764	1.3438e+05/4.0446e+06/2.0505e+05/81520/58770/51817/62383/21723	38974	71952	0.88449	153930000	417530000	1.6139	0.94518	0.054824	0.10965	0.31782
Col22a1	Col22a1	31625/49042/48513/1.3182e+05	1.5045e+05/69193/90684/5.0206e+05/43488/1.6556e+05/42626/25042	48778	79939	0.71266	2396900000	554260000	1.3236	0.90537	0.09463	0.18926	0.48528
Col4a4	Col4a4	55144/1.0668e+05/72800/73808	52621/8.7177e+05/75090/28391/37988/1.3363e+05/20685/32259	73304	45305	-0.69421	481470000	926990000	0.94534	0.17224	0.82776	0.34449	0.71028
Col6a3	Col6a3	33240/74806/55511/61596	2.2821e+05/7.7433e+05/4.4649e+05/1.3663e+05/68355/73261/46137/90970	58554	113800	0.95866	307820000	698040000	2.091	0.98149	0.018509	0.037018	0.16095
Col6a5	Col6a5	35148/34441/28207/32789	60800/9585.2/1694.8/17370/36548/79685/25886/44951	33615	31217	-0.10678	10988000	346400000	0.18025	0.42848	0.57152	0.85695	0.97011
Col6a6	Col6a6	52679/49315/26467/1.3647e+05	1.7531e+05/83928/3.7676e+05/1.0784e+05/1.0849e+05/96143/57936/37520	50997	101990	0.99995	2637500000	586300000	2.1061	0.98208	0.017915	0.03583	0.15925
Crebbp	Crebbp	19982/9934.2/30804/1151.7	66432/3.481e+06/82210/28676/18886/35625/26599/37796	14958	36710	1.2952	164060000	124620000	1.9485	0.97178	0.028219	0.056437	0.20156
Csmd1	Csmd1	45260/26026/85420/57539	20869/5.4387e+06/85146/72295/27954/68956/38195/71086	51399	70021	0.44603	625540000	592140000	0.76526	0.77402	0.22598	0.45195	0.75456
Csmd2	Csmd2	54016/93478/92005/73551	2.1546e+05/1.313e+07/1.1686e+05/1.984e+05/84451/59753/1.0721e+05/38454	82778	112040	0.43665	370670000	1080700000	0.89001	0.81216	0.18784	0.37568	0.71165
Csmd3	Csmd3	29655/44136/55216/1.1918e+05	1.9082e+05/1.2118e+05/67771/15561/62776/47644/83730/50473	49676	65273	0.39394	1764500000	567180000	0.65493	0.73891	0.26109	0.52217	0.78725
Cttn	Cttn	23519/27911/34287/77992	2.1254e+05/2.197e+05/4.2002e+05/2.1214e+05/55523/45758/29564/12290	31099	133830	2.1055	758910000	313990000	5.7977	1	3.5008e-09	7.0015e-09	1.5559e-07
Cubn	Cubn	60237/1.1438e+05/31912/66935	1.8177e+05/4.8919e+05/2.6018e+05/1.1901e+05/32077/68499/31568/7772.8	63586	93757	0.5602	1202000000	774630000	1.084	0.85925	0.14075	0.2815	0.64686
D630045J12Rik	D630045J12Rik	37695/66794/87923/45486	2.7059e+05/2.1133e+06/5.6817e+05/1.9348e+05/78258/53190/71985/85840	56140	139660	1.3148	525800000	661910000	3.2464	0.99941	0.00059308	0.0011862	0.0098847
Dgkb	Dgkb	56286/55777/1.0677e+05/1.2682e+05	2.3119e+05/5.1833e+05/51456/16354/64787/66194/20626/20644	81527	58122	-0.48819	1329500000	1060200000	0.73423	0.23141	0.76859	0.46281	0.75456
Dmd	Dmd	39980/46462/51423/1.6081e+05	1.0617e+05/25917/2.5036e+05/1.7314e+05/42468/58597/68313/1.1667e+05	48943	87240	0.83389	4202300000	556630000	1.6233	0.94672	0.053281	0.10656	0.3157
Dnah10	Dnah10	36390/20769/33143/1.1652e+05	1.7183e+05/49609/9.2672e+05/3.065e+05/48860/46151/39935/70166	34767	59888	0.78453	2294800000	361450000	1.3213	0.90355	0.096448	0.1929	0.48835
Dnah11	Dnah11	72571/64947/14046/2755	1.2527e+05/2.2955e+05/53117/5497.7/37572/29648/1.8203e+05/64928	39496	59023	0.57953	1246500000	424610000	0.9476	0.82345	0.17655	0.35309	0.71165
Dnah17	Dnah17	56404/96137/60114/1.0076e+05	50609/1.0007e+07/1.3002e+05/1.017e+05/35096/69399/82359/71670	78125	77014	-0.020658	544260000	1004600000	0.043941	0.48248	0.51752	0.96495	0.98598
Dnah3	Dnah3	34949/57550/36462/4309.3	29426/1.0173e+06/8260.1/6847.5/67277/55633/57049/46509	35705	51071	0.51635	488010000	373810000	0.79473	0.77947	0.22053	0.44106	0.74935
Dnah5	Dnah5	59198/85426/23395/1.3362e+05	16517/1.5329e+05/1.6394e+05/1.3727e+05/48110/42816/2.1067e+05/40080	72312	92690	0.35816	2165000000	911190000	0.67506	0.74809	0.25191	0.50382	0.77019
Dnah6	Dnah6	53564/52976/34197/51082	1.077e+05/4.0316e+05/2.465e+05/62873/14689/51080/82950/25016	52029	72912	0.48683	107370000	601310000	0.85161	0.79939	0.20061	0.40123	0.71165
Dnah7a	Dnah7a	19406/60378/39373/31547	1.3376e+05/4.9159e+06/44636/15718/21728/35910/56811/19357	35460	40273	0.18361	303090000	370570000	0.25001	0.58513	0.41487	0.82974	0.96366
Dnah8	Dnah8	42201/49190/34009/68208	47973/4.1619e+05/72725/1.2683e+05/18556/21107/24433/10071	45695	36203	-0.33594	222610000	510420000	0.46051	0.32258	0.67742	0.64515	0.88987
Dnah9	Dnah9	38980/1.0507e+05/27480/44811	2.2381e+05/5.1596e+06/5.3684e+05/1.6109e+05/68697/87622/78453/28368	41895	124360	1.5696	1405500000	457420000	3.8555	0.99994	5.9224e-05	0.00011845	0.0013935
Dscam	Dscam	35441/86293/38869/63364	1.5451e+05/7.1567e+05/2.4126e+06/6.4839e+05/1.1316e+05/84907/80616/41393	51117	133830	1.3885	594360000	588030000	3.411	0.99967	0.00032945	0.0006589	0.00599
Dst	Dst	83442/29599/36074/29587	1.9107e+05/68123/35950/51378/22908/35832/21107/10650	32836	35891	0.12833	864150000	336300000	0.16657	0.54963	0.45037	0.90075	0.97887
Ep300	Ep300	16851/46902/18038/31575	2.8221e+05/2.8804e+06/1.1357e+05/54281/75956/19787/28265/32270	24806	65119	1.3923	214380000	236020000	2.624	0.99541	0.0045897	0.0091794	0.061196
Epha5	Epha5	51317/1.2112e+05/26134/70766	1.2978e+05/3.91e+06/5.2766e+05/3.1663e+05/78219/1.041e+05/1.0162e+05/43507	61042	116940	0.93787	1672500000	735700000	2.0608	0.9801	0.019905	0.039809	0.16249
Epha7	Epha7	38632/43647/32628/1.2151e+05	47145/4.3259e+05/1.308e+05/1.8043e+05/63447/88726/23985/36389	41140	76087	0.88709	2181500000	447030000	1.6529	0.94952	0.050484	0.10097	0.31067
Erbb4	Erbb4	19749/58129/61403/19738	92177/2.3383e+07/4.8282e+05/1.6549e+05/48151/37624/44192/1.0412e+05	38939	98150	1.3338	536610000	417050000	2.8994	0.99808	0.0019238	0.0038476	0.028316
Erich3	Erich3	23258/40096/30052/18670	88816/1.1157e+06/80654/1.2629e+05/40571/1.489e+05/37917/29630	26655	84735	1.6685	89162000	258440000	3.6128	0.99984	0.00015917	0.00031835	0.0031835
Fadd	Fadd	6442.1/22887/3043.6/25724	1.2631e+05/82786/30047/15611/36684/8829.7/24701/7940.9	14665	27374	0.90043	130860000	121540000	1.1528	0.86294	0.13706	0.27412	0.64031
Fam135b	Fam135b	61921/69924/67087/78262	53091/1.8677e+06/2.8307e+05/2.1483e+05/80326/92951/89934/1.7871e+05	68506	135830	0.9875	47526000	851050000	2.3078	0.98939	0.010605	0.02121	0.11935
Fat1	Fat1	4.6123e+05/1.2607e+06/7.9027e+05/8.2503e+05	3.3863e+06/1.5414e+07/1.3839e+07/4.7592e+06/6.9539e+05/3.6525e+05/3.2238e+05/8.4652e+05	807650	2116400	1.3898	108620000000	19178000000	9.4504	1	1.6884e-21	3.3769e-21	2.2512e-19
Fat2	Fat2	78710/44301/58870/77413	1.1912e+05/23007/1.7808e+05/1.0713e+05/33678/1.0305e+05/43502/1.0541e+05	68142	104230	0.61319	283990000	845340000	1.2413	0.89172	0.10828	0.21656	0.53194
Fat3	Fat3	14101/42766/15314/44845	3.4221e+05/6.8131e+05/1.5223e+05/83110/37439/20269/42001/13914	29040	62556	1.1071	283260000	287980000	1.975	0.97477	0.025232	0.050464	0.18351
Fat4	Fat4	35767/59290/68362/48984	4.5985e+05/40680/2.7068e+05/85401/33448/36076/60755/82117	54137	71436	0.40003	197650000	632230000	0.68799	0.75036	0.24964	0.49927	0.77019
Fbxw7	Fbxw7	12926/12497/9510/20888	15427/7.2825e+05/1556.6/824.37/37792/5314.7/34390/32920	12711	24173	0.92727	25736000	101470000	1.1379	0.85769	0.14231	0.28462	0.64686
Fgf15	Fgf15	13667/26300/38495/1.4284e+05	94996/3.6818e+06/7550.9/53169/30292/69755/36933/40602	32397	46885	0.53325	4207500000	330630000	0.79677	0.77894	0.22106	0.44212	0.74935
Fgf3	Fgf3	57140/68290/63968/92832	2.6536e+05/1.892e+07/2.3647e+06/1.0802e+06/65839/27541/69416/50075	66129	167390	1.3398	267720000	813940000	3.5492	0.9998	0.00019517	0.00039035	0.0037176
Fgf4	Fgf4	43618/24036/48419/32095	16066/2.6819e+05/89258/4.3189e+05/55494/34239/37071/29659	37857	46283	0.28992	122990000	402470000	0.42	0.65248	0.34752	0.69504	0.90854
Flg	Flg	43591/53254/62663/42821	2.8887e+05/5.1117e+05/1.8907e+05/59198/45159/98698/23703/63165	48422	80932	0.74102	93618000	549170000	1.3873	0.91568	0.084319	0.16864	0.4497
Fmn2	Fmn2	18786/62825/48760/1.2343e+05	1.1086e+05/19541/2.2221e+05/1.543e+05/24452/75857/42678/40186	55792	59268	0.087186	2014200000	656740000	0.13563	0.54727	0.45273	0.90546	0.97887
Herc2	Herc2	43955/62176/68842/49779	1.6295e+05/9.6396e+06/2.4935e+05/88567/46256/1.1278e+05/45134/29522	55977	100670	0.84678	128960000	659490000	1.7405	0.95851	0.041491	0.082983	0.27117
Hmcn1	Hmcn1	57460/35776/45021/59192	3.5528e+05/28527/18703/1.0404e+05/39947/92674/18735/63701	51240	51824	0.016341	126580000	589830000	0.024034	0.50088	0.49912	0.99823	0.99823
Hras	Hras	35734/47647/7774.7/66291	1.3429e+05/9.902e+05/76808/23129/48523/66140/62538/55335	41690	64339	0.62597	608800000	454600000	1.0623	0.85221	0.14779	0.29559	0.65686
Huwe1	Huwe1	10984/722.54/11085/2.8094e+05	7273.3/4621.4/28167/13405/17913/16842/20843/24731	11035	17378	0.65516	24319000000	84874000	0.68852	0.72237	0.27763	0.55526	0.82125
Kdr	Kdr	29342/24404/13804/46756	36858/13322/8270.6/4058/57656/17729/38898/89659	26873	27293	0.022372	192770000	261120000	0.02599	0.4856	0.5144	0.9712	0.98598
Kmt2c	Kmt2c	8882.1/86081/13595/65021	5.4125e+05/3.9889e+06/67721/27541/24317/32159/16859/59998	39308	46079	0.22928	1478600000	422050000	0.32958	0.61852	0.38148	0.76296	0.92631
Kmt2d	Kmt2d	72800/58039/28006/72535	25338/3.7327e+05/2.0406e+05/1.9121e+05/33052/56521/1.6254e+05/28921	65287	109530	0.74643	517120000	800880000	1.5633	0.94038	0.059618	0.11924	0.34067
Lama2	Lama2	23783/73990/20762/36133	4.0755e+05/2.3431e+05/4912.3/79804/56664/36724/68758/50559	29958	62711	1.0657	699860000	299520000	1.8925	0.96951	0.030486	0.060971	0.21025
Lama5	Lama5	39532/99622/1.7855e+05/65568	1.5011e+05/1.0266e+05/18502/63648/51299/1.1371e+05/97049/71340	82595	84194	0.02767	3880400000	1077700000	0.04872	0.51656	0.48344	0.96688	0.98598
Lrp1	Lrp1	83758/40182/61440/50407	56057/4.2616e+05/1.2678e+05/1.0062e+05/22206/50579/1.0506e+05/56856	55923	78739	0.49363	361140000	658690000	0.889	0.81021	0.18979	0.37957	0.71165
Lrp1b	Lrp1b	17391/99541/35723/57757	2.2439e+05/1.8122e+05/9569/4014.4/35715/55359/43792/62268	46740	49575	0.084967	1297300000	525190000	0.12373	0.53971	0.46029	0.92059	0.98458
Lrp2	Lrp2	44964/84679/17446/72149	1.7498e+05/21067/16505/1.1609e+05/65168/1.0684e+05/98110/43504	58556	81639	0.47943	913980000	698080000	0.87365	0.80626	0.19374	0.38748	0.71165
Macf1	Macf1	50409/42550/59554/57766	66103/5.5409e+05/5.5749e+05/1.2863e+05/47438/36448/26998/7795.6	54087	56771	0.069847	63355000	631500000	0.10677	0.53522	0.46478	0.92955	0.98598
Magi2	Magi2	34458/39243/37433/41079	85876/3.7512e+06/8.3558e+05/2.6743e+05/39101/73494/95203/69426	38338	90539	1.2398	8066900	408940000	2.5814	0.99493	0.0050673	0.010135	0.063341
Mdn1	Mdn1	850.14/39063/792.53/520.64	6033.2/4.0539e+05/38263/32110/4733.5/8163.5/15164/7345.6	821.33	11664	3.8263	487500000	3193900	6.0668	1	9.6365e-10	1.9273e-09	6.4243e-08
Mgam	Mgam	73810/35102/38708/1.0499e+05	1.9683e+05/1.0102e+06/60587/37317/22445/77046/72610/25651	56259	66599	0.24339	1146000000	663690000	0.40133	0.65085	0.34915	0.69829	0.90854
Mroh2b	Mroh2b	36516/23392/1.583e+05/22217	15145/28699/13407/9489/38760/88915/37984/66953	29954	33341	0.15456	5539200000	299470000	0.19574	0.5592	0.4408	0.8816	0.97887
Muc16	Muc16	31295/14474/15313/13611	2.5722e+05/3.9321e+06/1.4918e+05/70434/31411/74841/13670/34674	14893	72638	2.286	90333000	123940000	5.1869	1	1.1756e-07	2.3512e-07	4.2749e-06
Muc2	Muc2	69698/1.1076e+05/33915/88014	3.1068e+05/4.6256e+05/5.2524e+05/2.5429e+05/35180/1.151e+05/75660/1.529e+05	78856	203600	1.3684	1068400000	1016500000	3.9124	0.99995	4.599e-05	9.1981e-05	0.0011498
Muc3	Muc3	29138/99069/64735/40103	1.9863e+05/2.4347e+06/5.1349e+05/2.9588e+05/30439/49412/44852/43396	52419	124020	1.2424	1007200000	607010000	2.9062	0.99814	0.00186	0.00372	0.028316
Muc4	Muc4	25089/52667/23350/61124	4184.5/8.8991e+05/27244/42150/20517/75208/57745/12495	38878	34697	-0.16412	372090000	416230000	0.24853	0.40186	0.59814	0.80372	0.94003
Muc5b	Muc5b	13970/45694/48773/66390	70476/1.8541e+06/13696/19251/44315/37986/19406/39146	47234	38566	-0.29248	492730000	532210000	0.41201	0.34016	0.65984	0.68033	0.90854
Myh1	Myh1	62576/93890/86115/1.4388e+05	4e+05/2.1502e+06/3.6729e+06/1.0033e+06/1.3141e+05/1.9101e+05/79358/98281	90003	295500	1.7151	1228400000	1201200000	5.9294	1	1.5274e-09	3.0549e-09	8.7283e-08
Myh2	Myh2	52726/49913/57122/1.4679e+05	4.1814e+05/53945/3.0381e+05/3.2541e+05/32426/40878/50322/2.8702e+05	54924	170480	1.6341	2824700000	643860000	4.5542	1	2.6694e-06	5.3389e-06	8.2136e-05
Myh8	Myh8	30116/35514/47069/17866	61693/6718.2/1196.8/31700/13967/38721/61153/31057	32815	31379	-0.064559	147070000	336020000	0.12938	0.44853	0.55147	0.89706	0.97887
Nav3	Nav3	32569/60571/32984/61032	1.5945e+05/2.1427e+06/5.4078e+05/2.1116e+05/1.1266e+05/79199/2.0165e+05/62393	46777	180550	1.9485	261860000	525720000	5.8342	1	2.7595e-09	5.519e-09	1.3798e-07
Neb	Neb	41024/62231/29989/44727	57148/1.0615e+06/6.4286e+05/2.3188e+05/44503/17000/26903/24876	42876	50826	0.24539	182510000	470980000	0.36632	0.63412	0.36588	0.73176	0.92627
Notch1	Notch1	3.7813e+05/7.2524e+05/8.2638e+05/1.2775e+06	5.3328e+06/5.1507e+07/5.3597e+06/3.3615e+06/1.0197e+06/6.6857e+05/6.5292e+05/7.9127e+05	775810	2190600	1.4975	138330000000	18229000000	10.479	1	5.4111e-26	1.0822e-25	1.0822e-23
Notch2	Notch2	1.0299e+05/1.894e+05/85021/62547	2.2574e+05/5.0437e+06/3.0153e+06/1.2252e+06/2.4753e+05/87772/85133/35358	94004	236630	1.3319	3417400000	1269000000	4.0039	0.99997	3.1284e-05	6.2569e-05	0.00083425
Nsd1	Nsd1	15715/13237/11924/643.42	9102.7/1882.8/14135/2908.5/6283.7/38380/18116/7268.7	12581	8185.7	-0.61997	51061000	100160000	0.66747	0.25224	0.74776	0.50447	0.77019
Obscn	Obscn	31394/75319/56145/62763	2.9865e+05/3.6185e+06/2.0401e+05/87453/66175/1.4377e+05/20844/72929	59454	115610	0.95943	353660000	711620000	2.1051	0.98213	0.01787	0.03574	0.15925
Oraov1	Oraov1	5673.7/15383/1084/1246.9	286.93/4222.1/56079/48768/9608.9/37291/5548.2/13199	3460.3	11404	1.7203	52532000	19629000	1.7929	0.95337	0.046628	0.093256	0.29525
P3h2	P3h2	29875/69809/39028/1.4291e+05	1.4725e+05/31680/5.7575e+05/1.8568e+05/28924/27457/1.2001e+05/17138	54419	75847	0.47898	2969100000	636390000	0.84941	0.79906	0.20094	0.40188	0.71165
Pak7	Pak7	33154/36645/17661/27109	99086/1.2358e+07/1.2569e+05/66495/28833/27392/19863/11555	30132	47664	0.66159	72076000	301710000	1.0093	0.83684	0.16316	0.32632	0.68318
Pappa2	Pappa2	43011/69592/52022/72651	1.3463e+05/64814/88275/18879/42973/32531/73169/80744	60807	68992	0.18218	203780000	732130000	0.30248	0.61411	0.38589	0.77179	0.92631
Pcdh11x	Pcdh11x	38459/54710/37865/88879	38708/1.4282e+06/4891.4/30476/60327/85648/1.134e+05/58400	46584	59364	0.34973	665630000	522990000	0.55881	0.70572	0.29428	0.58855	0.84079
Pcdh15	Pcdh15	15169/73331/24486/38108	43139/2.8968e+05/4.7958e+05/2.4551e+05/95565/82117/1.6238e+05/46802	31297	128970	2.043	706580000	316520000	5.4903	1	2.0886e-08	4.1771e-08	8.3543e-07
Pclo	Pclo	1.1458e+05/65955/74748/61500	1.9708e+05/6.468e+05/11058/10560/10338/46876/53832/20430	70352	33653	-1.0638	691160000	880100000	1.2812	0.10006	0.89994	0.20013	0.50032
Peg3	Peg3	59685/93612/1.1208e+05/29521	1.8167e+05/1.4444e+07/1.826e+06/6.1911e+05/48805/39331/58966/37739	76649	120320	0.65052	1350600000	980710000	1.3945	0.91782	0.082178	0.16436	0.44751
Pik3ca	Pik3ca	21069/6983.8/8334.9/1698	19187/6.8082e+05/97445/82925/12794/30242/9984.3/21951	7659.4	26097	1.7684	72091000	53527000	2.5201	0.99312	0.0068823	0.013765	0.083422
Pik3cg	Pik3cg	66328/54531/17227/49102	2.1714e+05/1.0269e+06/86632/30182/56334/62322/31466/71795	51817	67059	0.372	473920000	598220000	0.62318	0.72879	0.27121	0.54242	0.80959
Pkhd1	Pkhd1	48491/45057/55219/1.0817e+05	58837/39525/1.1981e+05/1.2874e+05/30767/1.1262e+05/81875/53587	51855	70356	0.44019	1080200000	598770000	0.75608	0.7713	0.2287	0.45739	0.75456
Pkhd1l1	Pkhd1l1	42424/1.018e+05/86776/65825	3.6647e+05/33948/36156/1.9041e+05/65256/1.3719e+05/37047/77042	76300	71149	-0.10085	672400000	975090000	0.17551	0.43034	0.56966	0.86068	0.97011
Plec	Plec	17888/18376/19814/5959.7	83700/8544/21699/18151/16488/31007/14439/10593	18132	17320	-0.066117	50369000	158890000	0.17232	0.43159	0.56841	0.86319	0.97011
Ppfia1	Ppfia1	6982.1/18819/17329/42393	84476/5.9385e+05/2.1985e+05/86980/14485/16321/15866/36865	18074	60670	1.747	238520000	158250000	3.3861	0.99962	0.0003834	0.00076679	0.0066677
Prex2	Prex2	13451/49497/46951/57413	3.7108e+05/1.3537e+06/4.8838e+05/2.5728e+05/38954/58546/78913/1.5639e+05	48224	206840	2.1006	432290000	546330000	6.7859	1	5.8836e-12	1.1767e-11	4.7069e-10
Prkdc	Prkdc	28198/22457/94451/35124	1.4683e+05/30168/1.9619e+05/2.8545e+05/96235/38977/19720/21043	31661	67606	1.0944	1350400000	321170000	2.0057	0.97665	0.023346	0.046691	0.17958
Ptprd	Ptprd	59377/65203/38106/46813	2.6976e+05/3.5172e+06/4.9614e+05/2.4007e+05/47783/23413/30444/31268	53095	143930	1.4387	150070000	616910000	3.657	0.99987	0.00012972	0.00025944	0.0028826
Reln	Reln	15229/1.038e+05/47997/72813	37021/7.8343e+05/1.4832e+05/91194/15233/51929/56306/29585	60405	54118	-0.15857	1410700000	726020000	0.25268	0.40026	0.59974	0.80052	0.94003
Ros1	Ros1	61569/46896/41218/87532	57083/1.8537e+06/1.1334e+06/2.7436e+05/36289/1.0801e+05/44758/55153	54233	82547	0.60605	461950000	633650000	1.1248	0.86761	0.13239	0.26479	0.63598
Rp1	Rp1	49210/93593/26204/15938	1.1267e+05/1.517e+06/4.7979e+05/1.0791e+05/1.216e+05/74104/31580/71861	37707	110290	1.5484	1287300000	400460000	3.6273	0.99985	0.00014761	0.00029522	0.0031076
Runx1t1	Runx1t1	67497/98716/91380/1.0909e+05	1.1008e+05/4.9147e+05/1.938e+05/3.9468e+05/45197/1.1448e+05/74788/75233	95048	112280	0.24037	327750000	1286800000	0.48037	0.68324	0.31676	0.63352	0.87988
Ryr1	Ryr1	40741/33597/38682/43236	3.2521e+05/3.3429e+06/1.2785e+05/30185/47317/95590/28151/18850	39712	71453	0.84743	17311000	427530000	1.5351	0.93587	0.064131	0.12826	0.3613
Ryr2	Ryr2	46951/76970/33694/56777	60588/1.5251e+06/3.8856e+05/1.9052e+05/48475/53310/37183/58246	51864	59417	0.19615	336250000	598900000	0.30864	0.61464	0.38536	0.77072	0.92631
Ryr3	Ryr3	46776/1.1511e+05/26978/97572	3.6188e+05/5.0159e+06/1.3843e+05/2.5594e+05/64604/1.2039e+05/65478/50431	72174	129410	0.84239	1725500000	908990000	1.8984	0.97094	0.029063	0.058126	0.20395
Scn9a	Scn9a	18440/84686/21869/48959	82180/3.2957e+06/1.5974e+05/1.9668e+05/32592/32319/70111/71718	35414	76949	1.1196	1027600000	369960000	2.1594	0.98407	0.01593	0.031861	0.15172
Shank2	Shank2	27841/89083/71247/1.1029e+05	1.5224e+05/1.0076e+06/1.3576e+06/4.3036e+05/58981/72963/73776/53407	80165	113010	0.4954	1268000000	1037900000	1.0195	0.84503	0.15497	0.30993	0.66653
Sis	Sis	59624/57530/86363/16820	1.2511e+05/74770/2427.5/93432/59437/56113/44643/16486	58577	57775	-0.019889	839290000	698400000	0.0477	0.48098	0.51902	0.96196	0.98598
Slit2	Slit2	21812/1.1187e+05/42128/2.3964e+05	2.0516e+05/50051/56898/30348/53839/39323/17816/77788	76997	51945	-0.56779	10643000000	986340000	0.81725	0.20689	0.79311	0.41379	0.72428
Sox2	Sox2	50565/44045/63751/7144.7	1.2615e+05/1.1859e+05/4.3384e+05/5.2257e+05/45371/47274/59211/49337	47305	88900	0.91017	634860000	533220000	1.8013	0.96343	0.036569	0.073137	0.24678
Spag17	Spag17	66791/14989/20206/89042	14285/8.066e+06/1.4765e+05/84655/91184/1.0798e+05/65489/78175	43498	87919	1.0152	1324000000	479630000	2.0283	0.97822	0.021775	0.043551	0.17272
Sphkap	Sphkap	75159/1.4529e+05/67281/1.6765e+05	2.6375e+05/1.4495e+07/2.6484e+05/92895/45890/36317/61790/3.8997e+05	110230	178320	0.69401	2533600000	1551500000	1.7288	0.95797	0.042031	0.084063	0.27117
Spta1	Spta1	39111/95855/32863/52167	1.6607e+05/4.4492e+06/49282/16905/1.401e+05/1.0443e+05/76006/42367	45639	90220	0.98317	923370000	509620000	1.9748	0.97532	0.024678	0.049356	0.1828
Syne1	Syne1	71938/65100/63334/24179	38094/15490/1.8989e+05/45126/46747/66422/37185/20587	64217	41610	-0.62601	554720000	784340000	0.83791	0.20104	0.79896	0.40208	0.71165
Syne2	Syne2	34721/28875/38850/45593	34934/3.6367e+05/1.6331e+05/78553/42933/47574/14882/44336	36786	45955	0.32106	49556000	388150000	0.4654	0.66893	0.33107	0.66213	0.89945
Tenm1	Tenm1	46173/59205/35150/69107	31235/2.5218e+05/3.1704e+05/94422/39675/56096/53192/18078	52689	54644	0.052558	220700000	610960000	0.079091	0.52365	0.47635	0.9527	0.98598
Tet1	Tet1	51789/63976/16756/10966	84770/41750/1.1823e+05/93078/40987/99969/66559/37377	34272	75665	1.1426	679710000	354970000	2.197	0.98549	0.014511	0.029023	0.14579
Thsd7a	Thsd7a	11898/44764/3819.2/48210	3.5533e+05/1.1066e+07/35090/27262/25931/33110/21102/38918	28331	34100	0.26738	512030000	279130000	0.3453	0.61788	0.38212	0.76424	0.92631
Tnni3k	Tnni3k	45675/13651/52991/28466	95606/1.3922e+06/76333/25506/51710/99572/28047/48898	37071	64021	0.78826	316670000	391950000	1.3613	0.91056	0.089442	0.17888	0.47074
Tnxb	Tnxb	12107/30379/32602/59992	79280/1.0871e+06/1.9554e+06/5.5057e+05/28184/55669/87058/19106	31491	83169	1.4011	396840000	318990000	2.8935	0.99802	0.0019821	0.0039642	0.028316
Tpcn2	Tpcn2	39823/47258/14735/62208	40158/1.1714e+07/1.3492e+05/92858/60322/68487/35764/36061	43541	64405	0.56479	401950000	480220000	0.95209	0.82538	0.17462	0.34925	0.71165
Trp53	Trp53	1.7008e+05/1.8653e+05/2.7489e+05/2.1715e+05	9.5401e+05/8.936e+06/1.7985e+06/9.6177e+05/1.5682e+05/2.2437e+05/2.5411e+05/1.4893e+05	201840	604060	1.5815	2271100000	3330000000	6.9702	1	1.5832e-12	3.1665e-12	1.5832e-10
Trp63	Trp63	396.85/1286.5/2988.4/34.265	26.96/641.87/57.362/20.319/3687.2/711.6/3259.2/361.73	841.66	501.8	-0.74498	1885300	3294000	1.0206	0.15372	0.84628	0.30744	0.66653
Ttn	Ttn	14814/77290/44142/47667	58452/1.0049e+05/2.5288e+06/6.3716e+05/29695/59944/35426/23017	45905	59198	0.36691	652630000	513370000	0.58672	0.71521	0.28479	0.56957	0.83149
Unc13c	Unc13c	38029/17642/54753/31328	2.2079e+05/5.9832e+05/1.7495e+05/52069/38058/82977/35099/69705	34679	76341	1.1384	238560000	360290000	2.1949	0.98542	0.014579	0.029158	0.14579
Ush2a	Ush2a	46391/66328/28972/62880	33122/1.728e+06/1.9536e+05/74124/32940/78192/1.1053e+05/36905	54636	76158	0.47915	310420000	639590000	0.85102	0.79954	0.20046	0.40092	0.71165
Vcan	Vcan	44571/70102/95251/66015	81347/48197/9.449e+05/2.6293e+05/73814/1.3279e+05/35275/63211	68058	77580	0.18891	433150000	844040000	0.32775	0.62486	0.37514	0.75029	0.92631
Vps13b	Vps13b	56376/25944/47952/68420	28897/16432/2.8866e+05/1.1715e+05/30921/4.1037e+05/49283/17411	52164	40102	-0.37937	329070000	603280000	0.52471	0.29989	0.70011	0.59978	0.84691
Xirp2	Xirp2	98710/1.0849e+05/34865/24874	3.6807e+05/2.0676e+07/42203/26992/70081/1.004e+05/72166/77384	66787	74775	0.16298	1844600000	824190000	0.27823	0.60564	0.39436	0.78872	0.9334
Zfhx4	Zfhx4	45972/56405/25353/37254	98641/2.0444e+07/9.0996e+05/2.6283e+05/75888/50860/20344/30319	41613	87264	1.0683	173730000	453540000	2.1436	0.98355	0.016449	0.032899	0.15302
Zfp469	Zfp469	46148/23362/19199/16332	15352/2.4286e+06/1.5452e+05/1.7214e+05/36918/51677/25407/25999	21281	44298	1.0577	217190000	194490000	1.6505	0.94722	0.052776	0.10555	0.3157
Zfp78	Zfp78	60169/55646/44008/1.1801e+05	35313/75127/4.7545e+05/1.272e+05/42482/1.0983e+05/44755/39989	57908	59941	0.049788	1272100000	688330000	0.077501	0.52439	0.47561	0.95121	0.98598
Zfp804b	Zfp804b	56956/62829/20841/47882	2.4676e+05/6.5466e+05/1.3242e+05/78524/38922/1.1472e+05/58609/56939	52419	96621	0.88223	382220000	607010000	1.7941	0.96298	0.037017	0.074034	0.24678
Zfp831	Zfp831	37924/46216/34982/1.0743e+05	2.2155e+05/5.8317e+06/8685.1/98974/87602/83351/29278/40103	42070	85477	1.0227	1452300000	459830000	2.0242	0.97798	0.022022	0.044043	0.17272
Zmat3	Zmat3	86862/1.4807e+05/1.0978e+05/72138	2.9874e+05/29112/3.1317e+05/75851/24060/63895/58101/50741	98321	60998	-0.68871	1140900000	1343000000	1.0316	0.15114	0.84886	0.30228	0.66435

## Sheet: Info Fig. 3d
	Info
	Representation of the 150 perturbations in 4 P60 Tnfr1 +/- animals and 8 control P60 animals. Library was normalized against the 50 control sgRNAs in each sample and differential representation computed using MAGeCK.
	Figure 3d was plotted Tnfr1 vs control (not control vs. Tnfr1) and ordered according to sgRNA representation in control animals.

## Sheet: CD115_vs_IgG2a
	baseMean	log2FoldChange	lfcSE	stat	pvalue	padj	fdr
Abca13	12096.8	-0.386899	0.576807	-0.670761	0.502373	0.849291	0.871256
Adgrb3	7466.64	1.00223	0.623858	1.6065	0.108163	0.441482	0.501547
Adgrl2	4527.48	-0.716261	0.743778	-0.963003	0.335546	0.762605	0.811805
Adgrl3	5698.8	-0.137218	0.602731	-0.22766	0.81991	0.921505	0.913855
Adgrv1	9851.86	-0.231854	0.622313	-0.372568	0.70947	0.903783	0.909577
Aff3	7598.79	-1.40853	0.724413	-1.94438	0.0518499	0.399552	0.501547
Ahnak	21373.4	-0.0383633	0.514265	-0.0745982	0.940534	0.962523	0.956019
Ahnak2	5605.88	-0.0440382	0.618881	-0.0711577	0.943272	0.962523	0.956019
Akap9	8087.55	0.208041	0.533747	0.389776	0.696702	0.903783	0.909577
Ank2	15940.3	-1.08663	0.642313	-1.69175	0.090693	0.426451	0.501547
Ano1	7164.78	-0.625749	0.564621	-1.10826	0.267749	0.690825	0.748376
Apob	2923.84	-0.0429762	0.602656	-0.0713114	0.94315	0.962523	0.956019
Aspm	8117.25	1.02039	0.527773	1.93339	0.0531886	0.399552	0.501547
Cacna1e	9600.53	0.530225	0.590719	0.897593	0.369403	0.790185	0.827951
Casp8	6273.32	0.661015	0.542628	1.21817	0.223158	0.646836	0.712208
Ccnd1	3856.92	0.562089	0.533196	1.05419	0.291797	0.7117	0.764738
Cdh10	12648.7	-1.06496	0.612149	-1.73971	0.0819097	0.424611	0.501547
Cdh2	7803.69	-0.108493	0.519764	-0.208736	0.834655	0.921505	0.913855
Cdkn2a	3510.79	-0.424109	0.716954	-0.591543	0.554157	0.891301	0.891301
Cdkn2b	3197.89	1.09245	0.707095	1.54499	0.122349	0.448726	0.501547
Cfh	7016.51	-0.333557	0.491729	-0.678334	0.49756	0.849291	0.871256
Col11a1	10140.9	-0.0385757	0.538545	-0.0716294	0.942897	0.962523	0.956019
Col1a2	5031.25	-0.334588	0.607518	-0.550745	0.581808	0.891301	0.891301
Col22a1	12798.7	-0.466448	0.628374	-0.74231	0.4579	0.840183	0.86943
Col4a4	9112.72	0.387538	0.579179	0.669116	0.503421	0.849291	0.871256
Col6a3	10099.6	-0.733109	0.493794	-1.48465	0.137637	0.466568	0.529375
Col6a5	9442.67	0.770697	0.653184	1.17991	0.238037	0.680105	0.743865
Col6a6	6965.87	-0.548886	0.473557	-1.15907	0.246427	0.689875	0.746504
Crebbp	3325.89	-0.599458	0.731149	-0.819885	0.412282	0.81414	0.829152
Csmd1	9063.91	0.260823	0.499791	0.521863	0.601766	0.898157	0.893711
Csmd2	12775.4	-0.0937701	0.585075	-0.16027	0.872668	0.933335	0.935002
Csmd3	9031.1	0.759047	0.462875	1.63985	0.101036	0.429939	0.501547
Cttn	9111.05	-0.145555	0.607958	-0.239416	0.810783	0.921505	0.913855
Cubn	8860.19	-0.764642	0.672319	-1.13732	0.255404	0.689875	0.747017
D630045J12Rik	11653.8	-0.882478	0.44275	-1.99317	0.0462423	0.399552	0.501547
Dgkb	6711.82	0.129073	0.486131	0.26551	0.790616	0.921505	0.913855
Dmd	8235.5	0.806457	0.464905	1.73467	0.0827991	0.424611	0.501547
Dnah10	3256.63	-0.0562538	0.613118	-0.0917503	0.926896	0.962523	0.956019
Dnah11	9434.87	-0.370697	0.55243	-0.671031	0.502201	0.849291	0.871256
Dnah17	6662.98	0.282987	0.439723	0.643558	0.519862	0.866437	0.886129
Dnah3	8696.24	-0.0208811	0.495603	-0.0421328	0.966393	0.970668	0.966393
Dnah5	11805	0.512405	0.524902	0.976192	0.328969	0.762605	0.811805
Dnah6	9247.04	0.126657	0.527518	0.240099	0.810254	0.921505	0.913855
Dnah7a	8792.16	-0.622082	0.670071	-0.928382	0.35321	0.78491	0.827835
Dnah8	2803.74	1.26326	0.592747	2.1312	0.0330727	0.330727	0.501547
Dnah9	8526.67	1.04354	0.585907	1.78107	0.0749002	0.424611	0.501547
Dscam	12017.3	-0.956468	0.578201	-1.65422	0.0980838	0.426451	0.501547
Dst	4270.78	-0.391293	0.699805	-0.559146	0.576062	0.891301	0.891301
Ep300	3026.35	-1.02843	0.639615	-1.60789	0.10786	0.441482	0.501547
Epha5	10847.6	0.423699	0.520031	0.814757	0.415211	0.81414	0.829152
Epha7	10254.1	0.693275	0.71043	0.975852	0.329138	0.762605	0.811805
Erbb4	5899.07	0.333767	0.589835	0.565866	0.571485	0.891301	0.891301
Erich3	8384.87	-0.0340508	0.598713	-0.0568733	0.954646	0.969184	0.961053
Fadd	4293.9	0.636952	0.741289	0.85925	0.390203	0.804542	0.829152
Fam135b	11774.5	0.666198	0.484425	1.37524	0.169059	0.563529	0.63397
Fat1	121324	-1.23742	0.492046	-2.51485	0.0119082	0.132314	0.357247
Fat2	12873.8	-0.34	0.483181	-0.70367	0.481638	0.849291	0.871256
Fat3	4749.7	0.185411	0.582956	0.318054	0.750444	0.921505	0.913855
Fat4	10061.9	0.546067	0.611507	0.892986	0.371865	0.790185	0.827951
Fbxw7	3082.55	-1.25278	0.756506	-1.656	0.097721	0.426451	0.501547
Fgf15	4917.75	-0.153771	0.640222	-0.240184	0.810188	0.921505	0.913855
Fgf3	7970.21	0.113157	0.498585	0.226957	0.820457	0.921505	0.913855
Fgf4	7603.17	-0.0665802	0.632551	-0.105257	0.916172	0.962523	0.956019
Flg	6063.88	0.121518	0.565011	0.215073	0.829711	0.921505	0.913855
Fmn2	6193.21	-0.0365284	0.504307	-0.0724329	0.942257	0.962523	0.956019
Herc2	9758.36	-0.292614	0.576496	-0.507574	0.611752	0.901016	0.899636
Hmcn1	5671.14	2.17714	0.542708	4.01162	6.03e-05	0.00333446	0.00452274
Hras	10332.6	1.03764	0.620536	1.67217	0.0944905	0.426451	0.501547
Huwe1	1611.76	0.207937	0.690851	0.300987	0.763424	0.921505	0.913855
Kdr	7640.77	0.324588	0.699765	0.463853	0.642753	0.90179	0.909577
Kmt2c	11818.1	-1.81973	0.634947	-2.86596	0.00415749	0.0593928	0.155906
Kmt2d	6470.21	0.953348	0.50991	1.86964	0.061534	0.399552	0.501547
Lama2	6103.77	0.450212	0.595418	0.756128	0.449573	0.840183	0.864563
Lama5	13529.1	-0.103427	0.627629	-0.16479	0.869109	0.933335	0.935002
Lrp1	8721.97	0.297207	0.529394	0.56141	0.574518	0.891301	0.891301
Lrp1b	4831.54	0.49543	0.473777	1.0457	0.295699	0.712527	0.764738
Lrp2	6630.2	-0.424988	0.45003	-0.944355	0.344988	0.775255	0.821401
Macf1	8867.45	-0.561729	0.497617	-1.12884	0.258966	0.689875	0.747017
Magi2	8081.48	0.520251	0.487304	1.06761	0.285696	0.705422	0.764738
Mdn1	441.858	-0.352599	0.803355	-0.438908	0.660728	0.903129	0.909577
Mgam	11167.5	0.124233	0.586105	0.211964	0.832135	0.921505	0.913855
Mroh2b	8587.88	1.04236	0.557299	1.87038	0.061431	0.399552	0.501547
Muc16	7049.16	0.661852	0.522433	1.26686	0.205204	0.626107	0.699153
Muc2	4928.4	-0.785085	0.501832	-1.56444	0.117715	0.448726	0.501547
Muc3	14758	0.863806	0.561144	1.53937	0.123715	0.448726	0.501547
Muc4	11700.7	0.141794	0.669596	0.211761	0.832294	0.921505	0.913855
Muc5b	10670.5	-0.237336	0.561929	-0.422359	0.672763	0.903129	0.909577
Myh1	11449	-0.722899	0.460325	-1.57041	0.11632	0.448726	0.501547
Myh2	7907.28	1.08977	0.57121	1.90783	0.056413	0.399552	0.501547
Myh8	6452.69	0.709399	0.615165	1.15318	0.248835	0.689875	0.746504
Nav3	16559.5	-2.33375	0.622437	-3.74937	0.000177278	0.00590927	0.0088639
Neb	7703.38	-0.637863	0.577568	-1.10439	0.269422	0.690825	0.748376
Notch1	123176	-0.859893	0.423909	-2.02849	0.0425106	0.38646	0.501547
Notch2	17843.6	-0.0701929	0.521791	-0.134523	0.892989	0.949988	0.949988
Nsd1	2219.65	0.420914	0.70964	0.593137	0.553089	0.891301	0.891301
Obscn	12104.9	-0.150736	0.589199	-0.255831	0.798081	0.921505	0.913855
Oraov1	1429.6	-0.385584	0.836362	-0.461026	0.64478	0.90179	0.909577
P3h2	4579	1.15906	0.594204	1.95061	0.0511032	0.399552	0.501547
Pak7	4577.17	0.522391	0.541028	0.965552	0.334269	0.762605	0.811805
Pappa2	9837.14	-0.185394	0.474896	-0.390389	0.696249	0.903783	0.909577
Pcdh11x	16878.7	-0.444945	0.667956	-0.66613	0.505328	0.849291	0.871256
Pcdh15	16608	0.173552	0.564061	0.307683	0.758323	0.921505	0.913855
Pclo	6452.44	0.819377	0.464899	1.76248	0.0779878	0.424611	0.501547
Peg3	4510.59	-0.989078	0.59386	-1.66551	0.0958114	0.426451	0.501547
Pik3ca	7730.4	0.377908	0.69807	0.541361	0.588258	0.891301	0.891301
Pik3cg	5693.19	0.992677	0.531755	1.86679	0.0619306	0.399552	0.501547
Pkhd1	8718.94	0.482877	0.561586	0.859846	0.389874	0.804542	0.829152
Pkhd1l1	7876.19	0.26948	0.637958	0.422411	0.672725	0.903129	0.909577
Plec	3382.28	-0.304291	0.58017	-0.524486	0.59994	0.898157	0.893711
Ppfia1	5725.02	-0.365367	0.625241	-0.584362	0.558977	0.891301	0.891301
Prex2	10974	0.235561	0.566135	0.416086	0.677347	0.903129	0.909577
Prkdc	5160.24	-0.474986	0.57955	-0.819577	0.412457	0.81414	0.829152
Ptprd	20811.5	0.444519	0.544785	0.815953	0.414527	0.81414	0.829152
Reln	7711.73	-0.665023	0.507281	-1.31096	0.189873	0.60277	0.678117
Ros1	8097.58	-0.169844	0.582624	-0.291515	0.770658	0.921505	0.913855
Rp1	10889.5	-0.478203	0.539416	-0.886519	0.375338	0.790185	0.827951
Runx1t1	6955.08	1.10235	0.525366	2.09826	0.0358821	0.341734	0.501547
Ryr1	6030.58	0.858611	0.55509	1.5468	0.121913	0.448726	0.501547
Ryr2	18425	-2.79528	0.617882	-4.52397	6.07e-06	0.000606918	0.000910376
Ryr3	8637	-0.365639	0.537994	-0.679634	0.496736	0.849291	0.871256
Scn9a	9383.8	0.513254	0.636601	0.806241	0.420104	0.815736	0.829152
Shank2	8109.21	-0.303872	0.554059	-0.548447	0.583385	0.891301	0.891301
Sis	9194.96	0.130799	0.509164	0.25689	0.797264	0.921505	0.913855
Slit2	5196.4	-0.395388	0.567422	-0.696815	0.485919	0.849291	0.871256
Sox2	6255.46	-0.271297	0.582278	-0.465924	0.64127	0.90179	0.909577
Spag17	4322.52	-0.218588	0.569764	-0.383647	0.70124	0.903783	0.909577
Sphkap	9772.25	-0.849604	0.48971	-1.73491	0.0827563	0.424611	0.501547
Spta1	11492.6	-0.681509	0.623535	-1.09298	0.274405	0.694695	0.748376
Syne1	7415.13	-0.91923	0.681991	-1.34786	0.177703	0.573236	0.650133
Syne2	9777.72	-0.339679	0.623384	-0.544895	0.585826	0.891301	0.891301
Tenm1	8894.83	-0.261022	0.591326	-0.441418	0.65891	0.903129	0.909577
Tet1	9971.76	0.42913	0.523689	0.819437	0.412537	0.81414	0.829152
Thsd7a	8062.15	0.762069	0.618395	1.23233	0.217825	0.640661	0.710298
Tnni3k	10593.8	0.827056	0.659395	1.25426	0.209746	0.626107	0.699153
Tnxb	6957.06	-0.806449	0.53851	-1.49755	0.134249	0.462928	0.529375
Tpcn2	6655.34	-0.187692	0.450577	-0.416559	0.677001	0.903129	0.909577
Trp53	44800.8	-0.140879	0.493012	-0.285751	0.775069	0.921505	0.913855
Trp63	452.277	-0.409083	1.03932	-0.393608	0.69387	0.903783	0.909577
Ttn	4932.31	0.108672	0.545249	0.199307	0.842023	0.921505	0.915242
Unc13c	8444.19	-0.990198	0.591576	-1.67383	0.0941638	0.426451	0.501547
Ush2a	4372.62	1.00506	0.571938	1.75728	0.0788694	0.424611	0.501547
Vcan	8616.11	-0.743272	0.592225	-1.25505	0.209461	0.626107	0.699153
Vps13b	3324.2	0.362395	0.609069	0.594998	0.551845	0.891301	0.891301
Xirp2	10259.4	0.488175	0.623235	0.783292	0.433456	0.82563	0.844394
Zfhx4	3851	0.142071	0.58576	0.242541	0.808361	0.921505	0.913855
Zfp469	7883.35	0.20386	0.636121	0.320473	0.74861	0.921505	0.913855
Zfp78	6549.19	-0.443826	0.498372	-0.890552	0.373169	0.790185	0.827951
Zfp804b	4739.2	-0.20006	0.535323	-0.373718	0.708614	0.903783	0.909577
Zfp831	10601.1	-0.948109	0.53199	-1.7822	0.0747174	0.424611	0.501547
Zmat3	6440.71	-0.143205	0.552923	-0.258996	0.795638	0.921505	0.913855

## Sheet: CD4_8_vs_IgG2a
	baseMean	log2FoldChange	lfcSE	stat	pvalue	padj	fdr
Abca13	12096.8	2.50227	0.600286	4.16845	3.07e-05	0.000360794	0.000418193
Adgrb3	7466.64	1.71354	0.649301	2.63905	0.0083139	0.0281827	0.0259809
Adgrl2	4527.48	-2.36262	0.774245	-3.05152	0.00227687	0.0108422	0.0103494
Adgrl3	5698.8	1.33961	0.627272	2.13561	0.0327108	0.0711105	0.0637224
Adgrv1	9851.86	2.57343	0.647646	3.97351	7.08e-05	0.000622031	0.000631179
Aff3	7598.79	0.61568	0.753929	0.816629	0.414141	0.527568	0.517676
Ahnak	21373.4	1.35147	0.535244	2.52496	0.011571	0.0317015	0.0284534
Ahnak2	5605.88	0.101386	0.644133	0.1574	0.87493	0.931476	0.924222
Akap9	8087.55	1.87412	0.555489	3.37383	0.000741314	0.00436067	0.00444789
Ank2	15940.3	1.72677	0.668491	2.58309	0.00979199	0.030156	0.0271736
Ano1	7164.78	1.21844	0.587601	2.07359	0.0381174	0.0794421	0.072193
Apob	2923.84	-0.404144	0.627267	-0.644294	0.519385	0.629557	0.618315
Aspm	8117.25	2.36464	0.549263	4.30512	1.67e-05	0.00027683	0.000278159
Cacna1e	9600.53	0.220635	0.614838	0.35885	0.719707	0.80866	0.78229
Casp8	6273.32	1.99922	0.564723	3.54018	0.000399849	0.00275758	0.00272624
Ccnd1	3856.92	0.266884	0.554961	0.480905	0.630584	0.746253	0.727597
Cdh10	12648.7	1.36163	0.637062	2.13735	0.0325693	0.0711105	0.0637224
Cdh2	7803.69	-0.213643	0.540979	-0.394919	0.692903	0.791889	0.764231
Cdkn2a	3510.79	-0.156835	0.746199	-0.210178	0.833528	0.906009	0.886732
Cdkn2b	3197.89	1.09126	0.735946	1.4828	0.138128	0.217753	0.206973
Cfh	7016.51	0.261791	0.511775	0.511536	0.608976	0.729312	0.713643
Col11a1	10140.9	2.59279	0.560457	4.6262	3.72e-06	0.000120659	0.000126692
Col1a2	5031.25	1.89667	0.632211	3.00005	0.00269936	0.0119283	0.0111223
Col22a1	12798.7	1.92019	0.653986	2.93614	0.0033233	0.013357	0.0122168
Col4a4	9112.72	2.01089	0.60278	3.33603	0.000849848	0.00485627	0.00490297
Col6a3	10099.6	-0.394695	0.513934	-0.767988	0.442494	0.553118	0.54405
Col6a5	9442.67	1.40343	0.679838	2.06435	0.0389842	0.0795596	0.072193
Col6a6	6965.87	-0.448651	0.492869	-0.910286	0.362672	0.486808	0.47305
Crebbp	3325.89	1.46112	0.760881	1.92031	0.0548192	0.106445	0.0990709
Csmd1	9063.91	2.05728	0.520141	3.95523	7.65e-05	0.00063718	0.00063718
Csmd2	12775.4	0.979496	0.608939	1.60853	0.107719	0.187338	0.173741
Csmd3	9031.1	2.10816	0.48173	4.37622	1.21e-05	0.000219555	0.000226416
Cttn	9111.05	1.86364	0.632728	2.9454	0.00322541	0.013357	0.0122168
Cubn	8860.19	1.2229	0.699721	1.7477	0.0805161	0.147736	0.137243
D630045J12Rik	11653.8	0.397773	0.460786	0.863249	0.388	0.506055	0.497437
Dgkb	6711.82	0.880696	0.505933	1.74074	0.0817298	0.1486	0.137747
Dmd	8235.5	1.5419	0.483855	3.1867	0.00143904	0.00737972	0.00719522
Dnah10	3256.63	0.161854	0.638115	0.253644	0.799771	0.878869	0.863062
Dnah11	9434.87	1.46822	0.574938	2.5537	0.0106586	0.0302639	0.0273145
Dnah17	6662.98	0.850315	0.457641	1.85804	0.0631631	0.119252	0.111536
Dnah3	8696.24	0.437091	0.515817	0.847376	0.396786	0.508699	0.50015
Dnah5	11805	1.59674	0.546306	2.92279	0.00346909	0.0136043	0.0123896
Dnah6	9247.04	1.65039	0.549008	3.00613	0.00264599	0.0119283	0.0111223
Dnah7a	8792.16	2.93489	0.697303	4.20892	2.57e-05	0.000320746	0.000384895
Dnah8	2803.74	1.5898	0.616898	2.57709	0.00996365	0.0301929	0.0271736
Dnah9	8526.67	2.42156	0.609792	3.97113	7.15e-05	0.000622031	0.000631179
Dscam	12017.3	1.32387	0.601752	2.20002	0.0278053	0.0631938	0.0556106
Dst	4270.78	-0.0568625	0.728344	-0.0780709	0.937772	0.961817	0.95691
Ep300	3026.35	0.0219361	0.665635	0.0329551	0.97371	0.978603	0.97371
Epha5	10847.6	1.49451	0.541232	2.76132	0.00575688	0.0205603	0.0187724
Epha7	10254.1	1.09647	0.739405	1.4829	0.1381	0.217753	0.206973
Erbb4	5899.07	0.285323	0.613909	0.464764	0.642101	0.755413	0.73523
Erich3	8384.87	1.86714	0.623099	2.99654	0.00273063	0.0119283	0.0111223
Fadd	4293.9	3.42311	0.771414	4.43745	9.1e-06	0.000182059	0.000195064
Fam135b	11774.5	1.56726	0.50418	3.10853	0.00188019	0.00940094	0.00909768
Fat1	121324	-0.0518458	0.512134	-0.101235	0.919364	0.952709	0.944552
Fat2	12873.8	1.31894	0.502863	2.62286	0.00871943	0.0285883	0.0261583
Fat3	4749.7	1.42217	0.606692	2.34413	0.0190715	0.0465347	0.0414765
Fat4	10061.9	1.02484	0.636462	1.61022	0.107349	0.187338	0.173741
Fbxw7	3082.55	-0.686557	0.787344	-0.871991	0.383213	0.504228	0.495535
Fgf15	4917.75	0.945273	0.666293	1.4187	0.155985	0.238146	0.224979
Fgf3	7970.21	0.823838	0.518915	1.58762	0.112373	0.19209	0.179318
Fgf4	7603.17	1.22303	0.658334	1.85776	0.0632035	0.119252	0.111536
Flg	6063.88	0.864046	0.588042	1.46936	0.141735	0.219744	0.208433
Fmn2	6193.21	0.92874	0.52485	1.76953	0.0768048	0.142231	0.132422
Herc2	9758.36	1.53706	0.599987	2.56182	0.0104124	0.0302639	0.0273145
Hmcn1	5671.14	2.05562	0.564849	3.63923	0.000273455	0.00202559	0.00195325
Hras	10332.6	2.64288	0.645835	4.0922	4.27e-05	0.000449798	0.000493048
Huwe1	1611.76	2.04813	0.718825	2.84928	0.00438187	0.0163534	0.0150525
Kdr	7640.77	1.89416	0.728297	2.60081	0.00930038	0.029525	0.026828
Kmt2c	11818.1	0.749317	0.660801	1.13395	0.256814	0.364275	0.347046
Kmt2d	6470.21	1.20751	0.530697	2.27532	0.0228866	0.0532246	0.0470273
Lama2	6103.77	0.947339	0.619703	1.5287	0.126339	0.208825	0.197405
Lama5	13529.1	1.3487	0.653229	2.06466	0.038955	0.0795596	0.072193
Lrp1	8721.97	1.44012	0.550974	2.61377	0.00895499	0.0288871	0.0263382
Lrp1b	4831.54	0.736766	0.493082	1.49421	0.135122	0.217753	0.206973
Lrp2	6630.2	0.495985	0.468354	1.059	0.289602	0.399451	0.384427
Macf1	8867.45	1.51971	0.517849	2.93465	0.00333926	0.013357	0.0122168
Magi2	8081.48	-0.0241066	0.507208	-0.047528	0.962092	0.972367	0.969104
Mdn1	441.858	-0.365323	0.836046	-0.436965	0.662137	0.769926	0.746771
Mgam	11167.5	1.99617	0.609996	3.27244	0.00106624	0.00561181	0.00551506
Mroh2b	8587.88	2.22906	0.580016	3.8431	0.000121492	0.000971933	0.000959144
Muc16	7049.16	1.38699	0.543719	2.55093	0.0107437	0.0302639	0.0273145
Muc2	4928.4	-0.315498	0.522277	-0.604082	0.545789	0.657577	0.644633
Muc3	14758	1.74195	0.584039	2.98259	0.0028582	0.0121626	0.0112824
Muc4	11700.7	1.72875	0.696886	2.48067	0.0131134	0.0349691	0.0312224
Muc5b	10670.5	-0.672795	0.584879	-1.15031	0.250014	0.359733	0.344056
Myh1	11449	1.25863	0.479059	2.6273	0.00860666	0.0285883	0.0261583
Myh2	7907.28	2.85788	0.59448	4.80737	1.53e-06	7.65e-05	7.65e-05
Myh8	6452.69	2.23381	0.64023	3.48907	0.000484696	0.00304764	0.00302935
Nav3	16559.5	-1.62661	0.647829	-2.51087	0.0120433	0.0325496	0.0291371
Neb	7703.38	0.888509	0.601086	1.47817	0.139362	0.217753	0.206973
Notch1	123176	0.784108	0.441213	1.77717	0.075541	0.141198	0.131758
Notch2	17843.6	1.29839	0.543075	2.39081	0.0168112	0.0425601	0.0382074
Nsd1	2219.65	1.68172	0.738462	2.27733	0.0227666	0.0532246	0.0470273
Obscn	12104.9	0.272275	0.613244	0.443992	0.657048	0.768478	0.746646
Oraov1	1429.6	-0.0960177	0.870454	-0.110308	0.912165	0.952709	0.944552
P3h2	4579	1.58169	0.618427	2.55759	0.0105399	0.0302639	0.0273145
Pak7	4577.17	1.45427	0.563063	2.58278	0.00980071	0.030156	0.0271736
Pappa2	9837.14	1.62088	0.494226	3.27963	0.00103943	0.00561181	0.00551506
Pcdh11x	16878.7	1.65294	0.695199	2.37765	0.0174235	0.0435587	0.0390077
Pcdh15	16608	3.15996	0.587039	5.38288	7.33e-08	7.33e-06	5.5e-06
Pclo	6452.44	0.812781	0.483867	1.67976	0.0930036	0.166078	0.153303
Peg3	4510.59	-0.439379	0.618064	-0.710895	0.477149	0.589073	0.581889
Pik3ca	7730.4	2.02478	0.726526	2.78693	0.00532093	0.0193488	0.0177364
Pik3cg	5693.19	0.936182	0.553454	1.69153	0.0907365	0.163489	0.151228
Pkhd1	8718.94	0.704218	0.584501	1.20482	0.228273	0.333245	0.317046
Pkhd1l1	7876.19	0.0704742	0.664004	0.106135	0.915475	0.952709	0.944552
Plec	3382.28	0.753807	0.603762	1.24852	0.211842	0.31384	0.296975
Ppfia1	5725.02	2.99274	0.650582	4.60009	4.22e-06	0.000120659	0.000126692
Prex2	10974	1.49826	0.58922	2.54279	0.0109971	0.0305474	0.0274927
Prkdc	5160.24	-0.253437	0.603177	-0.42017	0.674361	0.777861	0.751932
Ptprd	20811.5	3.63769	0.56698	6.41591	1.4e-10	2.8e-08	2.1e-08
Reln	7711.73	0.780944	0.527936	1.47924	0.139076	0.217753	0.206973
Ros1	8097.58	0.938837	0.606371	1.54829	0.121553	0.202588	0.191926
Rp1	10889.5	0.432256	0.56141	0.769946	0.441332	0.553118	0.54405
Runx1t1	6955.08	2.17643	0.546769	3.98052	6.88e-05	0.000622031	0.000631179
Ryr1	6030.58	1.2778	0.577729	2.21177	0.0269828	0.0620293	0.0546948
Ryr2	18425	-2.88796	0.643107	-4.49063	7.1e-06	0.000172202	0.000177534
Ryr3	8637	0.631096	0.559926	1.1271	0.259698	0.365772	0.34781
Scn9a	9383.8	1.39148	0.662571	2.10012	0.0357184	0.0759966	0.0686892
Shank2	8109.21	0.0705067	0.576665	0.122266	0.902688	0.950198	0.944552
Sis	9194.96	2.19306	0.529889	4.13872	3.49e-05	0.000388059	0.000436567
Slit2	5196.4	1.38413	0.590504	2.34398	0.0190792	0.0465347	0.0414765
Sox2	6255.46	0.774687	0.606008	1.27835	0.201127	0.30019	0.284614
Spag17	4322.52	-0.398935	0.593021	-0.672717	0.501127	0.611131	0.601353
Sphkap	9772.25	1.01349	0.509637	1.98865	0.0467397	0.0934793	0.0854994
Spta1	11492.6	1.84742	0.648935	2.84685	0.00441541	0.0163534	0.0150525
Syne1	7415.13	0.98052	0.709777	1.38145	0.167141	0.25134	0.238773
Syne2	9777.72	1.49554	0.648795	2.3051	0.0211612	0.0509908	0.0453454
Tenm1	8894.83	2.2856	0.615382	3.71412	0.000203914	0.00156857	0.00152935
Tet1	9971.76	1.24907	0.545043	2.29169	0.0219233	0.0521983	0.0463168
Thsd7a	8062.15	1.92767	0.643606	2.99511	0.0027435	0.0119283	0.0111223
Tnni3k	10593.8	2.11086	0.686294	3.07574	0.00209984	0.0102431	0.00984299
Tnxb	6957.06	-0.0262503	0.560461	-0.0468371	0.962643	0.972367	0.969104
Tpcn2	6655.34	-0.230814	0.468957	-0.492185	0.622589	0.741177	0.72394
Trp53	44800.8	1.68808	0.513132	3.28975	0.00100275	0.00557086	0.00551506
Trp63	452.277	0.260219	1.08139	0.240633	0.80984	0.885071	0.867686
Ttn	4932.31	1.98702	0.567415	3.50189	0.000461973	0.00304764	0.00301287
Unc13c	8444.19	0.223369	0.615661	0.362811	0.716746	0.80866	0.78229
Ush2a	4372.62	1.42428	0.595252	2.39273	0.0167235	0.0425601	0.0382074
Vcan	8616.11	0.704268	0.616363	1.14262	0.253197	0.36171	0.345269
Vps13b	3324.2	0.264294	0.633924	0.416917	0.676739	0.777861	0.751932
Xirp2	10259.4	2.6296	0.648631	4.05407	5.03e-05	0.000503338	0.000539291
Zfhx4	3851	-0.622312	0.609705	-1.02068	0.307407	0.418241	0.404484
Zfp469	7883.35	1.78983	0.66204	2.7035	0.00686135	0.0240749	0.0218979
Zfp78	6549.19	0.443802	0.518674	0.855648	0.392193	0.506055	0.49855
Zfp804b	4739.2	1.36026	0.557062	2.44185	0.0146124	0.0379542	0.0342478
Zfp831	10601.1	0.378788	0.553669	0.684141	0.493886	0.605995	0.597443
Zmat3	6440.71	-0.840679	0.575516	-1.46074	0.144087	0.221672	0.209836

## Sheet: Normalized DESeq2 median counts
	IgG2a	CD115	CD4_8
Notch1	94646.3	40170.3	116414
Fat1	92906.4	53941	123962
Trp53	24722.8	20218.9	40370.4
Notch2	11010.3	9280.08	12106.2
Ahnak	10366.4	10602.3	14730.4
D630045J12Rik	7971.13	7238.01	10983.8
Zfp831	7785.83	5882.51	9012
Col6a3	7777.75	5086.08	5673.17
Obscn	7707.56	6386.69	2823.07
Erbb4	6616.1	4098.17	3713.03
Cubn	6552.35	3646.58	2859.97
Lrp2	6538.63	3229.08	7967.27
Myh1	6509.15	5480.47	9031.83
Rp1	6401.04	5479.06	8374.02
Pappa2	6251.73	5165.6	6024.7
Pkhd1	5990.06	5821.08	3359.59
Nav3	5904.83	4179.74	4869.78
Muc3	5785.22	7749.35	7510.56
Tet1	5783.85	6789.25	4286.23
Cfh	5721.93	5268.38	7944.46
Epha5	5658.44	8341.34	8370.21
Dnah5	5542.82	7407.16	7176.65
Dnah11	5541.03	3767.8	7010.38
Shank2	5457.95	5022.81	4753.47
Fam135b	5395.93	8705.84	12493
Csmd2	5240.08	6641.2	6031.41
Muc5b	5187.71	4435.82	3582.98
Ank2	5178.74	4404.1	9848.74
Ryr2	5155.94	3358.49	3729.62
Unc13c	4863.68	2089.48	3579.29
Kmt2c	4853.94	3414.18	3752.21
Cacna1e	4741.16	5315.15	3151.5
Pcdh15	4685.69	4394.3	9812.21
Ptprd	4673.17	5634.05	13446.7
Cdh10	4657.5	2970.4	8110.59
Ano1	4613.8	2538.87	2516.3
Col6a6	4595.92	3681.87	4008.7
Zfp78	4574.89	4077.87	3587.54
Fmn2	4564.31	4110	3565.65
Reln	4552.79	3984.94	4306.22
Tenm1	4544.04	3300.04	5148.89
Lama5	4495.1	4820.84	8752.35
Xirp2	4443.77	5700.46	4860.9
Sphkap	4430.55	3808.9	16763.3
Zmat3	4402.76	2864.72	3805.23
Lrp1	4377.8	6217.15	4385.15
Adgrv1	4337.95	2304.23	5712.2
Fat2	4276.93	6044.09	14749
Prex2	4229.28	6972.14	5140.92
Vcan	4217.65	3089.22	4180.42
Dscam	4173.55	4241.31	6091.99
Magi2	4135.52	5318.3	5541.42
Spta1	4045.08	3411.12	5956.21
Dnah3	3982.1	5580.39	4735.37
Csmd1	3806.21	4444.77	4949.2
Abca13	3804.11	4374.95	6863.58
Cttn	3795.53	4225.04	7407.36
Fgf3	3784.67	7396.29	5767.58
Cdh2	3680.27	4333.88	5001.59
Col11a1	3676.45	3977.48	6697.45
Sis	3650.48	4023.51	7450.45
Pclo	3644.09	5468.62	6112.1
Tnni3k	3612.88	2963.01	6868.76
Pcdh11x	3546.97	4988.87	7643.68
Akap9	3540.36	4732.89	10098.4
Scn9a	3522.64	3625.6	7046.76
Spag17	3520.97	3199.89	2627.4
Hras	3499.67	4967.5	6917.76
Col22a1	3442.68	3295.63	10737.9
Tnxb	3434.03	3407.39	2950.04
Zfhx4	3430.13	2992.16	2182.56
Neb	3394.77	2977.73	5361.56
Dnah6	3393.91	4516.67	5223.25
Macf1	3359.62	3247.38	6014.49
Slit2	3347.98	2082.39	5337.53
Herc2	3319.59	4145.36	7318.29
Lama2	3313.91	3925.69	3520.75
Muc2	3282.52	2760.27	4105.71
Fat4	3259.25	5818.08	6240.74
Runx1t1	3232.02	6331.92	6219.38
Dnah9	3174.25	6170.12	6039.74
Syne2	3119.47	4669.47	2910.81
Muc4	3106	2953.08	4097.83
Dmd	3097.54	5438.99	6850.19
Kmt2d	3057.34	4298.66	4086.35
Dnah17	3047.39	5630.4	8289.78
Ryr3	3011.53	5485.39	7710.74
Col4a4	2998.87	4993.37	4740.25
Thsd7a	2974.33	3144.51	6246.94
Peg3	2961.79	2338.35	2527.51
Ryr1	2936.36	4821.57	3456.88
Dgkb	2918.29	3518.03	6278.96
Lrp1b	2912.13	2796.05	1693.09
Ros1	2897.58	3564.89	4515
Aff3	2874.57	2485.73	3001.98
Col6a5	2849.35	4861.16	5150.4
Adgrl3	2825.08	2673.9	5110.05
Adgrb3	2767.79	3323.69	5286.95
Tpcn2	2684.46	3765.1	4229.96
Prkdc	2684.38	3370.54	1763.49
Ahnak2	2669.44	3456.58	2287.43
Fat3	2658.14	1515.24	2851.64
Csmd3	2571.87	5120.31	12333.1
Erich3	2556.37	2367.05	4669.17
Sox2	2550.79	3426.53	3499.91
Fgf4	2509.97	2829.52	2957.51
Col1a2	2501.66	2076.37	3437.58
Zfp469	2496.18	2874.77	4301.71
Muc16	2483.05	4315.58	4885.69
Pkhd1l1	2332.41	4666.01	4522.51
Flg	2270.45	3842.69	4402.1
Pik3cg	2256.91	4708.52	5623.37
Myh2	2239.75	2913.82	14659.6
Fgf15	2191.3	1724.82	2061.76
Dnah10	2171.45	2140.42	2087.29
Vps13b	2161.99	3341.23	1958.31
Casp8	2148.83	2746.13	3687.33
Mroh2b	2133.26	4775.34	6316.11
Zfp804b	2079.28	2061.02	2817.49
Adgrl2	2071.68	1078.84	622.997
Myh8	2069.98	2835.41	5373.26
Epha7	2045.54	2185.71	3237.15
Mgam	1941.87	5435.79	10194.4
Kdr	1787.01	3032.32	4462.19
Apob	1760.58	2345.15	1646.42
Aspm	1695.38	5035.09	6489.29
Pak7	1636.66	2588.87	4167.54
P3h2	1623.39	3902.13	2482.7
Hmcn1	1623.2	4277.81	3547.32
Dnah7a	1607.86	1867.44	3473.44
Ttn	1607.74	2941.31	5984.01
Crebbp	1582.92	962.094	1944.72
Ush2a	1559.41	3948.85	3122.31
Ep300	1466.68	1153.28	1461.76
Ccnd1	1433.44	3357.41	3096.93
Cdkn2b	1386.56	2385.06	1490.41
Plec	1378.35	1686.52	3856.49
Syne1	1306.39	2044.44	2599.39
Dnah8	1220.17	1152.15	2436.61
Fbxw7	1192.83	1225.06	634.875
Pik3ca	896.333	3135.5	5801.67
Ppfia1	769.961	1151.39	5020.93
Cdkn2a	736.332	1727.52	846.174
Dst	725.931	2733.81	2139.65
Fadd	700.347	926.746	3303.24
Oraov1	634.886	816.604	215.435
Huwe1	500.64	815.81	1488.21
Nsd1	486.742	596.228	1326.6
Mdn1	127.971	258.888	170.555
Trp63	115.769	202.865	99.2021

## Sheet: Info Fig. 3g
	Information
	DESeq2 run to compare the gene level changes of sgRNAs in the P60 skin. T cells or macrophages were depleted from P4 to P60 stage. Reads were normalized to the control sgRNA library by the median of ratios method of DESeq2 (50 control sgRNAs).
	CD115: macrophage depletion (14 replicates, from 7 animals, anterior/posterior back skin collected individually)
	CD4/8: T cell depletion (12 replicates, from 6 animals)
	IgG: control (14 replicates, from 7 animals)
	Ordering in waterfall plots according to normalized (to control library) median perturbations (3 sgRNAs) from 12-14 replicates in DESeq2 (see tab 3).
