# Supplementary material for: In vivo single-cell CRISPR uncovers distinct TNF programmes in tumour evolution
Source: Nature. 2024 Jul 17;632(8024):419–28. doi: 10.1038/s41586-024-07663-y (PMC11306103; doi:10.1038/s41586-024-07663-y)
Supplement: Supplementary file 9 — Differential gene expression between tumour and P60 clusters. [file 41586_2024_7663_MOESM9_ESM.xlsx]

## Sheet: Tumor basal vs. P60 EpSC con
Term	es	nes	pval	fdr	geneset_size	matched_size	genes	ledge_genes
G2-M Checkpoint	0.614379	3.06068	0	0	200	80	ODC1;TOP2A;HIF1A;UBE2C;BIRC5;MKI67;SMC4;NCL;TPX2;CENPE;EFNA5;CCNA2;SMC2;CENPA;SLC7A1;CDK1;CKS1B;H2AZ1;SQLE;GSPT1;HMMR;CKS2;DKC1;PRC1;CDC20;NOLC1;CENPF;TACC3;H2AX;SLC7A5;KIF20B;NUSAP1;INCENP;KPNB1;MCM5;KMT5A;RAD21;MARCKS;KIF23;KIF15;KNL1;DBF4;HSPA8;CCNB2;LBR;RACGAP1;SYNCRIP;KIF11;TMPO;SRSF2;BCL3;STAG1;PLK1;TTK;JPT1;STMN1;TOP1;UCK2;MCM3;SNRPD1;LMNB1;NASP;SLC12A2;SMARCC1;KIF5B;TRA2B;MAD2L1;TFDP1;CHA…	ODC1;TOP2A;HIF1A;UBE2C;BIRC5;MKI67;SMC4;NCL;TPX2;CENPE;EFNA5;CCNA2;SMC2;CENPA;SLC7A1;CDK1;CKS1B;H2AZ1;SQLE;GSPT1;HMMR;CKS2;DKC1;PRC1;CDC20;NOLC1;CENPF;TACC3;H2AX;SLC7A5;KIF20B;NUSAP1;INCENP;KPNB1;MCM5;KMT5A;RAD21;MARCKS;KIF23;KIF15;KNL1;DBF4;HSPA8;CCNB2;LBR;RACGAP1;SYNCRIP;KIF11;TMPO;SRSF2;BCL3;STAG1;PLK1
E2F Targets	0.594892	2.97498	0	0	200	73	TOP2A;BIRC5;MKI67;SMC4;HMGB2;CENPE;NAP1L1;CDK1;CKS1B;H2AZ1;PA2G4;RRM2;RAN;GSPT1;HMMR;RANBP1;CKS2;CDC20;CDCA8;NOLC1;NME1;TACC3;H2AX;LIG1;MCM5;RAD21;LYAR;NOP56;TK1;CCNB2;LBR;RACGAP1;SYNCRIP;DEK;TMPO;ANP32E;DIAPH3;SRSF2;HELLS;SMC3;MCM4;STAG1;PLK1;EIF2S1;JPT1;STMN1;AK2;SMC6;IPO7;CDCA3;NCAPD2;SSRP1;MCM3;LMNB1;RBBP7;NASP;PCNA;PSIP1;CBX5;USP1;TRA2B;MAD2L1;DNMT1;TBRG4;TFRC;RFC1;ATAD2;PHF5A;EZH2;ORC6;PNN;…	TOP2A;BIRC5;MKI67;SMC4;HMGB2;CENPE;NAP1L1;CDK1;CKS1B;H2AZ1;PA2G4;RRM2;RAN;GSPT1;HMMR;RANBP1;CKS2;CDC20;CDCA8;NOLC1;NME1;TACC3;H2AX;LIG1;MCM5;RAD21;LYAR;NOP56;TK1;CCNB2;LBR;RACGAP1;SYNCRIP;DEK;TMPO;ANP32E;DIAPH3;SRSF2;HELLS;SMC3;MCM4;STAG1;PLK1;EIF2S1;JPT1;STMN1;AK2;SMC6;IPO7;CDCA3;NCAPD2;SSRP1;MCM3;LMNB1;RBBP7;NASP;PCNA;PSIP1;CBX5;USP1;TRA2B
Myc Targets V1	0.584273	2.96592	0	0	200	88	ODC1;PGK1;DDX21;LDHA;CCNA2;GNL3;RPS2;NAP1L1;PABPC1;H2AZ1;PA2G4;RAN;NPM1;GSPT1;EIF4A1;RANBP1;EIF2S2;GOT2;SERBP1;HSPD1;CDC20;NOLC1;NME1;SRM;RRM1;KPNB1;MCM5;SSB;NOP56;COX5A;HSPE1;RSL1D1;PCBP1;FAM120A;PHB;SYNCRIP;DEK;PPIA;NHP2;EIF3B;PTGES3;PSMD1;SRSF2;MCM4;C1QBP;PSMD14;SLC25A3;EIF2S1;PSMA7;PSMD7;SET;CCT3;APEX1;SNRPD1;RNPS1;CCT2;TCP1;PSMA4;PCNA;PPM1G;SMARCC1;CBX3;UBA2;USP1;POLE3;TRA2B;TXNL4A;PHB2;MAD2…	ODC1;PGK1;DDX21;LDHA;CCNA2;GNL3;RPS2;NAP1L1;PABPC1;H2AZ1;PA2G4;RAN;NPM1;GSPT1;EIF4A1;RANBP1;EIF2S2;GOT2;SERBP1;HSPD1;CDC20;NOLC1;NME1;SRM;RRM1;KPNB1;MCM5;SSB;NOP56;COX5A;HSPE1;RSL1D1;PCBP1;FAM120A;PHB;SYNCRIP;DEK;PPIA;NHP2;EIF3B;PTGES3;PSMD1;SRSF2;MCM4;C1QBP;PSMD14;SLC25A3;EIF2S1;PSMA7;PSMD7;SET;CCT3;APEX1;SNRPD1;RNPS1;CCT2;TCP1;PSMA4;PCNA;PPM1G;SMARCC1;CBX3;UBA2;USP1;POLE3;TRA2B;TXNL4A;PHB2;MAD2…
mTORC1 Signaling	0.491088	2.37574	0	0	200	77	PGK1;SLC2A1;CTSC;GAPDH;ATP2A2;TPI1;LDHA;EGLN3;TUBA4A;DHCR24;IDI1;SQLE;RRM2;DDIT4;EIF2S2;HSPD1;PPA1;SLC7A5;BHLHE40;HSPA4;EBP;CCT6A;ALDOA;GLRX;HK2;HSPE1;UCHL5;HSPA9;SHMT2;STIP1;CACYBP;PPIA;PDAP1;ASNS;IDH1;LGMN;MCM4;PSMD14;STARD4;PLK1;PSMD12;ENO1;PSAT1;TMEM97;CYB5B;HMGCR;MAP2K3;CALR;PSMA4;HSPA5;PGM1;IMMT;PNO1;LDLR;ETF1;SC5D;PSMC6;TFRC;TES;CANX;ADIPOR2;RAB1A;TOMM40;HSP90B1;PRDX1;EDEM1;PHGDH;SQSTM1;SO…	PGK1;SLC2A1;CTSC;GAPDH;ATP2A2;TPI1;LDHA;EGLN3;TUBA4A;DHCR24;IDI1;SQLE;RRM2;DDIT4;EIF2S2;HSPD1;PPA1;SLC7A5;BHLHE40;HSPA4;EBP;CCT6A;ALDOA;GLRX;HK2;HSPE1;UCHL5;HSPA9;SHMT2;STIP1;CACYBP;PPIA;PDAP1;ASNS;IDH1;LGMN;MCM4;PSMD14;STARD4;PLK1;PSMD12;ENO1;PSAT1;TMEM97;CYB5B;HMGCR;MAP2K3;CALR;PSMA4;HSPA5;PGM1;IMMT;PNO1;LDLR;ETF1;SC5D;PSMC6;TFRC;TES;CANX;ADIPOR2
Myc Targets V2	0.565694	2.23283	0	0.000636092	58	29	GNL3;PA2G4;NPM1;WDR43;HSPD1;NOLC1;SRM;MCM5;NOP56;HK2;HSPE1;MYBBP1A;PHB;MPHOSPH10;MCM4;PLK1;NOP2;TMEM97;NOC4L;TCOF1;CBX3;PPRC1;PRMT3;TBRG4;DDX18;RCL1;TFB2M;NDUFAF4;SORD	GNL3;PA2G4;NPM1;WDR43;HSPD1;NOLC1;SRM;MCM5;NOP56;HK2;HSPE1;MYBBP1A;PHB;MPHOSPH10;MCM4;PLK1;NOP2;TMEM97;NOC4L;TCOF1;CBX3;PPRC1;PRMT3;TBRG4;DDX18
Glycolysis	0.42894	1.91345	0.00382409	0.0189061	200	50	PGK1;CD44;FAM162A;PKM;EXT1;PGAM1;TPI1;LDHA;EGLN3;CENPA;B4GALT1;CDK1;DDIT4;HMMR;GOT2;ALDOA;GLRX;HK2;TGFA;SLC16A3;SLC25A13;PPIA;VEGFA;IDH1;ENO1;HDLBP;STMN1;IER3;QSOX1;MIF;NASP;HSPA5;SDC1;COPB2;GYS1;FUT8;CASP6;GPC1;GLCE;AK4;FKBP4;ALDH9A1;P4HA1;UGP2;GPC3;AGRN;AK3;CYB5A;EFNA3;IGFBP3	PGK1;CD44;FAM162A;PKM;EXT1;PGAM1;TPI1;LDHA;EGLN3;CENPA;B4GALT1;CDK1;DDIT4;HMMR;GOT2;ALDOA;GLRX;HK2;TGFA;SLC16A3;SLC25A13;PPIA;VEGFA;IDH1
Inflammatory Response	0.475265	1.83773	0.00963391	0.0287756	200	27	LY6E;HIF1A;AQP9;ATP2A2;HBEGF;SERPINE1;SLC7A1;STAB1;PDPN;NFKB1;PTPRE;SEMA4D;LDLR;OSMR;SRI;TAPBP;KLF6;SLC31A2;IL1R1;KCNJ2;RASGRP1;PTGER4;GPC3;AHR;AXL;BTG2;CD55	LY6E;HIF1A;AQP9;ATP2A2;HBEGF;SERPINE1;SLC7A1;STAB1
Mitotic Spindle	0.377447	1.70045	0.0129151	0.0690425	199	52	TOP2A;FSCN1;BIRC5;SMC4;TPX2;CENPE;TUBA4A;CDK1;PRC1;CENPF;ANLN;KIF20B;NUSAP1;INCENP;MARCKS;KIF23;KIF15;CCNB2;RACGAP1;KIF11;SMC3;ECT2;PLK1;FLNB;TTK;MAPRE1;MID1;PDLIM5;LMNB1;KIF5B;RFC1;FLNA;CKAP5;LRPPRC;ARF6;RHOT2;SPTAN1;NUMA1;CTTN;DYNC1H1;RALBP1;CYTH2;CDC42EP1;PCGF5;CLIP1;ACTN4;TIAM1;DYNLL2;SPTBN1;GSN;NET1;DST	TOP2A;FSCN1;BIRC5;SMC4;TPX2;CENPE;TUBA4A;CDK1;PRC1;CENPF;ANLN;KIF20B;NUSAP1;INCENP;MARCKS;KIF23;KIF15;CCNB2;RACGAP1;KIF11;SMC3;ECT2;PLK1;FLNB;TTK;MAPRE1;MID1;PDLIM5
Angiogenesis	-0.615089	-1.65321	0.0376238	0.0735452	36	7	JAG1;VEGFA;ITGAV;TNFRSF21;PDGFA;JAG2;CCND2	JAG2;CCND2
Apoptosis	-0.361566	-1.67307	0.00881057	0.0787183	161	50	TOP2A;CD44;HMGB2;CASP1;EBP;VDAC2;GPX1;CASP3;IER3;ETF1;SC5D;DNAJC3;CASP6;CCND1;ADD1;RHOT2;BCAP31;SAT1;CYLD;SPTAN1;BCL10;BCL2L2;SQSTM1;BMP2;DFFA;TGFBR3;RHOB;CDK2;LGALS3;TAP1;PPT1;WEE1;PDCD4;TIMP3;F2R;CDKN1B;GSTM1;MCL1;SATB1;CAV1;BTG2;LMNA;IFNGR1;JUN;GSN;TXNIP;HSPB1;EMP1;ATF3;CCND2	PDCD4;TIMP3;F2R;CDKN1B;GSTM1;MCL1;SATB1;CAV1;BTG2;LMNA;IFNGR1;JUN;GSN;TXNIP;HSPB1;EMP1;ATF3;CCND2
KRAS Signaling Dn	-0.470935	-1.72217	0.0175097	0.074558	200	19	KRT1;LYPD3;TENM2;SKIL;CYP39A1;SELENOP;MFSD6;SPHK2;CAMK1D;LGALS7;FGFR3;KRT5;DLK2;KMT2D;LFNG;BTG2;TFAP2B;SERPINB2;KRT15	KMT2D;LFNG;BTG2;TFAP2B;SERPINB2;KRT15
p53 Pathway	-0.347971	-1.76748	0.00858369	0.0735452	200	64	STOM;FAM162A;KRT17;HBEGF;DDIT4;PROCR;PITPNC1;CASP1;IER5;SFN;TGFA;DNTTIP2;CD81;CTSD;PTPRE;DRAM1;IER3;WWP1;PCNA;SDC1;HINT1;AK1;NOL8;BAK1;SAT1;CTSF;ANKRA2;BMP2;RPS27L;XPC;PPP1R15A;VAMP8;TSPYL2;SP1;BAIAP2;CEBPA;TRIAP1;TAP1;EPS8L2;MAPKAPK3;PDGFA;KLF4;IP6K2;F2R;DGKA;TSC22D1;ZFP36L1;CDH13;NOTCH1;BTG2;S100A10;CLCA2;TOB1;MXD4;JUN;EPHX1;TXNIP;ABCC5;FOS;JAG2;BTG1;ATF3;PTPN14;CCND2	CDH13;NOTCH1;BTG2;S100A10;CLCA2;TOB1;MXD4;JUN;EPHX1;TXNIP;ABCC5;FOS;JAG2;BTG1;ATF3;PTPN14;CCND2
Wnt-beta Catenin Signaling	-0.590188	-1.79054	0.0216963	0.0944246	42	11	JAG1;PPARD;CSNK1E;HDAC5;NCOR2;DLL1;AXIN2;NOTCH1;GNAI1;JAG2;CCND2	NCOR2;DLL1;AXIN2;NOTCH1;GNAI1;JAG2;CCND2
TNF-alpha Signaling via NF-kB	-0.377598	-1.91631	0.004662	0.0607683	200	72	PMEPA1;CD44;HBEGF;SERPINE1;B4GALT1;SLC16A6;PHLDA1;TNC;NFE2L2;BHLHE40;CEBPB;IER5;MARCKS;ZC3H12A;JAG1;VEGFA;BCL3;NFKB1;PTPRE;KLF10;DRAM1;PDLIM5;IER3;MAP2K3;LDLR;PLAU;HES1;CCND1;SAT1;BCL6;REL;SQSTM1;NFAT5;EFNA1;BMP2;KLF6;PPP1R15A;NFKB2;RHOB;BIRC2;FOSL2;RCAN1;ACKR3;TAP1;GEM;PTGER4;KLF4;PNRC1;MCL1;LAMB3;TSC22D1;SERPINB8;ETS2;IL6ST;BTG2;KLF9;IER2;F2RL1;CCN1;JUNB;NR4A1;JUN;FOS;FOSB;SIK1;SDC4;BTG1;ATF3;Z…	MCL1;LAMB3;TSC22D1;SERPINB8;ETS2;IL6ST;BTG2;KLF9;IER2;F2RL1;CCN1;JUNB;NR4A1;JUN;FOS;FOSB;SIK1;SDC4;BTG1;ATF3;ZFP36;EGR1;DUSP1;SERPINB2

## Sheet: Tumor basal vs. P60 EpSC Notch1
Term	es	nes	pval	fdr	geneset_size	matched_size	genes	ledge_genes
G2-M Checkpoint	0.587074	2.9271	0	0	200	84	TOP2A;ODC1;HIF1A;UBE2C;MKI67;BIRC5;SMC4;EFNA5;TPX2;NCL;CCNA2;CENPE;SLC7A1;SMC2;CENPA;CDK1;H2AZ1;CKS1B;SQLE;CKS2;GSPT1;HMMR;PRC1;DKC1;CENPF;CDC20;NOLC1;H2AX;SLC7A5;TACC3;KIF20B;NUSAP1;KMT5A;KPNB1;INCENP;MCM5;MARCKS;HSPA8;KIF23;CCNB2;RAD21;KIF15;KNL1;RACGAP1;KIF11;DBF4;PLK1;LBR;STMN1;SRSF2;BCL3;SYNCRIP;TTK;TMPO;SMARCC1;STAG1;UCK2;JPT1;LMNB1;MAD2L1;TOP1;SNRPD1;NASP;MCM3;SLC12A2;CCND1;TFDP1;KIF5B;MAP…	TOP2A;ODC1;HIF1A;UBE2C;MKI67;BIRC5;SMC4;EFNA5;TPX2;NCL;CCNA2;CENPE;SLC7A1;SMC2;CENPA;CDK1;H2AZ1;CKS1B;SQLE;CKS2;GSPT1;HMMR;PRC1;DKC1;CENPF;CDC20;NOLC1;H2AX;SLC7A5;TACC3;KIF20B;NUSAP1;KMT5A;KPNB1;INCENP;MCM5;MARCKS;HSPA8;KIF23;CCNB2;RAD21;KIF15;KNL1;RACGAP1;KIF11;DBF4
E2F Targets	0.590262	2.84361	0	0	200	74	TOP2A;MKI67;BIRC5;SMC4;HMGB2;CENPE;CDK1;H2AZ1;CKS1B;NAP1L1;RAN;CKS2;PA2G4;GSPT1;RRM2;HMMR;RANBP1;CDC20;CDCA8;NOLC1;NME1;H2AX;TACC3;LIG1;LYAR;MCM5;CCNB2;RAD21;NOP56;RACGAP1;TK1;DIAPH3;ANP32E;SMC3;PLK1;HELLS;LBR;STMN1;EIF2S1;MCM4;SSRP1;SMC6;SRSF2;SYNCRIP;DEK;NCAPD2;TMPO;AK2;CDCA3;IPO7;STAG1;PSIP1;JPT1;LMNB1;DNMT1;USP1;MAD2L1;NASP;MCM3;TBRG4;CBX5;PCNA;RBBP7;TFRC;RFC1;ATAD2;EZH2;TRA2B;PHF5A;MCM6;ORC6…	TOP2A;MKI67;BIRC5;SMC4;HMGB2;CENPE;CDK1;H2AZ1;CKS1B;NAP1L1;RAN;CKS2;PA2G4;GSPT1;RRM2;HMMR;RANBP1;CDC20;CDCA8;NOLC1;NME1;H2AX;TACC3;LIG1;LYAR;MCM5;CCNB2;RAD21;NOP56;RACGAP1;TK1;DIAPH3;ANP32E;SMC3;PLK1;HELLS;LBR;STMN1;EIF2S1;MCM4;SSRP1;SMC6;SRSF2;SYNCRIP;DEK;NCAPD2;TMPO;AK2;CDCA3;IPO7;STAG1;PSIP1;JPT1;LMNB1;DNMT1;USP1;MAD2L1;NASP;MCM3;TBRG4;CBX5;PCNA
Myc Targets V1	0.535014	2.75658	0	0	200	95	ODC1;PGK1;CCNA2;DDX21;LDHA;PABPC1;GNL3;H2AZ1;RPS2;NAP1L1;RAN;NPM1;PA2G4;GSPT1;EIF4A1;RANBP1;GOT2;CDC20;HSPD1;EIF2S2;NOLC1;NME1;SRM;SERBP1;COX5A;KPNB1;RRM1;MCM5;HSPE1;PPIA;PCBP1;NOP56;RSL1D1;FAM120A;SSB;EIF3B;PTGES3;NHP2;C1QBP;PHB;PSMD14;PSMD7;EIF2S1;PSMA7;MCM4;SRSF2;SYNCRIP;PSMD1;DEK;TCP1;SLC25A3;PPM1G;UBA2;SMARCC1;SET;PHB2;CANX;APEX1;PSMA4;USP1;MAD2L1;TXNL4A;SNRPD1;CCT3;CBX3;PCNA;CCT2;POLE3;TFDP…	ODC1;PGK1;CCNA2;DDX21;LDHA;PABPC1;GNL3;H2AZ1;RPS2;NAP1L1;RAN;NPM1;PA2G4;GSPT1;EIF4A1;RANBP1;GOT2;CDC20;HSPD1;EIF2S2;NOLC1;NME1;SRM;SERBP1;COX5A;KPNB1;RRM1;MCM5;HSPE1;PPIA;PCBP1;NOP56;RSL1D1;FAM120A;SSB;EIF3B;PTGES3;NHP2;C1QBP;PHB;PSMD14;PSMD7;EIF2S1;PSMA7;MCM4;SRSF2;SYNCRIP;PSMD1;DEK;TCP1;SLC25A3;PPM1G;UBA2;SMARCC1;SET;PHB2;CANX;APEX1;PSMA4;USP1;MAD2L1;TXNL4A;SNRPD1;CCT3;CBX3;PCNA;CCT2;POLE3;TFDP…
mTORC1 Signaling	0.483175	2.40693	0	0	200	79	SLC2A1;CTSC;GAPDH;ATP2A2;PGK1;LDHA;TPI1;DHCR24;TUBA4A;SQLE;IDI1;RRM2;DDIT4;HSPD1;EIF2S2;PPA1;SLC7A5;EBP;HSPA4;CCT6A;GLRX;PSAT1;HSPE1;PPIA;UCHL5;HK2;IDH1;SHMT2;BHLHE40;EGLN3;HSPA9;PSMD12;ALDOA;ENO1;PDAP1;LGMN;ASNS;STIP1;CACYBP;PLK1;PSMD14;STARD4;MCM4;CALR;TMEM97;HMGCR;HSPA5;CANX;CYB5B;PSMA4;SC5D;PGM1;MAP2K3;RAB1A;PNO1;LDLR;TOMM40;IMMT;SERPINH1;TFRC;HSP90B1;ADIPOR2;TES;PRDX1;PSMC4;PSMC6;EDEM1;ETF1;…	SLC2A1;CTSC;GAPDH;ATP2A2;PGK1;LDHA;TPI1;DHCR24;TUBA4A;SQLE;IDI1;RRM2;DDIT4;HSPD1;EIF2S2;PPA1;SLC7A5;EBP;HSPA4;CCT6A;GLRX;PSAT1;HSPE1;PPIA;UCHL5;HK2;IDH1;SHMT2;BHLHE40;EGLN3;HSPA9;PSMD12;ALDOA;ENO1;PDAP1;LGMN;ASNS;STIP1;CACYBP;PLK1;PSMD14;STARD4;MCM4;CALR;TMEM97;HMGCR;HSPA5;CANX;CYB5B;PSMA4;SC5D;PGM1;MAP2K3;RAB1A;PNO1;LDLR;TOMM40;IMMT;SERPINH1;TFRC;HSP90B1;ADIPOR2;TES;PRDX1
Myc Targets V2	0.585855	2.25558	0	0.000435203	58	28	GNL3;NPM1;PA2G4;WDR43;HSPD1;NOLC1;SRM;MCM5;HSPE1;HK2;NOP56;MYBBP1A;MPHOSPH10;PHB;PLK1;MCM4;TMEM97;NOP2;TCOF1;PPRC1;NOC4L;TBRG4;CBX3;NDUFAF4;PRMT3;RCL1;DDX18;UTP20	GNL3;NPM1;PA2G4;WDR43;HSPD1;NOLC1;SRM;MCM5;HSPE1;HK2;NOP56;MYBBP1A;MPHOSPH10;PHB;PLK1;MCM4;TMEM97;NOP2;TCOF1;PPRC1;NOC4L;TBRG4;CBX3
Glycolysis	0.384831	1.78558	0.00589391	0.0491417	200	56	CD44;PKM;PGK1;FAM162A;EXT1;LDHA;PGAM1;CENPA;TPI1;B4GALT1;CDK1;HMMR;DDIT4;GOT2;GLRX;PPIA;TGFA;HK2;IDH1;EGLN3;SLC25A13;ALDOA;ENO1;SLC16A3;STMN1;IER3;HSPA5;QSOX1;HDLBP;VEGFA;NASP;COPB2;SDC1;GYS1;PSMC4;MIF;TGFBI;FUT8;MDH1;ARPP19;KIF2A;ANKZF1;ALDH9A1;FKBP4;GPC1;GLCE;AK4;ME1;P4HA1;GPC3;AGRN;UGP2;AK3;CYB5A;EFNA3;IGFBP3	CD44;PKM;PGK1;FAM162A;EXT1;LDHA;PGAM1;CENPA;TPI1;B4GALT1;CDK1;HMMR;DDIT4;GOT2;GLRX;PPIA;TGFA;HK2;IDH1;EGLN3;SLC25A13;ALDOA;ENO1;SLC16A3
Inflammatory Response	0.456683	1.76933	0.015625	0.0469398	200	30	LY6E;HIF1A;AQP9;ATP2A2;HBEGF;SLC7A1;SERPINE1;STAB1;PDPN;PTPRE;NFKB1;LDLR;SEMA4D;ABCA1;RNF144B;CD82;SRI;ATP2B1;TAPBP;KLF6;KCNJ2;GPC3;SLC31A2;IL1R1;RASGRP1;PTGER4;AXL;AHR;BTG2;CD55	LY6E;HIF1A;AQP9;ATP2A2;HBEGF;SLC7A1;SERPINE1;STAB1
Mitotic Spindle	0.377335	1.71319	0.015625	0.0599764	199	53	TOP2A;FSCN1;BIRC5;SMC4;TPX2;CENPE;CDK1;TUBA4A;PRC1;CENPF;ANLN;KIF20B;NUSAP1;INCENP;MARCKS;KIF23;CCNB2;KIF15;RACGAP1;KIF11;FLNB;PDLIM5;SMC3;PLK1;ECT2;TTK;MAPRE1;MID1;LMNB1;FLNA;PALLD;KIF5B;RFC1;AKAP13;ARF6;LRPPRC;YWHAE;CKAP5;CYTH2;BCAR1;ARL8A;ARHGAP29;RALBP1;CLIP1;PCGF5;CDC42EP1;ACTN4;DYNLL2;TIAM1;SPTBN1;GSN;NET1;DST	TOP2A;FSCN1;BIRC5;SMC4;TPX2;CENPE;CDK1;TUBA4A;PRC1;CENPF;ANLN;KIF20B;NUSAP1;INCENP;MARCKS;KIF23;CCNB2;KIF15;RACGAP1;KIF11;FLNB;PDLIM5;SMC3;PLK1;ECT2
Wnt-beta Catenin Signaling	-0.560207	-1.6781	0.0283019	0.088695	42	11	JAG1;PPARD;CSNK1E;HDAC5;NCOR2;NOTCH1;DLL1;AXIN2;GNAI1;JAG2;CCND2	CSNK1E;HDAC5;NCOR2;NOTCH1;DLL1;AXIN2;GNAI1;JAG2;CCND2
TNF-alpha Signaling via NF-kB	-0.349249	-1.83993	0.00205761	0.0964274	200	79	PMEPA1;CD44;HBEGF;SERPINE1;B4GALT1;SLC16A6;PHLDA1;TNC;NFE2L2;IER5;CEBPB;JAG1;MARCKS;BHLHE40;ZC3H12A;PDLIM5;HES1;PTPRE;BCL3;KLF10;NFKB1;DRAM1;IER3;VEGFA;MAP2K3;PLAU;LDLR;CCND1;SGK1;KDM6B;ABCA1;CCNL1;REL;RELB;FOSL2;NFAT5;EFNA1;SQSTM1;ATP2B1;NFKB2;BMP2;RHOB;BCL6;ACKR3;KLF6;BIRC2;TNFAIP3;PPP1R15A;ID2;TAP1;RCAN1;KLF4;PNRC1;GEM;LAMB3;PTGER4;TSC22D1;MCL1;SERPINB8;BTG2;ETS2;IL6ST;CCN1;KLF9;IER2;F2RL1;JUN…	PNRC1;GEM;LAMB3;PTGER4;TSC22D1;MCL1;SERPINB8;BTG2;ETS2;IL6ST;CCN1;KLF9;IER2;F2RL1;JUNB;NR4A1;JUN;FOS;FOSB;SDC4;SIK1;ZFP36;BTG1;ATF3;DUSP1;EGR1;SERPINB2

## Sheet: Tumor G2M vs. P60 EpSC G2M
Term	ES	NES	NOM p-val	FDR q-val	FWER p-val	Tag %	Gene %	Lead_genes
mTORC1 Signaling	0.445374	2.1858	0	0.0143582	0.015	45/85	0.2268	GLRX;ALDOA;CTSC;TUBA4A;LDHA;SQLE;DHCR24;IDI1;GAPDH;SLC2A1;EIF2S2;BHLHE40;PGK1;IDH1;ATP2A2;PPA1;HSPD1;TPI1;HSPA4;ENO1;ASNS;SHMT2;HSPA9;PSMD12;HK2;POLR3G;HSPE1;CCT6A;XBP1;CYB5B;EBP;EGLN3;UCHL5;STARD4;PDAP1;SLC7A5;PFKL;ADIPOR2;ACLY;SLC9A3R1;PSAT1;ETF1;TFRC;PNO1;SERP1
Myc Targets V2	0.526453	2.11808	0.002331	0.013401	0.027	32/37	0.3815	GNL3;NPM1;WDR43;NOLC1;PA2G4;SRM;HSPD1;MYBBP1A;MPHOSPH10;NOP56;PHB;HK2;NOP2;HSPE1;NOC4L;NDUFAF4;DDX18;TBRG4;MYC;PPRC1;RCL1;MCM4;PRMT3;TMEM97;MCM5;PES1;NOP16;UTP20;GRWD1;UNG;IPO4;NIP7
Myc Targets V1	0.398088	1.97629	0	0.0252066	0.073	47/96	0.2255	DDX21;RPS2;GNL3;NPM1;NME1;LDHA;SERBP1;NOLC1;PABPC1;GSPT1;EIF4A1;EIF2S2;PA2G4;SRM;PGK1;HSPD1;NHP2;EIF3B;GOT2;RSL1D1;NOP56;PHB;PCBP1;RPL6;RANBP1;EEF1B2;HSPE1;HSP90AB1;RPL14;PSMD7;PSMA7;SLC25A3;CCT2;APEX1;NAP1L1;COX5A;EIF2S1;FAM120A;PHB2;RACK1;CCT3;C1QBP;DDX18;ETF1;MYC;PSMD1;ABCE1
Angiogenesis	-0.531617	-1.59454	0.0363636	0.0928392	0.479	04/12	0.0537	JAG2;CCND2;POSTN;PDGFA
p53 Pathway	-0.338843	-1.62349	0.0176991	0.087951	0.413	20/75	0.1265	S100A10;JAG2;FOS;JUN;CCND2;ATF3;CDH13;ITGB4;PTPN14;EPHX1;TXNIP;PDGFA;BTG1;TSC22D1;NOTCH1;TOB1;TAP1;SLC3A2;BTG2;ABCC5
Epithelial Mesenchymal Transition	-0.398351	-1.72073	0.0105079	0.0514769	0.244	16/45	0.154	THY1;DST;JUN;TIMP3;POSTN;CCN1;HTRA1;IGFBP3;SDC4;ITGB1;CRLF1;SERPINH1;ECM1;MMP14;ABI3BP;ID2
TNF-alpha Signaling via NF-kB	-0.360875	-1.74715	0	0.0502029	0.204	18/79	0.0883	EGR1;DUSP1;SERPINB8;SERPINB2;FOS;FOSB;ZFP36;JUN;NR4A1;LAMB3;ATF3;CCN1;SDC4;BTG1;TSC22D1;F2RL1;SIK1;TAP1
Apoptosis	-0.458034	-2.11827	0	0.000516491	0.002	22/62	0.15	EMP1;CAV1;JUN;GSN;CDKN1B;CCND2;TIMP3;ATF3;LMNA;HMGB2;SOD1;TOP2A;TXNIP;GSTM1;TAP1;TSPO;BTG2;WEE1;CDK2;HSPB1;TIMP2;CDC25B
Mitotic Spindle	-0.488218	-2.35463	0	0	0	30/75	0.1376	DST;ANLN;CENPF;KIF23;NUSAP1;PRC1;GSN;CCNB2;CDK1;SUN2;DYNLL2;TOP2A;RACGAP1;NET1;ECT2;LMNB1;SMC4;KIF22;FBXO5;PCGF5;CNTRL;NEK2;TPX2;DLGAP5;KIF15;CKAP5;KIF20B;BIRC5;ESPL1;INCENP
E2F Targets	-0.492534	-2.47014	0	0	0	52/103	0.1919	STMN1;MKI67;PTTG1;CKS2;CCNB2;CDKN1B;HMGB2;CDK1;NCAPD2;TOP2A;RACGAP1;MXD3;CDCA3;LMNB1;SPC25;SMC4;SPC24;CDC20;H2AZ1;CDKN2C;HMMR;JPT1;KIF22;BUB1B;RAD21;MAD2L1;DUT;CIT;DIAPH3;TMPO;AURKB;CDCA8;ANP32E;DLGAP5;ILF3;EZH2;BIRC5;SPAG5;ESPL1;WEE1;H2AX;LBR;CDC25B;TK1;KIF18B;TACC3;ASF1B;UBE2T;XPO1;CENPM;CDKN3;DEK
G2-M Checkpoint	-0.495473	-2.51717	0	0	0	48/108	0.15	STMN1;H2AZ2;HMGN2;CENPF;MKI67;KIF23;PTTG1;NUSAP1;PRC1;CKS2;CCNB2;CDKN1B;CENPA;CCNA2;CDK1;UBE2C;TOP2A;RACGAP1;PBK;LMNB1;SMC4;CDC20;H2AZ1;CDKN2C;BUB3;HMMR;JPT1;KIF22;TROAP;RAD21;ODF2;MAD2L1;FBXO5;TMPO;NEK2;AURKB;TPX2;ILF3;EZH2;KIF15;KNL1;KIF20B;BIRC5;ESPL1;INCENP;H2AX;LBR;CDC25B

## Sheet: Tumor diff. vs P60 suprabasal
Term	ES	NES	NOM p-val	FDR q-val	FWER p-val	Tag %	Gene %	Lead_genes
Myc Targets V1	0.543189	2.44459	0	0	0	68/74	0.4091	PGK1;DDX21;RPS2;LDHA;PABPC1;GSPT1;GNL3;ODC1;PA2G4;GOT2;NME1;EIF2S2;NPM1;NAP1L1;NOLC1;COX5A;RANBP1;SERBP1;PSMA7;EIF4A1;RAN;H2AZ1;NOP56;SRM;PHB;EIF3B;HSPE1;HSPD1;SLC25A3;FAM120A;PSMD1;RSL1D1;KPNB1;MCM5;PSMD14;PSMA4;PSMD7;PPIA;EIF2S1;SSB;MCM4;PCBP1;PSMB2;NHP2;RPL6;PTGES3;EEF1B2;RRM1;CCT2;ACP1;TXNL4A;TCP1;ABCE1;GLO1;PSMB3;UBA2;RNPS1;PPM1G;CCT3;SRSF2;C1QBP;APEX1;PHB2;HSP90AB1;PRDX3;YWHAQ;SRSF3;HDGF
mTORC1 Signaling	0.479783	2.15962	0	0.00696411	0.011	50/70	0.3193	GLRX;GAPDH;CTSC;PGK1;BHLHE40;TPI1;SLC2A1;LDHA;DHCR24;IDI1;ATP2A2;ALDOA;IDH1;SQLE;EGLN3;EIF2S2;HK2;PDAP1;HSPA4;PPA1;ENO1;TUBA4A;EBP;PSAT1;CCT6A;ASNS;PSMD12;XBP1;RRM2;HSPE1;HSPD1;POLR3G;CALR;UCHL5;PSMD14;PSMA4;HSPA9;PPIA;SHMT2;MCM4;RAB1A;CYB5B;HMGCR;SERP1;PRDX1;ADIPOR2;PGM1;SLC9A3R1;STARD4;PFKL
Myc Targets V2	0.630656	2.09468	0	0.00889859	0.021	21/21	0.3747	GNL3;PA2G4;WDR43;HK2;NPM1;NOLC1;MPHOSPH10;NOP56;SRM;PHB;HSPE1;HSPD1;MYBBP1A;MCM5;NOP2;MCM4;NOC4L;TBRG4;PPRC1;TMEM97;UTP20
Glycolysis	0.456389	1.87298	0.00411523	0.0414945	0.128	19/45	0.1378	GLRX;CD44;FAM162A;PGK1;PKM;PGAM1;TPI1;LDHA;ALDOA;IDH1;DSC2;EGLN3;GOT2;EXT1;HK2;SLC25A13;QSOX1;ENO1;ELF3
G2-M Checkpoint	0.440838	1.80469	0.00636943	0.0568736	0.206	30/46	0.308	HIF1A;MARCKS;EFNA5;CCND1;GSPT1;SQLE;ODC1;NCL;NOLC1;MKI67;BCL3;TOP2A;HSPA8;DKC1;TOP1;H2AZ1;BIRC5;KMT5A;KIF5B;CENPA;KPNB1;MCM5;CKS1B;UBE2C;SMC4;TMPO;ATF5;UCK2;NUP50;MAP3K20
E2F Targets	0.468603	1.73142	0.023301	0.0793135	0.315	21/31	0.266	GSPT1;PA2G4;NME1;NAP1L1;NOLC1;MKI67;TOP2A;AK2;RANBP1;RAN;H2AZ1;NOP56;BIRC5;RRM2;LYAR;MCM5;CKS1B;EIF2S1;MCM4;SMC4;TMPO
Apoptosis	-0.416506	-1.79313	0.00379507	0.0805592	0.166	22/49	0.2049	EMP1;GSN;HSPB1;ATF3;JUN;CDKN1A;CAV1;TXNIP;LGALS3;CCND2;CDKN1B;SATB1;BTG2;CLU;LMNA;RHOB;PDCD4;GSTM1;PPT1;MCL1;TAP1;ANXA1
KRAS Signaling Dn	-0.576854	-1.92667	0.00582524	0.0562636	0.06	7/18	0.1572	KRT15;SERPINB2;SELENOP;TFAP2B;BTG2;KMT2D;SPHK2

## Sheet: Tumor TSK vs. P60 EpSC con
Term	ES	NES	NOM p-val	FDR q-val	FWER p-val	Tag %	Gene %	Lead_genes
mTORC1 Signaling	0.534548	2.29663	0	0	0	50/82	0.2483	EGLN3;GLRX;PGK1;GAPDH;DDIT4;CDKN1A;TPI1;LDHA;TUBA4A;HSPA5;SLC2A1;HK2;ATP2A2;ALDOA;SERP1;SQLE;CTSC;BHLHE40;RAB1A;CALR;TES;IDI1;MAP2K3;PPA1;DHCR24;ENO1;HSP90B1;USO1;EIF2S2;XBP1;RRM2;PGM1;HMGCR;ACTR3;NUPR1;EDEM1;HSPA4;ACTR2;PSMD14;SLC9A3R1;POLR3G;PFKL;PSMC6;GSR;NAMPT;PLOD2;PSMC4;ASNS;PSMD12;SQSTM1
Glycolysis	0.552488	2.29168	0	0	0	26/65	0.1135	EGLN3;CD44;VEGFA;GLRX;PGK1;MXI1;FAM162A;TGFA;DDIT4;TPI1;LDHA;DSC2;HSPA5;PKM;PGAM1;SLC16A3;IER3;EXT1;HK2;ALDOA;ELF3;SDC1;HDLBP;QSOX1;ENO1;COPB2
KRAS Signaling Up	0.554506	2.2203	0	0.000726587	0.002	26/53	0.1487	MMP9;HBEGF;INHBA;MMP10;SLPI;GLRX;PLAU;MAFB;ARG1;AMMECR1;PRDM1;DUSP6;ADAM8;PLAUR;PTGS2;JUP;ITGA2;TRIB1;GALNT3;KLF4;IL33;CPE;EREG;PLEK2;TMEM158;TNNT2
Inflammatory Response	0.559557	2.1672	0	0.00163482	0.006	29/55	0.1971	SERPINE1;HBEGF;F3;INHBA;ITGA5;CDKN1A;HIF1A;MXD1;LY6E;PTPRE;CSF3;PDPN;ATP2A2;STAB1;PLAUR;SEMA4D;HAS2;NFKBIA;AQP9;ADM;EREG;PCDH7;RHOG;GPR132;NFKB1;IL1A;ABI1;KLF6;SELENOS
Hypoxia	0.489795	2.12037	0	0.00174381	0.008	39/85	0.1598	SERPINE1;NDRG1;F3;VEGFA;GLRX;PGK1;MXI1;FAM162A;GAPDH;DDIT4;CDKN1A;TPI1;LDHA;HSPA5;PIM1;SULT2B1;IER3;EXT1;SLC2A1;HK2;PGF;ALDOA;BHLHE40;PLAUR;TES;KLF7;HDLBP;PLAC8;ENO1;HMOX1;TIPARP;PKP1;ADM;ERRFI1;NOCT;GYS1;PGM1;TPD52;KDELR3
TNF-alpha Signaling via NF-kB	0.477153	2.11163	0	0.00145317	0.008	36/94	0.1201	SERPINE1;HBEGF;PHLDA1;F3;INHBA;PMEPA1;CD44;AREG;VEGFA;PLAU;CDKN1A;CLCF1;MXD1;RNF19B;PTPRE;FOSL1;IER3;ZC3H12A;LAMB3;CEBPB;BHLHE40;PLAUR;PTGS2;TRIB1;DUSP5;TUBB2A;SPSB1;MAP2K3;KLF4;IER5;RHOB;NFKBIA;TNC;TIPARP;TNFAIP2;PDLIM5
Epithelial Mesenchymal Transition	0.505705	2.07559	0	0.00202406	0.013	23/63	0.1032	SERPINE1;MMP3;LAMC2;INHBA;LAMA3;PMEPA1;CD44;AREG;VEGFA;PTHLH;ITGA5;ITGB1;TPM2;CALD1;BASP1;LGALS1;TPM4;PLAUR;ITGA2;SDC1;TPM1;QSOX1;RHOB
Apical Junction	0.498196	2.00697	0.00151286	0.00435952	0.031	21/57	0.1348	MMP9;LAMC2;FSCN1;ACTN1;LAMA3;ITGB1;ACTG1;ACTB;PTK2;MSN;LAMB3;JUP;ITGA2;CLDN4;LIMA1;ZYX;SRC;NECTIN4;PFN1;CRB3;YWHAH
Complement	0.518009	2.00064	0.00163132	0.00423843	0.034	18/46	0.1535	MMP13;S100A9;SERPINE1;F3;HSPA5;PIM1;CALM1;DUSP6;CEBPB;CTSC;CDK5R1;PLAUR;DUSP5;SRC;PFN1;EHD1;RHOG;PREP
Coagulation	0.539596	1.97424	0.00321027	0.00512244	0.046	16/41	0.1375	MMP9;SERPINE1;MMP3;F3;MMP10;ANXA1;CAPN2;PLAU;DUSP6;ITGA2;KLF7;WDR1;FURIN;ARF4;KLK8;SPARC
Androgen Response	0.487436	1.77838	0.0166945	0.0253645	0.213	24/37	0.2681	NDRG1;ACTN1;PMEPA1;ELL2;IDI1;PTK2B;DHCR24;PDLIM5;CDK6;TPD52;HMGCR;UBE2J1;SRP19;SEC24D;GNAI3;UAP1;LMAN1;B4GALT1;GSR;DBI;HOMER2;DNAJB9;VAPA;ITGAV
Wnt-beta Catenin Signaling	-0.600783	-1.83433	0.0106383	0.0620783	0.071	06/12	0.1264	CCND2;JAG2;NOTCH1;GNAI1;NCOR2;AXIN2

## Sheet: Tumor TSK vs. P60 EpSC Notch1
Term	ES	NES	NOM p-val	FDR q-val	FWER p-val	Tag %	Gene %	Lead_genes
mTORC1 Signaling	0.532296	2.25178	0	0.00111007	0.001	59/83	0.2979	GLRX;EGLN3;PGK1;DDIT4;GAPDH;CDKN1A;HSPA5;LDHA;TPI1;TUBA4A;ATP2A2;HK2;SLC2A1;SERP1;SQLE;RAB1A;CTSC;ALDOA;CALR;TES;BHLHE40;IDI1;PPA1;MAP2K3;DHCR24;ENO1;HSP90B1;USO1;EIF2S2;XBP1;RRM2;HMGCR;PGM1;NUPR1;EDEM1;ACTR3;PSMD14;ACTR2;HSPA4;PSMD12;PSMC4;SLC9A3R1;ASNS;POLR3G;PLOD2;GSR;PSMC6;NAMPT;SQSTM1;PFKL;EBP;SC5D;UBE2D3;LDLR;MTHFD2;SSR1;STARD4;ADIPOR2;YKT6
KRAS Signaling Up	0.546709	2.19445	0	0.00111007	0.002	29/55	0.1722	MMP9;HBEGF;INHBA;MMP10;SLPI;GLRX;PLAU;MAFB;ARG1;AMMECR1;DUSP6;PRDM1;ADAM8;PTGS2;ITGA2;JUP;PLAUR;TRIB1;GALNT3;KLF4;CPE;IL33;PLEK2;EREG;TNNT2;TMEM158;SPRY2;EPHB2;SPARCL1
Glycolysis	0.543677	2.19397	0	0.000740047	0.002	26/64	0.1165	CD44;VEGFA;GLRX;EGLN3;PGK1;MXI1;TGFA;FAM162A;DDIT4;DSC2;HSPA5;LDHA;TPI1;PKM;IER3;PGAM1;SLC16A3;EXT1;HK2;ALDOA;ELF3;SDC1;HDLBP;QSOX1;ENO1;COPB2
Inflammatory Response	0.540376	2.14809	0	0.000555035	0.002	26/57	0.1757	SERPINE1;HBEGF;F3;INHBA;ITGA5;CDKN1A;HIF1A;MXD1;LY6E;PTPRE;CSF3;PDPN;ATP2A2;STAB1;PLAUR;HAS2;SEMA4D;AQP9;ADM;EREG;PCDH7;RHOG;NFKBIA;GPR132;NFKB1;IL1A
Epithelial Mesenchymal Transition	0.523422	2.14425	0	0.000444028	0.002	24/64	0.0961	SERPINE1;MMP3;LAMC2;INHBA;LAMA3;AREG;CD44;PMEPA1;PTHLH;VEGFA;ITGA5;ITGB1;TPM2;CALD1;BASP1;SPARC;LGALS1;ITGA2;PLAUR;TPM4;SDC1;TPM1;QSOX1;RHOB
Coagulation	0.566015	2.13072	0	0.000555035	0.003	17/40	0.1413	MMP9;SERPINE1;MMP3;F3;MMP10;CAPN2;ANXA1;PLAU;DUSP6;SPARC;ITGA2;KLF7;WDR1;FURIN;ARF4;KLK8;PREP
Hypoxia	0.487527	2.09246	0	0.000951489	0.006	36/83	0.1377	SERPINE1;NDRG1;F3;VEGFA;GLRX;PGK1;MXI1;FAM162A;DDIT4;GAPDH;CDKN1A;HSPA5;LDHA;TPI1;SULT2B1;PIM1;IER3;EXT1;HK2;PGF;SLC2A1;ALDOA;PLAUR;KLF7;TES;BHLHE40;HDLBP;PLAC8;ENO1;HMOX1;PKP1;ERRFI1;ADM;TIPARP;NOCT;GYS1
Complement	0.530379	2.06563	0	0.00138759	0.009	18/47	0.1413	MMP13;S100A9;SERPINE1;F3;HSPA5;CALM1;PIM1;DUSP6;CEBPB;CTSC;CDK5R1;PLAUR;DUSP5;SRC;PFN1;EHD1;RHOG;PREP
TNF-alpha Signaling via NF-kB	0.452527	2.02015	0	0.00296019	0.022	36/97	0.1329	SERPINE1;HBEGF;PHLDA1;F3;INHBA;AREG;CD44;PMEPA1;VEGFA;PLAU;CDKN1A;CLCF1;MXD1;RNF19B;FOSL1;PTPRE;IER3;CEBPB;LAMB3;ZC3H12A;PTGS2;PLAUR;BHLHE40;DUSP5;TRIB1;TUBB2A;SPSB1;IER5;RHOB;MAP2K3;KLF4;PDLIM5;TNC;TNFAIP2;TIPARP;EHD1
Apical Junction	0.503099	2.0066	0	0.00333021	0.028	20/58	0.1249	MMP9;LAMC2;ACTN1;FSCN1;LAMA3;ITGB1;ACTB;ACTG1;PTK2;MSN;LAMB3;ITGA2;JUP;CLDN4;ZYX;LIMA1;SRC;PFN1;NECTIN4;YWHAH
Androgen Response	0.463709	1.74165	0.0113821	0.0316875	0.256	24/40	0.2734	NDRG1;ACTN1;PMEPA1;ELL2;IDI1;PTK2B;DHCR24;PDLIM5;CDK6;HMGCR;UBE2J1;TPD52;SEC24D;SRP19;LMAN1;B4GALT1;UAP1;ITGAV;HOMER2;GNAI3;GSR;DBI;DNAJB9;VAPA
Wnt-beta Catenin Signaling	-0.587284	-1.7878	0.010661	0.090794	0.104	06/12	0.1278	CCND2;JAG2;GNAI1;NOTCH1;NCOR2;AXIN2

## Sheet: Info
	Differential gene expression between tumor clusters (Figure 4c) and P60 clusters, as defined in the title of the tab. MAST was used for differential gene expression (FDR < 0.01) and GSEA for pathway enrichment. Shown are the pathways with a FDR < 0.1. EpSC: epidermal stem cells
