# Supplementary material for: In vivo single-cell CRISPR uncovers distinct TNF programmes in tumour evolution
Source: Nature. 2024 Jul 17;632(8024):419–28. doi: 10.1038/s41586-024-07663-y (PMC11306103; doi:10.1038/s41586-024-07663-y)
Supplement: Supplementary file 10 — TNF signalling is downregulated in human sSCCs. [file 41586_2024_7663_MOESM10_ESM.xlsx]

## Sheet: Upregulated in human SCC
Term	P-value	Adjusted P-value	Odds Ratio	Combined Score	Genes
E2F Targets	4.33381e-36	2.16691e-34	6.9211	563.561	TOP2A;DCLRE1B;NUP107;MCM7;DSCC1;CSE1L;BUB1B;SMC6;MKI67;BRCA2;SMC4;LMNB1;PTTG1;CHEK2;CHEK1;STMN1;MYBL2;TK1;LBR;DLGAP5;TMPO;RFC3;HUS1;CTPS1;CDC25A;NME1;CDC25B;DDX39A;MELK;ESPL1;CCNE1;CKS2;DEPDC1;TIMELESS;MCM3;MCM4;BIRC5;KIF2C;MCM5;NAA38;DCTPP1;ASF1B;MCM2;PRPS1;PCNA;RNASEH2A;CDCA3;PRKDC;SRSF1;CDCA8;HMMR;AURKB;AURKA;TBRG4;PSMC3IP;RAD51AP1;CCNB2;PRDX4;ORC6;RACGAP1;POLD1;EXOSC8;PPP1R8;POLD2;LYAR;PLK4;G…
G2-M Checkpoint	1.25714e-26	3.14284e-25	5.39795	321.925	TOP2A;AMD1;KIF11;MKI67;BRCA2;SMC4;SMC2;KIF15;LMNB1;PTTG1;SNRPD1;EXO1;CHEK1;STMN1;PBK;NUSAP1;NEK2;MYBL2;FBXO5;LBR;TMPO;PRMT5;SLC38A1;HUS1;KIF23;CDC25A;CDC25B;CCNA2;SLC7A5;DDX39A;DBF4;TFDP1;RBL1;ESPL1;INCENP;DKC1;CKS2;MCM3;BIRC5;KIF2C;MCM5;KIF20B;ATF5;MCM2;TROAP;ODC1;SRSF1;TTK;HMMR;HIF1A;CENPA;SLC7A1;AURKB;AURKA;ORC5;CCNB2;ORC6;CDC45;RACGAP1;RAD54L;E2F3;BUB3;E2F4;BUB1;PLK4;GINS2;HSPA8;POLQ;STIL;UBE…
Myc Targets V1	8.80192e-14	1.46699e-12	3.47422	104.439	MCM7;PWP1;RRP9;SNRPD2;YWHAQ;SNRPD1;RUVBL2;PSMD1;SNRPD3;MRPL9;CCT3;CCT2;RFC4;VBP1;NCBP2;CAD;UBE2E1;CTPS1;NME1;CCNA2;TFDP1;MCM4;ERH;MCM5;HPRT1;MCM2;PCNA;PSMD14;GLO1;CSTF2;ODC1;SRSF1;PSMA7;SRM;PPM1G;LDHA;PRDX4;CDC45;POLD2;PGK1;BUB3;CCT7;CCT5;NOP56;RANBP1;CBX3;CNBP;GOT2;DEK;EIF2S1;AIMP2;LSM7;XPOT;CDK4;APEX1;POLE3;PRPF31;HDGF;SSBP1;ABCE1;EIF4G2;RAN;MAD2L1;EIF3B
Interferon Gamma Response	1.09924e-10	1.37405e-09	3.0068	68.9497	LGALS3BP;RTP4;SAMD9L;CXCL9;UBE2L6;IFI35;IFIT3;OASL;CASP8;CASP3;CASP4;TNFSF10;EPSTI1;CASP1;CD38;UPP1;TRIM21;B2M;GBP6;ZBP1;BATF2;SP110;HLA-A;BPGM;IFI27;OAS2;PSME1;PSME2;CMPK2;RBCK1;IDO1;CD274;MVP;SRI;HIF1A;PSMB10;KLRK1;APOL6;CCL5;ST8SIA4;SLAMF7;GBP4;PNPT1;STAT1;STAT2;GZMA;LYSMD2;EIF2AK2;ISG15;NMI;PARP14;PARP12;BST2;CXCL10;CXCL11;PTPN6;XAF1;PFKP
Interferon Alpha Response	3.99555e-09	3.99555e-08	3.95083	76.4014	LGALS3BP;RTP4;IFITM1;SAMD9L;SAMD9;UBE2L6;IFI35;IFIT3;OASL;CASP8;EPSTI1;CASP1;TRIM21;B2M;GBP4;BATF2;PNPT1;SP110;STAT2;EIF2AK2;ISG15;NMI;PARP14;PARP9;PARP12;BST2;CXCL10;CXCL11;IFI27;SELL;PSME1;CMPK2;PSME2;CD47
Glycolysis	9.38333e-07	7.81944e-06	2.37855	33.0123	B4GALT2;CHPF;PLOD2;ENO1;PYGL;PLOD1;HS6ST2;NANP;DPYSL4;FAM162A;STMN1;PGM2;ME2;TPI1;CHPF2;IGFBP3;COG2;ALG1;PKM;DEPDC1;KDELR3;KIF20A;RBCK1;B4GALT7;MET;CHST2;DSC2;COPB2;PRPS1;TGFA;TXN;HMMR;CENPA;AURKA;LDHA;PGK1;TPBG;PMM2;GOT2;EXT2;GALE;COL5A1;ARTN;P4HA2;CDK1;TGFBI;POLR3K;LHX9;PFKP
Myc Targets V2	1.99676e-06	1.25401e-05	4.13864	54.3155	PLK4;NOP56;CBX3;PUS1;NIP7;PRMT3;NOP2;PLK1;NOC4L;RRP9;SRM;TBRG4;AIMP2;MYBBP1A;CDK4;PES1;MRTO4;MCM4;MPHOSPH10;MCM5;DCTPP1
mTORC1 Signaling	2.25723e-06	1.25401e-05	2.31358	30.0797	TES;PSMD14;SHMT2;ARPC5L;SLC2A1;PLOD2;SLC1A4;ENO1;SLC7A11;RRP9;AURKA;LDHA;SERP1;PSMB5;PRDX1;SERPINH1;PGK1;LTA4H;YKT6;BUB1;CTSC;ACTR3;ACTR2;STARD4;TPI1;SDF2L1;RRM2;PNO1;PLK1;M6PR;PDAP1;UCHL5;TUBA4A;CDC25A;DHFR;CCT6A;SQLE;SLC7A5;DDX39A;PPA1;HMBS;MCM4;POLR3G;PSMG1;HPRT1;CALR;GAPDH;MCM2
Epithelial Mesenchymal Transition	2.25723e-06	1.25401e-05	2.31358	30.0797	FBN2;ITGB1;CXCL6;OXTR;MCM7;COL11A1;NTM;SERPINE1;LAMA3;TNC;PLOD3;CAPG;PLOD2;LAMC2;CXCL1;PLOD1;PVR;PTHLH;LOXL2;RGS4;GLIPR1;BASP1;SERPINH1;SPP1;ITGAV;TNFRSF12A;MMP1;IGFBP3;WNT5A;IGFBP2;TFPI2;MMP3;FN1;GPX7;INHBA;GREM1;MMP14;COL3A1;BMP1;FAP;COL5A1;COL4A1;ADAM12;COL5A2;CALU;TGFBI;PPIB;PFN2
Complement	0.000946746	0.00473373	1.8246	12.7038	CDA;GMFB;DYRK2;PRDM4;SRC;SERPINE1;CXCL1;LIPA;PHEX;DPP4;GNGT2;CASP5;CA2;KYNU;CASP3;CCL5;CASP4;CASP1;S100A12;LTA4H;PRSS3;CTSC;APOBEC3F;SERPINB2;APOBEC3G;GZMA;TFPI2;FN1;RHOG;GZMB;MMP8;GZMK;MMP14;RABIF;MMP13;SCG3;PFN1;CALM1;S100A9;CDK5R1
Mitotic Spindle	0.0016115	0.00732499	1.77824	11.4351	TOP2A;PIF1;TTK;KIF11;BRCA2;SMC4;KIF15;LMNB1;AURKA;CCNB2;RACGAP1;NUSAP1;NEK2;FBXO5;KIFAP3;ECT2;BUB1;DLGAP5;SAC3D1;PLK1;KIF23;TUBA4A;NDC80;CCDC88A;ANLN;TPX2;CENPE;CENPF;ESPL1;INCENP;CENPJ;KIF4A;SASS6;FSCN1;CDK1;MYH9;BIRC5;KIF2C;KIF20B
Allograft Rejection	0.00322214	0.0134256	1.71034	9.81344	CXCL9;CD80;GCNT1;PRF1;UBE2D1;CD3G;CAPG;FASLG;MTIF2;CXCL13;HIF1A;PSMB10;CD79A;MRPL3;CXCR3;CCL5;CCL4;ST8SIA4;B2M;IL11;STAT1;CDKN2A;GZMA;GLMN;GZMB;HLA-A;INHBA;MMP9;NME1;TLR1;CD2;IFNG;IL2RA;KLRD1;PTPN6;TLR6;CD47;ABCE1
Unfolded Protein Response	0.00416275	0.0160106	1.96297	10.7602	NOP56;SHC1;POP4;SLC1A4;SDAD1;PDIA6;EIF2S1;LSM4;YWHAZ;PDIA5;YIF1A;RRP9;SLC7A5;SERP1;EXOSC4;XPOT;DKC1;EIF4EBP1;SRPRB;BANF1;HYOU1;KDELR3;CALR;EIF4G1
Estrogen Response Late	0.00568525	0.0189508	1.65433	8.55268	TOP2A;RNASEH2A;IGSF1;SNX10;SLC1A4;LAMC2;CALCR;CA2;MDK;PERP;NRIP1;SFN;PLK4;GINS2;ST14;STIL;SLC16A1;OPN3;CAV1;DYNLT3;TPBG;TFPI2;KRT13;LSR;CDC6;CYP4F11;SLC7A5;GALE;RAB31;TH;FABP5;PTPN6;HPRT1;KIF20A;PKP3;S100A9;FRK
Apical Junction	0.00568525	0.0189508	1.65433	8.55268	ITGB1;CD274;SHC1;ITGB4;SRC;LAMA3;DMP1;LAMC2;ICAM5;ACTB;CDH8;ACTG1;TRO;LIMA1;CDH3;MDK;ADAM23;RAC2;HRAS;MPZL2;CD276;YWHAH;CAP1;JUP;SYK;LAMB3;ITGA3;LAYN;MMP9;CDK8;BMP1;ARPC2;PPP2R2C;FSCN1;MYH9;TGFBI;PFN1

## Sheet: Downregulated in human SCC
Term	P-value	Adjusted P-value	Odds Ratio	Combined Score	Genes
TNF-alpha Signaling via NF-kB	4.94995e-18	2.47497e-16	4.18376	166.711	BTG2;CDKN1A;TNFAIP2;TNFAIP3;IRS2;SLC2A3;CXCL2;ETS2;ZFP36;CCND1;ZC3H12A;NAMPT;PDE4B;MAP3K8;CCNL1;JUNB;IER2;ICOSLG;DUSP4;MAP2K3;KDM6B;TGIF1;DUSP5;DUSP2;DUSP1;RIPK2;FOS;RHOB;NINJ1;SIK1;SGK1;ATF3;PTGER4;PPP1R15A;CEBPD;SOCS3;NFIL3;DNAJB4;CCL2;HES1;LDLR;EGR1;EGR2;EGR3;SMAD3;GADD45B;GCH1;TIPARP;ZBTB10;G0S2;CFLAR;KLF4;KLF2;FOSL2;EIF1;NR4A2;PER1;NR4A1;IL6;KLF6;NR4A3;BCL6;GPR183;MAFF;BHLHE40;KLF9;REL;FOSB;…
Estrogen Response Early	5.03606e-15	1.25901e-13	3.72844	122.748	KCNK5;SCARB1;WWC1;TSKU;RAPGEFL1;AFF1;DEPTOR;CCND1;JAK2;ELOVL5;NPY1R;KCNK15;GFRA1;PDZK1;FOS;GAB2;NCOR2;AR;MPPED2;TFF3;PGR;MAPT;SLC27A2;FOXC1;SLC26A2;PEX11A;RHOBTB3;ADD3;TOB1;TMEM164;SLC7A2;AKAP1;SYNGR1;MUC1;PDLIM3;BAG1;LRIG1;SH3BP5;PMAIP1;HES1;SLC19A2;FDFT1;KDM4B;EGR3;SLC37A1;TIPARP;ABCA3;INHBB;KLF4;DHRS3;MED13L;KRT19;CXCL12;MLPH;SYT12;FASN;DLC1;KRT15;BHLHE40;BCL2;CHPT1;DHCR7;RAB17;TJP3
Adipogenesis	6.84797e-14	1.14133e-12	3.55597	107.789	SCARB1;SLC27A1;PHLDB1;ACAA2;GBE1;ITSN1;MYLK;ACADL;ALDH2;DBT;ME1;PIM3;ACADM;HADH;PGM1;PHYH;GPX4;GPX3;MCCC1;ECH1;OMD;ADIPOQ;ELOVL6;ATP1B3;LIFR;CMBL;MRAP;ACLY;POR;PPM1B;ACOX1;UQCRC1;SPARCL1;ITGA7;PPARG;PLIN2;CD302;ITIH5;RTN3;PPP1R15B;RETSAT;LPL;TOB1;ADCY6;AGPAT3;C3;SNCG;APOE;FZD4;IDH1;EPHX2;CIDEA;CYP4B1;SORBS1;CS;QDPR;GPAM;BCL6;CCNG2;PDCD4;DHCR7;CRAT
Myogenesis	2.43841e-13	3.04801e-12	3.47169	100.826	MYOM1;CDKN1A;SCHIP1;FHL1;PYGM;ATP2A1;FGF2;CLU;MYOM2;MYLK;SLN;SGCA;MB;SPEG;NOS1;MYBPC3;PTGIS;ACSL1;GPX3;DAPK2;TNNC1;IFRD1;TNNC2;ACTA1;MRAS;MYH3;TNNT3;CASQ2;ITGA7;CASQ1;CRYAB;CFD;CHRNA1;CAMK2B;HDAC5;TAGLN;COX7A1;ERBB3;BAG1;APOD;DMD;MYH11;NCAM1;CKB;MEF2D;SH3BGR;SPDEF;WWTR1;FDPS;GSN;GADD45B;MYBPH;SORBS1;SORBS3;SOD3;DES;FXYD1;BHLHE40;HRC;LPIN1;CRAT
Cholesterol Homeostasis	3.96903e-12	3.96903e-11	5.98253	157.056	IDI1;MVK;ACSS2;GLDC;LPL;TMEM97;HMGCR;HSD17B7;CLU;ACAT2;TM7SF2;FADS2;LGALS3;EBP;ALCAM;NFIL3;PMVK;PDK3;LDLR;FDFT1;FDPS;ABCA2;GSTM2;HMGCS1;ECH1;LSS;FASN;MVD;PPARG;DHCR7;CPEB2;ATF3
Fatty Acid Metabolism	9.81485e-11	8.17904e-10	3.43761	79.2181	IDI1;ACADVL;ACAA2;ACSM3;RETSAT;MAOA;ECI1;ETFDH;AQP7;HSD17B7;ACAT2;ALAD;ACADL;RDH11;ME1;CA6;ACADM;HMGCS2;ACAA1;HADH;GLUL;HAO2;AOC3;ACOT8;CPT1A;GABARAPL1;PDHA1;HMGCS1;ACSL1;ELOVL5;IDH1;ECH1;EPHX1;CYP4A11;BCKDHB;CIDEA;ACSL5;G0S2;DHCR24;INMT;ALDH3A2;ACOX1;FASN;GPD1;ACOT2;PPARA;CRAT;ALDH9A1
Estrogen Response Late	9.04459e-10	6.46042e-09	2.9156	60.7134	KCNK5;SCARB1;RAPGEFL1;AFF1;SERPINA5;ZFP36;CCND1;HMGCS2;JAK2;DUSP2;ELOVL5;TNNC1;DCXR;NPY1R;CACNA2D2;EMP2;PDZK1;FOS;PRLR;NCOR2;ALDH3A2;PCP4;ACOX2;TFF3;PGR;MAPT;SLC29A1;SGK1;SLC27A2;LLGL2;FOXC1;SLC26A2;ADD3;TOB1;SCUBE2;PDLIM3;PRKAR2B;BAG1;AGR2;CKB;FDFT1;EGR3;ABCA3;IDH2;KLF4;ASS1;KRT19;CXCL12;DLG5;BCL2;PDCD4;CHPT1;DHCR7;TJP3
Bile Acid Metabolism	3.91195e-09	2.44497e-08	3.71885	71.9941	PECR;IDI1;ABCD3;RETSAT;SLC23A1;PEX11A;TFCP2L1;NR3C2;FADS2;ISOC1;LONP2;HACL1;RXRG;FADS1;ABCA2;PHYH;ACSL1;ABCA6;PNPLA8;ABCA3;IDH1;EPHX2;IDH2;HSD3B1;ABCA9;ACSL5;DHCR24;ABCA8;CYP27A1;GNPAT;AR;CH25H;PXMP2;SLC29A1;SLC27A2;ALDH9A1
Pperoxisome	2.45694e-08	1.36497e-07	3.64518	63.87	IDI1;ABCD3;RETSAT;PEX11A;CLN8;HSD11B2;RDH11;ISOC1;LONP2;ACAA1;HAO2;RXRG;FADS1;FDPS;ACOT8;ACSL1;ELOVL5;ABCC8;IDH1;EPHX2;ECH1;IDH2;ACSL5;DHCR24;DHRS3;GNPAT;DLG4;ACOX1;ERCC1;SLC27A2;SLC25A4;CRAT;ALDH9A1
UV Response Dn	1.72443e-07	8.62214e-07	2.91515	45.3982	NOTCH2;PTGFR;CDKN1B;CITED2;INSIG1;SCHIP1;LPAR1;ICA1;PIK3R3;PTPN21;NR3C1;TFPI;ADD3;FBLN5;SYNE1;EFEMP1;ZMIZ1;PRKAR2B;ERBB2;HAS2;LDLR;CDON;SMAD3;RBPMS;DUSP1;PRKCE;BCKDHB;ACVR2A;RUNX1;SMAD7;TGFBR3;PLCB4;DDAH1;NFIB;MAP1B;DLC1;BHLHE40;KIT;PPARG
Xenobiotic Metabolism	3.90485e-07	1.77493e-06	2.48181	36.6213	SLC46A3;DDC;ALAS1;RETSAT;MAOA;LEAP2;ETFDH;ABHD6;FBLN1;TMEM97;CSAD;NDRG2;ETS2;HSD11B1;PGRMC1;ALDH2;ATOH8;PDK4;GCNT2;AOX1;HACL1;APOE;ABCC3;CYB5A;GABARAPL1;GCKR;GCH1;F10;ELOVL5;CYP4F2;IDH1;DCXR;ECH1;EPHX1;AKR1C3;UPB1;CYP27A1;POR;RBP4;ACOX2;ACOX1;NINJ1;ACOX3;CDO1;FBP1;LPIN2;CES1;ALDH9A1
Hypoxia	5.6756e-06	2.36483e-05	2.27821	27.5193	CDKN1C;PPP1R15A;SRPX;SCARB1;CDKN1A;CDKN1B;CITED2;GBE1;TNFAIP3;PYGM;IRS2;RORA;SLC2A3;NR3C1;FOXO3;AKAP12;SELENBP1;ZFP36;NFIL3;GPC1;GCNT2;PDK3;GPC4;PCK1;PPARGC1A;PGM1;PKLR;TIPARP;DUSP1;FOS;CP;DCN;FOSL2;BCAN;EFNA3;IL6;KLF6;CCNG2;RRAGD;BHLHE40;MAFF;BCL2;PLIN2;FBP1;ATF3
Androgen Response	4.02753e-05	0.000154905	2.74652	27.7941	IDI1;SLC26A2;INSIG1;STK39;PTPN21;TMPRSS2;UAP1;HMGCR;IQGAP2;AKAP12;CCND1;ANKH;ZMIZ1;ADAMTS1;FADS1;SPDEF;HMGCS1;ELOVL5;ZBTB10;ARID5B;LIFR;DHCR24;ACSL3;KRT19;GPD1L;SGK1
KRAS Signaling Dn	0.000136338	0.000486923	2.01942	17.9736	CNTFR;PTGFR;BTG2;ITIH3;THRB;CLSTN3;YBX2;TFCP2L1;ABCB11;LFNG;HSD11B2;P2RY4;NTF3;SLC16A7;EFHD1;NOS1;PRODH;FGF22;GAMT;EPHA5;TFAP2B;TCF7L1;KCND1;EGF;ZBTB16;PAX3;GP1BA;GPR3;SOX10;NR4A2;ZC2HC1C;TG;CLDN8;KRT15;CD207;CLDN16;RGS11;CPEB3;SGK1;GPRC5C;ATP6V1B1
mTORC1 Signaling	0.000561874	0.00187291	1.89514	14.1837	PPP1R15A;IDI1;CDKN1A;BTG2;GBE1;INSIG1;PIK3R3;SLC2A3;TMEM97;HMGCR;ADD3;ACACA;UNG;TM7SF2;HSPD1;FADS2;EBP;NFIL3;RDH11;NAMPT;ME1;LDLR;FADS1;PGM1;MAP2K3;GOT1;HMGCS1;ELOVL5;SRD5A1;IDH1;IFRD1;ELOVL6;DHCR24;ACSL3;QDPR;ACLY;BHLHE40;NUPR1;DHCR7
Apoptosis	0.00120912	0.0037785	1.93821	13.0206	CDKN1A;BTG2;CDKN1B;RETSAT;NEDD9;CLU;CASP9;LGALS3;EBP;CCND1;ANKH;ERBB3;LMNA;ERBB2;PMAIP1;TIMP3;EGR3;GSN;GADD45B;GPX4;GCH1;GPX3;EMP1;CFLAR;DCN;SMAD7;RHOB;TGFBR3;IL6;WEE1;PDCD4;ATF3
Notch Signaling	0.00221904	0.00652657	3.53858	21.6231	NOTCH2;LFNG;FZD1;TCF7L2;CCND1;FZD7;DTX1;HES1;DTX4;DLL1
TGF-beta Signaling	0.00665209	0.018478	2.46898	12.3766	CDKN1C;TGIF1;PPP1R15A;WWTR1;SMAD3;LTBP2;THBS1;SMAD7;NCOR2;SKI;PPM1A;JUNB;SPTBN1
IL-2/STAT5 Signaling	0.0106008	0.0278969	1.60817	7.31207	CDKN1C;ITIH5;PTGER2;RGS16;RORA;SLC2A3;PTH1R;GATA1;SHE;SPRED2;MUC1;ALCAM;NFIL3;NFKBIZ;ST3GAL4;LRIG1;MAP6;SH3BGRL2;MAP3K8;GABARAPL1;GADD45B;GPX4;PTCH1;IL13;EMP1;DHRS3;RHOB;TTC39B;KLF6;RRAGD;BHLHE40;MAFF;BCL2;PLIN2
p53 Pathway	0.0114105	0.0285262	1.59839	7.14996	PPP1R15A;CEBPA;CDKN1A;BTG2;RETSAT;EI24;RGS16;TCHH;XPC;FOXO3;ACVR1B;TOB1;ZFP36L1;SESN1;MKNK2;KIF13B;CTSF;RALGDS;SLC19A2;TSPYL2;VDR;ZBTB16;DCXR;EPHX1;INHBB;FOS;KLF4;BAIAP2;ALOX15B;PTPN14;NINJ1;NUPR1;FGF13;ATF3
Inflammatory Response	0.0189739	0.045176	1.54132	6.11084	PTGER4;CDKN1A;BTG2;PTGER2;RGS16;C5AR1;LPAR1;SLC1A2;ACVR1B;SLC4A4;CX3CL1;SLC7A2;NAMPT;PDE4B;HAS2;CCL2;LDLR;ROS1;ICOSLG;CD55;GCH1;RIPK2;SLC31A1;SLC11A2;OSM;GP1BA;ACVR2A;MARCO;RNF144B;IL6;KLF6;AXL;GPR183
UV Response Up	0.0209239	0.0475544	1.60665	6.21268	CDKN1C;BTG2;ALAS1;MAOA;TCHH;C4BPB;CXCL2;PDLIM3;CREG1;MSX1;ACAA1;JUNB;GCH1;GPX3;NTRK3;EPHX1;FOS;RHOB;NR4A1;IL6;DLG4;FGF18;FOSB;NPTXR;CDO1;SLC25A4;ATF3

## Sheet: Info
Reference:	https://doi.org/10.1038/ncomms12601
Enrichment:	Enrichr, MSigDB Hallmark 2020
Based on log2 Fold Changes in SCC compared to normal skin	from Supplementary Data Figure 2
Overlap between TNF module and downregulated genes	Atf3
	Btg2
	Dusp1
	Egr1
	Fos
	Ier2
	Junb
	Klf4
	Klf6
	Nr4A1
	Ppp1R15A
	Rhob
	Socs3
	Zfp36
