# Supplementary material for: In vivo single-cell CRISPR uncovers distinct TNF programmes in tumour evolution
Source: Nature. 2024 Jul 17;632(8024):419–28. doi: 10.1038/s41586-024-07663-y (PMC11306103; doi:10.1038/s41586-024-07663-y)
Supplement: Supplementary file 11 — sgRNA representation and selection scores in 168 tumours. [file 41586_2024_7663_MOESM11_ESM.xlsx]

## Sheet: Tumor sgRNA representation
	Selection score	P60	Tumor representation
Notch1	2.14677	0.737048	36.4772
Fat1	1.58104	0.664894	24.2347
Trp53	0.867422	0.172513	3.44979
Zmat3	3.87912	0.033882	3.03
Ahnak	2.33377	0.0529989	2.85145
Notch2	0.902848	0.135118	2.81235
Prkdc	2.70419	0.032213	2.00821
Muc16	2.33239	0.0341983	1.83885
Tpcn2	1.48904	0.0487761	1.67439
Fam135b	1.24211	0.0572791	1.64019
Zfp804b	1.69898	0.0376855	1.47605
Csmd1	1.79648	0.0343019	1.42063
Magi2	1.11938	0.0549023	1.4168
Dnah3	2.41977	0.0248469	1.38607
Dgkb	2.26051	0.0254672	1.32717
Ank2	1.40941	0.0396067	1.2869
Zfp831	1.24805	0.0444941	1.28019
Abca13	1.02592	0.0526033	1.24414
Cdh10	1.97562	0.026999	1.22968
Kdr	2.51054	0.0212232	1.22834
Col22a1	1.13028	0.0449855	1.17219
Zfp469	1.91695	0.0254364	1.1241
Dnah9	0.900891	0.0538092	1.11756
Aspm	1.7472	0.0275267	1.10876
Kmt2d	1.30881	0.0363443	1.09661
Col6a6	1.11892	0.0417841	1.07783
Myh1	0.327159	0.138996	1.04834
Myh8	2.63502	0.0164702	1.00051
Muc2	0.708098	0.0599699	0.978965
Cdh2	0.64539	0.065705	0.9776
ctrl	1	0.0410032	0.945275
D630045J12Rik	0.743573	0.0533269	0.914136
Rp1	0.892968	0.044404	0.91411
Ryr3	0.668926	0.0585809	0.903388
Xirp2	0.449954	0.0857927	0.889936
Lama5	1.00828	0.0379678	0.882544
Mroh2b	1.65846	0.0224807	0.859519
Fat3	1.33282	0.0273239	0.839564
Pappa2	1.2894	0.0280467	0.833701
Ccnd1	1.59982	0.0221898	0.818399
Col4a4	1.38403	0.0252888	0.806891
Peg3	0.356412	0.0943729	0.775425
Tenm1	1.39615	0.0238639	0.768092
Col6a3	0.742259	0.0446746	0.764463
Sphkap	0.334681	0.0960495	0.741082
Adgrv1	0.830677	0.0375481	0.719052
Muc3	0.737575	0.0420338	0.714736
Sox2	0.709126	0.0436987	0.714386
Prex2	0.519239	0.0596778	0.714366
Epha5	0.52724	0.0586504	0.712886
Vps13b	0.57166	0.0515737	0.679684
Dnah8	2.08532	0.0138944	0.667963
Scn9a	0.771585	0.0368658	0.655764
Pkhd1	0.866374	0.0327641	0.654401
Fgf3	0.218442	0.12929	0.65109
Csmd2	0.40575	0.0688924	0.644423
Dnah10	0.613549	0.0455525	0.64432
Dnah17	0.531473	0.0512799	0.628302
Nav3	0.400877	0.0661011	0.610886
Akap9	1.08032	0.0245016	0.610221
Macf1	1.03205	0.0252337	0.600372
Erbb4	0.292356	0.0848679	0.572
Myh2	0.375378	0.0658032	0.56945
Muc4	1.30472	0.0186911	0.562199
Ahnak2	0.273026	0.0888263	0.559095
Ush2a	0.711052	0.0334393	0.548149
Mgam	0.834868	0.0283151	0.544974
Adgrb3	0.526824	0.0448051	0.544168
Neb	0.742756	0.0297887	0.510081
Ano1	0.9842	0.0221202	0.501895
Csmd3	0.696958	0.0308995	0.496477
Lrp1b	0.818099	0.0261407	0.493019
Pcdh15	0.404993	0.0519704	0.485226
Fmn2	0.761461	0.0275679	0.483941
Tnxb	0.328485	0.0632928	0.479303
Obscn	0.41253	0.0496695	0.472374
Apob	1.10904	0.018065	0.461875
Unc13c	0.609769	0.0327809	0.460815
Hmcn1	0.580265	0.0340727	0.455799
Reln	0.908179	0.021501	0.450163
Hras	0.641173	0.0297681	0.440014
Fat4	0.46695	0.0406134	0.437201
Erich3	0.561418	0.0327353	0.423685
Fat2	0.50907	0.0355353	0.41704
Lama2	0.4861	0.0359344	0.402696
Runx1t1	0.367364	0.0468443	0.396729
Dnah5	0.426795	0.0397417	0.391026
Trp63	21.3074	0.000789184	0.387659
Syne2	0.829168	0.0202235	0.38658
Tnni3k	0.554402	0.0285529	0.364935
Pak7	0.389831	0.040559	0.364506
Spag17	0.290524	0.0537022	0.359678
Pik3cg	0.481998	0.0317919	0.353266
Cacna1e	0.424578	0.0358531	0.350934
Ep300	0.452262	0.0330151	0.344225
Col6a5	0.74488	0.0196272	0.337043
Shank2	0.236557	0.0609038	0.332139
Zfp78	0.434752	0.0326245	0.326984
Cdkn2b	0.895269	0.0154896	0.319694
Flg	0.391723	0.0353747	0.319457
Lrp1	0.469497	0.0293542	0.317719
Casp8	0.766713	0.0176395	0.311788
Tet1	0.458913	0.0294556	0.311629
Pkhd1l1	0.280843	0.0464468	0.300718
Ryr1	0.346897	0.0368748	0.294897
Cttn	0.39832	0.0319919	0.293774
Cdkn2a	0.935226	0.0135776	0.292739
Lrp2	0.330497	0.0382699	0.291585
Pcdh11x	0.352651	0.0350661	0.285084
Ttn	0.185629	0.0662463	0.283496
Fgf15	0.423659	0.0286305	0.279631
Sis	0.489861	0.0233695	0.263914
Ryr2	0.335776	0.0340819	0.263824
P3h2	0.317329	0.0359152	0.262741
Epha7	0.392214	0.0288276	0.260659
Ros1	0.224556	0.0503246	0.260523
Zfhx4	0.138136	0.081591	0.25983
Dnah7a	0.39918	0.0280249	0.257901
Pclo	0.555904	0.0201052	0.257661
Col11a1	0.49553	0.0221171	0.252662
Ptprd	0.252753	0.0417079	0.243028
Dnah11	0.291889	0.0355825	0.239439
Cubn	0.38081	0.0261614	0.229672
Syne1	0.468015	0.0208024	0.224447
Dscam	0.112918	0.0860652	0.224044
Huwe1	1.12469	0.00862837	0.223719
Cfh	0.212314	0.0435299	0.213062
Thsd7a	0.197973	0.0465413	0.212414
Fgf4	0.303351	0.0294484	0.205944
Muc5b	0.432514	0.0201113	0.20053
Dnah6	0.335141	0.0253995	0.196243
Vcan	0.15412	0.0502867	0.17867
Nsd1	1.042	0.00684173	0.164352
Spta1	0.118923	0.0499175	0.136855
Dmd	0.150327	0.0386724	0.134023
Col1a2	0.153787	0.035999	0.127629
Slit2	0.204727	0.0261021	0.123194
Ppfia1	0.270933	0.0171155	0.106903
Pik3ca	0.36904	0.0125325	0.106623
Kmt2c	0.114564	0.0394286	0.104136
Adgrl3	0.149459	0.0301339	0.103829
Adgrl2	0.164224	0.0220255	0.0833882
Herc2	0.0658526	0.0521545	0.0791782
Crebbp	0.145114	0.0223208	0.0746726
Plec	0.283641	0.0100974	0.0660266
Aff3	0.0600478	0.0291952	0.0404156
Fbxw7	0.0993921	0.0128672	0.0294833
Fadd	0.0914456	0.0125674	0.026494
Oraov1	0.122449	0.00800926	0.0226093
Dst	0.0287893	0.016402	0.010886
Mdn1	0.0433783	0.00578706	0.00578723

## Sheet: Info
	Tumor sgRNA representation in 168 tumors.
	sgRNA representation was analyzed in 168 individually sequenced tumors. Tumor representation indicates the sum of the percentage of sgRNAs in 168 tumors.
	P60 representation indicates the normalized sgRNA representation across 8 dial-out sequencing runs (not cell numbers).
	Selection score: Tumor/P60 representation
