# Supplementary material for: In vivo single-cell CRISPR uncovers distinct TNF programmes in tumour evolution
Source: Nature. 2024 Jul 17;632(8024):419–28. doi: 10.1038/s41586-024-07663-y (PMC11306103; doi:10.1038/s41586-024-07663-y)
Supplement: Supplementary file 12 — sgRNA sequences, RT–qPCR oligonucleotides and T0 library counts. [file 41586_2024_7663_MOESM12_ESM.xlsx]

## Sheet: 500 sgRNAs
guide ID	sgRNA 20nt sequence
Hmcn1_sgRNA.3	AAAAACTCTCAACCGAACAG
ctrl_sgRNA.40	AAAAAGTCCGCGATTACGTC
Pcdh11x_sgRNA.3	AAAACCAATAACTTGTGACT
Macf1_sgRNA.2	AAAAGGAGAACTATGCAACA
Kmt2c_sgRNA.2	AAAAGGCCCATTACCCAATG
Zfp78_sgRNA.3	AAAGAAACAGTCACTCACAA
Ahnak_sgRNA.2	AAAGACTCCATCATCCCTCT
Obscn_sgRNA.1	AAAGGCAAACCGGTTCACGG
Apob_sgRNA.2	AAAGGCCAGACCCATCCGGT
Lama2_sgRNA.2	AAAGGGGCTGATCCGTACGT
Xirp2_sgRNA.3	AAAGTCCTAAGCCTTACATG
Zfp804b_sgRNA.2	AAATACCTGCAATATCAACA
Lrp1_sgRNA.1	AAATGCCGGGTAAATAACGG
Kmt2d_sgRNA.2	AAATGGCTGTTGATCCCATG
Trp53_sgRNA.2	AACAGATCGTCCATGCAGTG
Nav3_sgRNA.1	AACCGACTAAGATCGGCTCA
Dnah9_sgRNA.2	AACCGTGTTTAAGCAACTGG
Runx1t1_sgRNA.3	AACTGAATTACTGGATACGG
Tet1_sgRNA.3	AAGAAATCACACTTAGCAGA
Lrp1b_sgRNA.1	AAGACGTTCTGAGATCCGAG
Slit2_sgRNA.2	AAGATCACGGATATCGAGGA
Ryr3_sgRNA.3	AAGATCACTTCAATGACATG
Neb_sgRNA.2	AAGCAGAAGGGACACTACGT
Cdh10_sgRNA.2	AAGCCACTGATGCTGACACG
Mroh2b_sgRNA.3	AAGCCAGGGCGAAACAGACA
Fadd_sgRNA.3	AAGCTGGAGCGCGTGCAGAG
Dnah6_sgRNA.3	AAGGACGTATTTATCCTGGG
Dmd_sgRNA.3	AAGGCATAACTCTTGAATCG
Spag17_sgRNA.3	AAGTCACCTGAATCCGACGT
Dscam_sgRNA.1	AATACGGATAGCCAATTACG
ctrl_sgRNA.1	AATGAAGCACCGATTGCGGA
Hras_sgRNA.1	AATGACCACCTGTTTCCGGT
Mdn1_sgRNA.1	AATGAGCTAGACGTCCAAGT
ctrl_sgRNA.43	AATGCTGCGTACGATAACCG
Col22a1_sgRNA.2	AATGGGGAGAGTCATACCCG
Ep300_sgRNA.2	AATGGTCTGAGAATTCACTT
Pkhd1l1_sgRNA.1	AATGTACTCTCCATTCAACA
Erich3_sgRNA.1	AATTAGGGGTCAAAGAAGTG
Dnah8_sgRNA.2	AATTCAACGAGATCATCCGA
Dgkb_sgRNA.1	AATTGCCTTCGACCCAATAG
Mroh2b_sgRNA.1	ACAAATAAGAAGTACCAATG
Dscam_sgRNA.3	ACAACTACCGCTGCATCACG
Fat1_sgRNA.3	ACAAGAATGACCACGCACCG
Unc13c_sgRNA.3	ACAATACACTTGTTTACACG
Lrp1b_sgRNA.2	ACACAGCGACGATTGTAGCA
Syne1_sgRNA.3	ACACGCCAAAGAAATCACCG
Pclo_sgRNA.2	ACACTTCCCACACCATACTG
Ahnak2_sgRNA.2	ACAGACAGGAACGGAACACA
Sox2_sgRNA.2	ACAGCCCGGACCGCGTCAAG
Pkhd1_sgRNA.1	ACAGGGAACTCTCTTCACAA
Ttn_sgRNA.1	ACATTCGTAATCGCCAACGT
Notch2_sgRNA.2	ACATTGACGAGTGCACTGAG
Magi2_sgRNA.1	ACATTGTCGTCATGGACGGG
Fadd_sgRNA.2	ACATTGTGTGTGACAATGTG
Slit2_sgRNA.3	ACCAACCCAATTGAGACCAG
ctrl_sgRNA.13	ACCAACGCTACGATCCCGGA
Col6a5_sgRNA.3	ACCACGTTGATAAGACAGGT
ctrl_sgRNA.25	ACCATCCGATATTACGAGCA
Tenm1_sgRNA.2	ACCATCTGGACTCACCCGAT
ctrl_sgRNA.2	ACCCACGTATGTACTCGGGA
Ahnak_sgRNA.3	ACCCAGTTGCTGAATACCAT
Reln_sgRNA.1	ACCCCATCTAAGCCAAACGG
Epha5_sgRNA.1	ACCTCACAGTTACACCCATG
Notch1_sgRNA.2	ACCTGCACTGACTATCTCGG
ctrl_sgRNA.29	ACGAGGAGAAGTCGAGTATT
Muc5b_sgRNA.2	ACGGCATTCGATGCCAACGG
Fbxw7_sgRNA.3	ACGTTAGTGGGACATACAGG
Vcan_sgRNA.3	ACTAGCCCGGAGTTTGACCA
Zfp804b_sgRNA.1	ACTCGGTTGAAAGACACACG
Lrp1_sgRNA.2	ACTGCGTCTTACCCAGACTG
Muc3_sgRNA.3	ACTGCTGAAGTCATAACCAG
Akap9_sgRNA.2	ACTGCTGATGAGTTACTAGG
Huwe1_sgRNA.2	ACTGTTGAATACCAGTACGA
Dscam_sgRNA.2	ACTTACGTTTCACGTACAGG
Muc2_sgRNA.1	ACTTCGTGTTCACAACAATG
Aff3_sgRNA.1	AGAAACCAACTGCCTACGTG
Csmd3_sgRNA.1	AGAAATCGTGACCATATCGA
Kmt2c_sgRNA.1	AGAACCATTATTAGTAAACG
Dst_sgRNA.1	AGAAGGCGTTCTGTAAACGT
ctrl_sgRNA.23	AGACTCGTGTGCCACGAGGA
Zfp831_sgRNA.2	AGAGAAAAGAGATAGGACCA
Ros1_sgRNA.2	AGAGATATGAGATACGGACA
Zfp831_sgRNA.1	AGAGCAACCTGTATAAACAC
Prkdc_sgRNA.1	AGAGCCAATTCAGTGACCCG
Zmat3_sgRNA.1	AGAGGATTTAGCTAAGAGAG
Tpcn2_sgRNA.1	AGAGGTTTCCCAGAGCGACG
Ttn_sgRNA.3	AGAGTAACCAGACTTCACGA
Peg3_sgRNA.3	AGAGTCCTTTATTCATAGCG
Vcan_sgRNA.2	AGAGTGCACCAACATAACTT
Unc13c_sgRNA.1	AGATCGAACAGCTTCGAACA
Pkhd1_sgRNA.3	AGATGGATCTGAATTGATTG
Fgf15_sgRNA.1	AGATTTGTTGGAATTCCGCG
Trp63_sgRNA.2	AGCACACGATCGAAACGTAC
Pik3ca_sgRNA.1	AGCAGATCTTCTAACCCATG
Muc16_sgRNA.2	AGCAGTATCCACAACCACAT
Akap9_sgRNA.3	AGCATGTGGACATACCTGCT
Epha5_sgRNA.3	AGCCAAGTGTCTTACTACAG
Dst_sgRNA.3	AGCCACAGTTACGAAGACCT
Col6a3_sgRNA.3	AGCCGTCATCCAGTTCAGTG
Prex2_sgRNA.3	AGGAATGGAACAAGACACCT
Muc5b_sgRNA.1	AGGACACGACTATCCCGCTG
Col4a4_sgRNA.2	AGGCTCAGGATCCTTACCCG
Ryr1_sgRNA.1	AGGGCGACCACAAAACACGG
Mdn1_sgRNA.2	AGGTAGTGCGACTAACGCAA
Crebbp_sgRNA.3	AGGTCACGTTTACATAAGCA
P3h2_sgRNA.3	AGGTCTCGACCTATCTTGGG
Pappa2_sgRNA.1	AGGTCTCGGGGAATACCACT
Lrp2_sgRNA.3	AGTCACAGGACGGATAATGG
Ush2a_sgRNA.2	AGTGGTACAAAAACTATCCG
Magi2_sgRNA.3	AGTGGTGCTCTCCTAGAAAG
Adgrv1_sgRNA.1	AGTTACCAAACAGTCCGTAG
Cubn_sgRNA.1	AGTTATCAACTTCACCCACG
Cdh10_sgRNA.1	ATAAAAACGTGGATCCACAT
Kdr_sgRNA.1	ATACGTTTGAGAACCTCACG
Notch1_sgRNA.3	ATATACATACCCGTCCACTC
Nsd1_sgRNA.1	ATATCGCGAATACTACGTAG
ctrl_sgRNA.37	ATATGAGCCCGACCTCTCGA
ctrl_sgRNA.49	ATATTGTCCCATACGATCGG
Pkhd1l1_sgRNA.3	ATCAGATGGACAAGCCCCCG
Notch2_sgRNA.3	ATCCACGGAAACTGTACTGG
Nsd1_sgRNA.2	ATCTGCAACGAGTGTCACAC
Hmcn1_sgRNA.2	ATCTTCAAAAGTCCCACGAG
Lama2_sgRNA.3	ATGACGTGGAGTACAAACCC
Casp8_sgRNA.2	ATGATCAGACAGTATCCCCG
ctrl_sgRNA.39	ATGGACCCTTCAGTGCGGTA
Zfp469_sgRNA.1	ATGGATGTACTACCCGAGCG
Erbb4_sgRNA.1	ATGGCAGCAGTCACTAACGT
Col6a6_sgRNA.2	ATGGGCAGCAGGATCAACGC
Dnah11_sgRNA.2	ATGGGGATATTGACCCCCTG
Ank2_sgRNA.3	ATGGGTTATTGTCAGCGATG
Dnah3_sgRNA.2	ATTAGCCATGAGTCCAATCG
Myh1_sgRNA.3	ATTCAAGCAGAAGCAACGAG
Zfp78_sgRNA.2	ATTCATACCTCACTGTACAC
Fmn2_sgRNA.2	ATTCGATGGATTACAGCGAA
Muc5b_sgRNA.3	ATTCGGCAAAAGTGGCACAT
Adgrl2_sgRNA.1	ATTCTATTAACGTATCGGTG
Obscn_sgRNA.2	ATTGCCATGGAAAAACACCG
Cfh_sgRNA.2	ATTTACGCATAACTCCACCA
Ush2a_sgRNA.1	ATTTCAATACCTGTAATCCG
Notch1_sgRNA.1	ATTTGGCAGGGCATAGACAG
Pcdh11x_sgRNA.2	CAAATTAGTTTACAAAACCG
Pkhd1l1_sgRNA.2	CAACACCATTCGACACAATG
ctrl_sgRNA.14	CAACACGTGCGAGCGAACTG
Cfh_sgRNA.1	CAAGTGTTCGGTATCCAGGG
Fam135b_sgRNA.3	CACATCGATAGGATTCCATG
Dnah11_sgRNA.3	CACCAGAGACAACTCGTCTG
Pik3cg_sgRNA.2	CACCCACCAGGTACTCATCG
ctrl_sgRNA.12	CACCCCGTAGCAACGATAAA
Plec_sgRNA.2	CACCTGCTTGTAGTCACACA
Herc2_sgRNA.3	CACTGCCCAGACCTAAACCA
Ptprd_sgRNA.2	CAGAGCGAAGAATCCGACCA
Notch2_sgRNA.1	CAGCAACCCTTGTCACAAGG
D630045J12Rik_sgRNA.2	CAGCATGGATGTGTCACCCG
Fat4_sgRNA.2	CAGGATATGTCACCTACCAG
Peg3_sgRNA.2	CAGGCCTAATGATAACTGGA
Pak7_sgRNA.1	CAGTGAATCCGATACGACTG
Col1a2_sgRNA.3	CAGTGTCAGGACTTACAGCA
Fat4_sgRNA.3	CAGTTATCTCATCACTACCG
Crebbp_sgRNA.1	CATACTCGAGATATCCGATG
Kdr_sgRNA.2	CATAGCTGATCATGTAACTG
Prex2_sgRNA.1	CATATACAACCCCATACTCG
Adgrv1_sgRNA.2	CATATGCGACGTCACCACAG
Oraov1_sgRNA.2	CATATTTGACGCCGTCGTGA
Adgrv1_sgRNA.3	CATCTTGGCAAACGACAATG
Huwe1_sgRNA.3	CATGACGTACCATCAATGGG
Prkdc_sgRNA.2	CATGCAGGGTAAGTAATCGT
Dmd_sgRNA.2	CATGGATGAACTGATCAATG
Ank2_sgRNA.1	CCAACAATTCCGCCTCACCG
Dnah3_sgRNA.1	CCAAGACCCAGGCATTACGA
Sis_sgRNA.3	CCAAGATTCCACCAATTGTG
Obscn_sgRNA.3	CCAAGCTGGTATTTGCCAAG
Erbb4_sgRNA.3	CCAATAGGCGAACTAGGTGT
Ush2a_sgRNA.3	CCAATGTGCACAGTTCGACA
Sphkap_sgRNA.3	CCACCATGGAAAACTCTGTG
Dnah6_sgRNA.1	CCACGAACACCATTCCACAT
Lama5_sgRNA.1	CCAGGCCGTTAATACCACCC
Csmd1_sgRNA.1	CCAGTACCTATGCACGAAGG
Zfhx4_sgRNA.2	CCAGTATCATGCAATCCGGG
Dnah11_sgRNA.1	CCAGTGGAGACAGATTAACG
Tnni3k_sgRNA.3	CCATAGATGTTAATGACGTG
Zfp78_sgRNA.1	CCATATCAATGCACCGTCTG
Fat2_sgRNA.2	CCATGACTAACACTTCTACG
Muc2_sgRNA.2	CCATGTGCCCTATATCACAC
Fgf3_sgRNA.2	CCATTCACCGACACGTACCA
Pclo_sgRNA.1	CCCCAATCCTCACTTAACTG
ctrl_sgRNA.36	CCCCTATAGGCGCGCTAAGG
Cacna1e_sgRNA.3	CCCCTTGGTGGACTCGACAG
ctrl_sgRNA.34	CCGGACTTGTTATACTTGAT
Ryr2_sgRNA.3	CCGTCACAAAGGGTTCCGTG
Lama5_sgRNA.3	CCTACAGCATCGAGTAACGG
Abca13_sgRNA.2	CCTACTAGTACCATAAAGCA
Dnah10_sgRNA.1	CCTCATTTCGTGTAGCACCG
Fmn2_sgRNA.3	CCTCGGTCCAGTCGGCTGAG
Pappa2_sgRNA.2	CCTCTGAGCCACATTCACGG
Dnah10_sgRNA.3	CCTGGCACAGTACTACAAGG
Syne1_sgRNA.2	CCTTGACCGAAATATACAGT
Abca13_sgRNA.3	CCTTTCATGGATTCAGACGT
Csmd1_sgRNA.3	CGAACTGAAACCCAATTCTG
Col6a6_sgRNA.3	CGAAGATCAATGTTGCAGAG
Col6a5_sgRNA.2	CGACCGAGATAAACTCGACG
Dnah5_sgRNA.3	CGAGTCATACGCACTCCTCG
Syne2_sgRNA.3	CGCTCAAAGAGACCGAAGCG
ctrl_sgRNA.20	CGCTCCGTATCCTCTCATAA
Fgf3_sgRNA.3	CGGACCTGAACACTCACTAT
ctrl_sgRNA.19	CGGCAATGTGTGGCGACCGC
Fgf4_sgRNA.2	CGGCACGCAGAATTGGGGCA
Tnxb_sgRNA.3	CGGGCGAAGACTGTAGCACG
ctrl_sgRNA.48	CGGTCGTGACAGACCTGGTG
ctrl_sgRNA.4	CGGTGAGGATCCCTCTTGCG
D630045J12Rik_sgRNA.1	CGGTGTGATATACCGCATTG
Dnah17_sgRNA.3	CGTCCTGGACAGTTACAACG
ctrl_sgRNA.38	CGTTACGTTTCTTGCCAGGA
Fgf3_sgRNA.1	CGTTTACGAGCACCTCGGCG
Sis_sgRNA.2	CGTTTGGTGAGACAGTTGCA
Col6a3_sgRNA.2	CTAACCACATATGTTAGTGG
Fam135b_sgRNA.1	CTAACTCCATACCTGATCAG
Muc16_sgRNA.1	CTAATGGGACCATTACACCA
Tnxb_sgRNA.1	CTACACGGTAGACGACGTGT
Casp8_sgRNA.3	CTACATCCCACACAAGAAGC
Fat2_sgRNA.1	CTACTCAGTAGACTCGACCG
Tnni3k_sgRNA.2	CTACTGCTCCAAGTCAGACG
Pcdh15_sgRNA.1	CTATCATGAAGTACGCATCG
Cttn_sgRNA.2	CTATGGCGGGAAGTTCGGTG
Fat2_sgRNA.3	CTCAACTAAGACTTCCACTG
Ank2_sgRNA.2	CTCCGAGGAAGTTAGCTACG
Col22a1_sgRNA.3	CTCTTACATAGGGTGCCAAG
Muc4_sgRNA.1	CTCTTGATGTGATCACACCG
Epha7_sgRNA.2	CTGACCGAGAAGGATCATCC
Scn9a_sgRNA.2	CTGAGTACACGAGTTTAGGG
Ano1_sgRNA.2	CTGCCCTTCTAAGTAAACGG
Macf1_sgRNA.3	CTGGATAGTATGCATAAGGG
Flg_sgRNA.2	CTGGCCGCAACTCAACCAAG
Shank2_sgRNA.2	CTGGGCCCAGTCTTGCACAG
Pclo_sgRNA.3	CTGTAGCAACTAAACCTGAG
Thsd7a_sgRNA.1	CTGTAGGGGATGTGACATCG
Dnah6_sgRNA.2	CTGTGAAGTTGAAACCTACG
Ryr1_sgRNA.2	CTTCAAACTCGAAGTACCAG
Casp8_sgRNA.1	CTTCCTAGACTGCAACCGAG
Pcdh15_sgRNA.2	CTTCCTGAATGACTACACCT
Cttn_sgRNA.1	CTTGTAATCAAACCCCACAG
Peg3_sgRNA.1	CTTGTGTCATGTGAGAGTGT
Dnah8_sgRNA.3	CTTTGAATCGACGACGATGG
Col4a4_sgRNA.1	CTTTGCATGGTAATACCTGG
Adgrb3_sgRNA.2	GAAAAAATGCAGGAACGCGG
Reln_sgRNA.3	GAAAACCAGAGCCTTACCAC
Spag17_sgRNA.1	GAAAAGACCAGGTTTGAACG
Zfhx4_sgRNA.1	GAAAAGCGCTCCATAAACCG
Thsd7a_sgRNA.2	GAAATCGCGAGAATGCGTGA
Ccnd1_sgRNA.2	GAAATCGTGGGGAGTCATGG
Cfh_sgRNA.3	GAAATTGATTACCGTGAATG
Adgrl2_sgRNA.3	GAACTAGCTAAGCACACCAA
Pcdh15_sgRNA.3	GAAGCGGGGGTAATCCTCAG
Csmd2_sgRNA.2	GAAGTACACGATGCTATCGT
Trp53_sgRNA.1	GAAGTCACAGCACATGACGG
Aff3_sgRNA.2	GAATCAATACTACACGCCGC
Myh8_sgRNA.1	GAATCCACTTCGGTACCACG
Muc4_sgRNA.3	GAATTGATGAGTGTTGACAC
Adgrl3_sgRNA.1	GACACCTCCCCATACCGATG
Fat4_sgRNA.1	GACATCGTGGACGATCGAGG
Ppfia1_sgRNA.3	GACATGGCAATATTGAAGAG
Tenm1_sgRNA.3	GACATTGACTCCCACAAGCG
Zfp804b_sgRNA.3	GACCAGCGTACAAAACCCCG
Zmat3_sgRNA.2	GACCTGGCAGCCACTGACAT
Adgrb3_sgRNA.1	GACGTTATTTAACAGAACCA
Dgkb_sgRNA.2	GACTTCAGAGTGTTAGCATG
Vcan_sgRNA.1	GAGCCCGTATGGGATATCTG
Nav3_sgRNA.2	GAGCGGATGATATCAACAGT
Fgf4_sgRNA.3	GAGCTCTCTCCGGTGCAGCG
Pkhd1_sgRNA.2	GAGTCAGTATTCGTTCACAA
Sox2_sgRNA.1	GATAAGTACACGCTTCCCGG
Hmcn1_sgRNA.1	GATACCAGATTCTACCAACG
Lrp2_sgRNA.1	GATATGACCGTTGTTCGACG
Lama2_sgRNA.1	GATGAGAAATATGCCCAGCG
Lama5_sgRNA.2	GATGTGACCAGTGTCGCGTG
P3h2_sgRNA.2	GATGTTCCATCCAGACAATG
Ano1_sgRNA.3	GATGTTGGACCGCACAGACG
Tet1_sgRNA.1	GATTAATCACATCAACGCCG
Myh8_sgRNA.2	GATTATAACAAGAACCCAGG
Dnah10_sgRNA.2	GATTCATTAAGAACTCATCG
Dmd_sgRNA.1	GCAAAATTGATGGCAAACCG
Unc13c_sgRNA.2	GCAAACACCTCACTATGTGG
Huwe1_sgRNA.1	GCAAACTACAGCTATACCGT
Myh8_sgRNA.3	GCAAAGGTGTATAATGCGGT
ctrl_sgRNA.17	GCAACCCACGGACGGCACCG
Shank2_sgRNA.3	GCAAGCCGGACTAAGGACCG
Ppfia1_sgRNA.2	GCACAAGGGCGCACCGCACA
Ccnd1_sgRNA.1	GCACTTGAAGTAAGATACGG
Cdkn2a_sgRNA.2	GCAGCTCTTCTGCTCAACTA
Sox2_sgRNA.3	GCAGGGCGCTGACGTCGTAG
Csmd3_sgRNA.2	GCATCTGCAACAAATAACGA
Tpcn2_sgRNA.3	GCATGGATGCTGGTTCATTG
ctrl_sgRNA.32	GCATTGGTGCTCGCGCGTTC
Col11a1_sgRNA.2	GCATTTACCTTTACTCCACG
Scn9a_sgRNA.1	GCCAGTTCCAAGGGTCACGG
Ccnd1_sgRNA.3	GCCATCCATGCGGAAAATCG
Prkdc_sgRNA.3	GCCTGGGTCTCAATAAACAT
ctrl_sgRNA.30	GCGATCGCCGGTATAGCTTT
Ryr1_sgRNA.3	GCGATTGCCACGGATCAGAG
Cdkn2a_sgRNA.1	GCGCTGCGTCGTGCACCGGG
ctrl_sgRNA.8	GCGGGACCCCCGGTATAGTC
Col11a1_sgRNA.1	GCGGGTATCAGGATCGAATG
Fgf15_sgRNA.3	GCGGTACCTCTGCATGAGCG
ctrl_sgRNA.6	GCGTGCCATGGGAGGCCGTT
Dnah7a_sgRNA.2	GCTATGCCACAGATCTAGCA
Reln_sgRNA.2	GCTCCAGTATAGCAACAACG
Pik3ca_sgRNA.3	GCTCCGAGCACTTTGCACCC
ctrl_sgRNA.18	GCTCGGACCTTTTAGACGTC
Dnah5_sgRNA.1	GCTGATCGAGATTACCACGA
Myh1_sgRNA.2	GCTGCCAGTGTATAACGCAG
Col1a2_sgRNA.2	GCTGCCTTATAGGGAGAACG
Shank2_sgRNA.1	GCTGGTAAAGCAGTCCAACG
Plec_sgRNA.3	GCTGGTGTACACCGATACGG
Tnni3k_sgRNA.1	GCTGTGAACATTAACCATCG
Trp63_sgRNA.1	GCTTTCCGTCAGAATACACA
Ep300_sgRNA.3	GGAAGAAATGAACACTATCG
Cdh2_sgRNA.3	GGACATCAATGGCAATCAAG
Hras_sgRNA.2	GGACCAGTACATGCGCACAG
Ahnak2_sgRNA.3	GGACCTCAAGGGACCCCACG
Col4a4_sgRNA.3	GGACTACCGGGACTCCACAG
Pik3cg_sgRNA.3	GGAGCACATAGTCCCCGTGG
Ano1_sgRNA.1	GGAGCGTCGAGTACTTCTCG
Plec_sgRNA.1	GGAGGTGCTTAAAACCCATG
Nsd1_sgRNA.3	GGATAGCAAACAGCCTCACA
Aspm_sgRNA.2	GGATCAAATAGCATAGTATG
Myh2_sgRNA.2	GGATCCACTTTGGCACTACG
Syne1_sgRNA.1	GGATCGCTATGGTGATACCG
Herc2_sgRNA.1	GGATGATACCCCTTACCCTG
Spta1_sgRNA.1	GGATTCAAGTAATAACAGAG
Epha5_sgRNA.2	GGATTCGCGCACTGTCATGG
Cdkn2b_sgRNA.1	GGATTGGGCGCCTCCCGAAG
Abca13_sgRNA.1	GGCAGCACATCATAGCATTG
ctrl_sgRNA.42	GGCCCAACGAAACTAGCGTG
Ahnak2_sgRNA.1	GGCCCCAAAGTGGACGTGAA
Col6a5_sgRNA.1	GGCCCCAACAAAGTTCGGGT
Lrp1_sgRNA.3	GGGACGGTTCAGACGAACGC
Runx1t1_sgRNA.2	GGGATGACAAAAGGTCTCAG
Cdkn2a_sgRNA.3	GGGCCGCCCACTCCAAGAGA
Pak7_sgRNA.2	GGGCTCGGACAATCGAGGGT
Csmd2_sgRNA.3	GGGGACGTGATGATACCCGA
Dnah9_sgRNA.3	GGGGTGGAAAACTAATTCTG
ctrl_sgRNA.46	GGGGTTGGATACGCGATTTA
Ros1_sgRNA.1	GGGTTGTAGAACATGTTGCG
ctrl_sgRNA.3	GGTAAAAAGCGTAACGAGTA
Kdr_sgRNA.3	GGTAACTGAGATACTTCACA
Spta1_sgRNA.2	GGTACAGAACTTATAGACAG
Pak7_sgRNA.3	GGTACCCAGAAGGGTACTGG
Ppfia1_sgRNA.1	GGTACGAGAGCGACTACGAG
Flg_sgRNA.3	GGTCCCGGGGTTCTAACCAA
Kmt2c_sgRNA.3	GGTGAAATGGATGATAGTCG
Dnah17_sgRNA.2	GGTGACCCAGATCTACGACG
Fat1_sgRNA.1	GGTGACTTTCACCACGACGT
Ahnak_sgRNA.1	GGTGATGCAGAACTCCCCTG
Muc3_sgRNA.1	GGTGCTGGTGAAATCAACGG
Muc3_sgRNA.2	GGTGGTGAAATCAGGCATTG
ctrl_sgRNA.10	GGTGTGGACCGCTTTTACGC
Ros1_sgRNA.3	GTAAATCAGGTATGTTGACG
Macf1_sgRNA.1	GTAAGCCCATAAATGACCAG
ctrl_sgRNA.7	GTACCATGATAACCGTACTA
Pik3cg_sgRNA.1	GTACGTGTCGCTGTACCACG
Erbb4_sgRNA.2	GTAGAGCCCTTAACTCCCAG
Sphkap_sgRNA.1	GTAGCTCGTTCCATGAACGA
P3h2_sgRNA.1	GTATAAAGGTGGTCTTTACG
Fbxw7_sgRNA.1	GTATGTCACAGATTCTAACG
Oraov1_sgRNA.3	GTCAAATATGTCCTGCTCCA
Cdkn2b_sgRNA.2	GTCGTGCACAGGTCTGGTAA
Tpcn2_sgRNA.2	GTCTCGGTCAGGCCACAGGG
Syne2_sgRNA.2	GTGAAAACACATGTCGCAGG
Ryr3_sgRNA.1	GTGACAACCTACTACCCCGG
Fat3_sgRNA.3	GTGACAATCAGACCTGACCG
Erich3_sgRNA.3	GTGATAACTGCATTGCTATG
Cdkn2b_sgRNA.3	GTGCACGACGCAGCTCGGGA
Runx1t1_sgRNA.1	GTGCCCTTGACAGTAACGAA
Aspm_sgRNA.1	GTGGACTCGCGTAAAAACAG
Pcdh11x_sgRNA.1	GTGGCATTGGACATTAAGGG
Muc2_sgRNA.3	GTGGCCAATCAGTTTGACCT
ctrl_sgRNA.22	GTGGTTACGTTAACGACTAC
Trp53_sgRNA.3	GTGTAATAGCTCCTGCATGG
Cubn_sgRNA.2	GTGTATCTGGAACATTCGCG
Erich3_sgRNA.2	GTGTGGTAACTGTTAATGTG
Herc2_sgRNA.2	GTGTGTATACACGACCATTG
Nav3_sgRNA.3	GTGTGTGACCTGCATAACAC
Fbxw7_sgRNA.2	GTGTTGCTGAACATGGTACA
Fat3_sgRNA.1	GTTAGTGAACTAGCTCCCCG
Kmt2d_sgRNA.3	GTTCACCATTAATACCCCCA
ctrl_sgRNA.44	GTTCGGTTGCAGCTTACACG
Col1a2_sgRNA.1	GTTGAACCACGATTGCCAGG
Dnah7a_sgRNA.3	GTTGACGCACTCGATAAGGA
Xirp2_sgRNA.1	GTTGTCTTGACATCCGACGG
Cacna1e_sgRNA.2	GTTGTTCCCACACAGACATG
ctrl_sgRNA.5	GTTTCAGGAACGACGGCGAG
Myh2_sgRNA.1	GTTTGTTCTTACTCTGAACA
Vps13b_sgRNA.1	TAAACACTGCAATACAAGCG
ctrl_sgRNA.47	TAAACGATTCACCGATAACA
Crebbp_sgRNA.2	TAATGAATCAGGCTCAACAA
Adgrl2_sgRNA.2	TACAACACGCGACTAAGCCG
Slit2_sgRNA.1	TACATCGATAAAAATCAACG
ctrl_sgRNA.11	TACCCCTCTGCGATGCCGGT
Ttn_sgRNA.2	TACCTGCTACGCGAGCAACG
Zfhx4_sgRNA.3	TACTACCAATCACAGGCACG
ctrl_sgRNA.33	TACTGCGTACCGCAGTAAGC
Fadd_sgRNA.1	TAGATCGTGTCGGCGCAGCG
ctrl_sgRNA.21	TAGCTGTTTACGCCGACCTG
Zfp831_sgRNA.3	TAGTCTATCGGAGCACAGTG
Spta1_sgRNA.3	TAGTTGGATGAGCAGACAAG
Scn9a_sgRNA.3	TATCTCAAACCGTACCCTTG
Epha7_sgRNA.1	TATGAAACAGACTACGACAC
ctrl_sgRNA.41	TATGAACCTCCGGATCGGTG
Mgam_sgRNA.3	TATGACGACAACAATACTTG
Lrp1b_sgRNA.3	TATGATCCACGAAAACAACA
Ryr3_sgRNA.2	TATGATCTTACCTCTATGTG
Ryr2_sgRNA.2	TATGCCCATTGAATGTGCCG
Dgkb_sgRNA.3	TATTGGTCAGATGATGCACG
ctrl_sgRNA.35	TCAAACGCCCGGGCGCCCCA
Cttn_sgRNA.3	TCACAAGTGGACTCGGTCCG
ctrl_sgRNA.31	TCACACGGGATCTCGCCGGT
Oraov1_sgRNA.1	TCACAGATTGGATGCTACCG
Tnxb_sgRNA.2	TCACCCCAACAGTAGACACG
Myh2_sgRNA.3	TCACCTTCAAACCAGCCGAT
ctrl_sgRNA.15	TCACTTTAAGCACCCCGCGC
Rp1_sgRNA.2	TCAGACTGTCCTGATAAAGG
Prex2_sgRNA.2	TCAGTAATGTTGGACCCCTG
Sis_sgRNA.1	TCAGTCACGAATGACAACAG
Thsd7a_sgRNA.3	TCAGTGTATAGAGGACACAT
Tenm1_sgRNA.1	TCATCGCCGAAACAGACGAG
Fgf15_sgRNA.2	TCCAAAGATTCGCTACTCGG
Dnah7a_sgRNA.1	TCCAAATCGCTATACCTGAG
Cacna1e_sgRNA.1	TCCACCATAGGAACGCTTTG
Fmn2_sgRNA.1	TCCAGGCAAAGAAACGACTG
Trp63_sgRNA.3	TCCGGGCCTCAAAGCACCGT
Fat1_sgRNA.2	TCCGTCGCTCGAATCACCAG
Hras_sgRNA.3	TCGAGGACATCCATCAGTAC
ctrl_sgRNA.26	TCGCTCATTAGGAGCGCTAT
ctrl_sgRNA.45	TCGTTGTGTCGACATCCGCA
Col22a1_sgRNA.1	TCTAAAGCATACTGTACCGG
Csmd3_sgRNA.3	TCTGGATCCCAACACACCCG
Epha7_sgRNA.3	TCTGTACCTACCCCACTGGG
Cdh2_sgRNA.2	TCTGTTGCATATATCGATCG
Pik3ca_sgRNA.2	TCTTACCTAGGATTGGAACA
Adgrl3_sgRNA.3	TCTTCTGGATGTGATCACGT
ctrl_sgRNA.27	TCTTGACTCCGACTTCGGGC
Spag17_sgRNA.2	TCTTGTGGGCATGCGCATCG
Magi2_sgRNA.2	TCTTTAATCATCCATCGAGG
Zfp469_sgRNA.2	TCTTTCTTGCCAAACAACGG
Muc16_sgRNA.3	TGAAACAAAAGTCACTACAG
Myh1_sgRNA.1	TGACCTCGCTAGTAACATGG
Mdn1_sgRNA.3	TGACGACCTGACGTTCAATG
Cdh10_sgRNA.3	TGAGATAATTCACGATCAAG
Dnah3_sgRNA.3	TGAGATCCCTGCCAATACCG
ctrl_sgRNA.9	TGAGCGCTTTCCCGATCCGG
Dnah5_sgRNA.2	TGATATTAGGATAGCAATGG
ctrl_sgRNA.24	TGATGCCGGTACCCGTAACT
Neb_sgRNA.1	TGATGCTATTCCGATCACCG
Neb_sgRNA.3	TGATGTTCCGAGCCCCAATG
Vps13b_sgRNA.3	TGCAGCCCATCTGCTGACAT
Aspm_sgRNA.3	TGCAGCCTGCAGTCGAATGG
Csmd2_sgRNA.1	TGCCGTTCTTGATCGAACCA
Zmat3_sgRNA.3	TGCGGAGGGACAGGAACGAG
Col6a6_sgRNA.1	TGCGTCATGAGATTCCCCGT
Sphkap_sgRNA.2	TGCTCACTGAGTACACTACA
Apob_sgRNA.3	TGCTCTCGTACGGGAGACTG
D630045J12Rik_sgRNA.3	TGCTTGGATCGAACACCCAG
Col6a3_sgRNA.1	TGGAGACATCGGTCACACCA
Ryr2_sgRNA.1	TGGAGCCTGACATGTCCGCG
Lrp2_sgRNA.2	TGGATGGCAATTATTCCGAG
Cubn_sgRNA.3	TGGCATATAGTAGTCCAACG
Aff3_sgRNA.3	TGGCGCCGAACCTCTACAGT
Tet1_sgRNA.2	TGGCGGCGTAGAATTACATG
Fgf4_sgRNA.1	TGGGCCTCAAAAGGCTTCGG
Fam135b_sgRNA.2	TGGGGATGTCCATGTAACCA
Kmt2d_sgRNA.1	TGGGTACCACAACTCGACCT
Ep300_sgRNA.1	TGTAGTAAGTAGCATCACGG
Pappa2_sgRNA.3	TGTATGCTGTCCATCGTAAG
Flg_sgRNA.1	TGTCAGCTGACGAGCCGACG
Vps13b_sgRNA.2	TGTCCATACTACCCAAATCG
Dnah17_sgRNA.1	TGTGAAGACACCAAACGTGG
Rp1_sgRNA.1	TGTGAGTCAGCGCTCCACAG
ctrl_sgRNA.50	TGTGCCTACGCCATTCGGCT
Dnah9_sgRNA.1	TGTGGTTCGGAAAGCAATCG
Csmd1_sgRNA.2	TGTGTGGAAGATCATAGTAT
Syne2_sgRNA.1	TGTGTGGTCTTAGAGCCGTG
Muc4_sgRNA.2	TGTGTGTCTTGTGTCTACTG
Mgam_sgRNA.2	TGTTCAGTACGACTCACATG
Xirp2_sgRNA.2	TGTTCGAGGAATATCCATGG
Cdh2_sgRNA.1	TTACCGAAGGATGTGCACGA
Adgrl3_sgRNA.2	TTACCTGATCTACTATCCAG
Dnah8_sgRNA.1	TTACGCGGAACTGCAATCCG
Zfp469_sgRNA.3	TTACTCGGTAGTTCTATCTG
ctrl_sgRNA.16	TTATGTGCCTCTCGGCGCAT
Ptprd_sgRNA.1	TTCATCGGTTCGAATCAACA
Rp1_sgRNA.3	TTGACGGTAAAGCATTGTTG
ctrl_sgRNA.28	TTGCAGCAACGGCGACGGCT
Ptprd_sgRNA.3	TTGCCACGATAACTGAACAG
Apob_sgRNA.1	TTGGAACACGGGAACCAATG
Adgrb3_sgRNA.3	TTGGGAACGTGGTCCACCCA
Dst_sgRNA.2	TTGTATGGAGCCTACCCCAT
Mroh2b_sgRNA.2	TTTATGGAAAATCAGTGACG
Col11a1_sgRNA.3	TTTCACTTACCCTATCCCCA
Akap9_sgRNA.1	TTTCTGAAGACGCGTAAGGG
Mgam_sgRNA.1	TTTGACATACCGAACCACAG
Fat3_sgRNA.2	TTTGCTCATGAGGTGTACCG

## Sheet: guide efficiency genomic loci
locus	orientation	5' sequence 3'
Cacna1e_sgRNA.1	fw	TGACACAGGGCAGATACCAT
Cacna1e_sgRNA.1	rv	AAGGTGATGAGATGATGTGCA
Lrp1b_sgRNA.2	fw	ACCCTCATAGAACCAGAAGTAGA
Lrp1b_sgRNA.2	rv	AAGGAAGACAACGGGTGGAT
Dnah8_sgRNA.3	fw	AGCGGCTCACAATGAAATCC
Dnah8_sgRNA.3	rv	GAGTGCCAAGCTTTTCACCA
Reln_sgRNA.2	fw	GGGTCAGTGATGGGAAACGA
Reln_sgRNA.2	rv	TCACCGTAGCCTTGACTGTT
Fat1_sgRNA.3	fw	ACACAGCCAGTCATCAGTGA
Fat1_sgRNA.3	rv	ACGTTGATTTTCACGGAGGC
Notch1_sgRNA.1	fw	CCCCATTCACCTATCCCTCC
Notch1_sgRNA.1	rv	AGGAGCCTGGTGTTTGGTTA
Notch1_sgRNA.2	fw	CTGGCGTCAACTGCGACGTG
Notch1_sgRNA.2	rv	GCAGTTAGACCCATGGTAGCC
Notch1_sgRNA.3	fw	GGAAGGACAGACAGATGCCT
Notch1_sgRNA.3	rv	GTCCACCCATTGACACACAC
Trp63_sgRNA.1	fw	GATCCCAAATGCTGTTCCCC
Trp63_sgRNA.1	rv	CAGCATTTCAGAAGAGGGCC
Trp63_sgRNA.2	fw	CTCCTTGTTCACCTCCAGCT
Trp63_sgRNA.2	rv	CTGCACTGAGACCTCCTTCA
Oraov_sgRNA.1	fw	GGGCTCCAGTCTAATCCGAA
Oraov_sgRNA.1	rv	GTCAGAAGCCCAGGTGAGAA

## Sheet: qRT-PCR oligos
target	orientation	5' sequence 3'
Gapdh	fw	AGGTCGGTGTGAACGGATTTG
Gapdh	rv	TGTAGACCATGTAGTTGAGGTCA
Tnf	fw	CCCTCACACTCAGATCATCTTCT
Tnf	rv	GCTACGACGTGGGCTACAG
Mmp9	fw	CTGGACAGCCAGACACTAAAG
Mmp9	rv	CTCGCGGCAAGTCTTCAGAG
Mmp10	fw	GAGCCACTAGCCATCCTGG
Mmp10	rv	CTGAGCAAGATCCATGCTTGG
Twist1	fw	GGACAAGCTGAGCAAGATTCA
Twist1	rv	CGGAGAAGGCGTAGCTGAG
VEGFA	fw	CTGCCGTCCGATTGAGACC
VEGFA	rv	CCCCTCCTTGTACCACTGTC

## Sheet: barcoded sequencing adapters
i5		barcode
1	AATGATACGGCGACCACCGAGATCTACAC	TATAGCCT	ACACTCTTTCCCTACACGACGCTCTTCCGATCTTCTTGTGGAAAGGACGAAACACCG								5’ part of i5 or i7 Illumina adapter
2	AATGATACGGCGACCACCGAGATCTACAC	ATAGAGGC	ACACTCTTTCCCTACACGACGCTCTTCCGATCTTCTTGTGGAAAGGACGAAACACCG								index for sample multiplexing
3	AATGATACGGCGACCACCGAGATCTACAC	CCTATCCT	ACACTCTTTCCCTACACGACGCTCTTCCGATCTTCTTGTGGAAAGGACGAAACACCG								3’ part of i5 or i7 Illumina adapter
4	AATGATACGGCGACCACCGAGATCTACAC	GGCTCTGA	ACACTCTTTCCCTACACGACGCTCTTCCGATCTTCTTGTGGAAAGGACGAAACACCG
5	AATGATACGGCGACCACCGAGATCTACAC	AGGCGAAG	ACACTCTTTCCCTACACGACGCTCTTCCGATCTTCTTGTGGAAAGGACGAAACACCG
6	AATGATACGGCGACCACCGAGATCTACAC	TAATCTTA	ACACTCTTTCCCTACACGACGCTCTTCCGATCTTCTTGTGGAAAGGACGAAACACCG
7	AATGATACGGCGACCACCGAGATCTACAC	CAGGACGT	ACACTCTTTCCCTACACGACGCTCTTCCGATCTTCTTGTGGAAAGGACGAAACACCG
8	AATGATACGGCGACCACCGAGATCTACAC	GTACTGAC	ACACTCTTTCCCTACACGACGCTCTTCCGATCTTCTTGTGGAAAGGACGAAACACCG
i7
1	CAAGCAGAAGACGGCATACGAGAT	CGAGTAAT	GTGACTGGAGTTCAGACGTGTGCTCTTCCGATCGTGTCTCAAGATCTAGTTACGCCAAGC
2	CAAGCAGAAGACGGCATACGAGAT	TCTCCGGA	GTGACTGGAGTTCAGACGTGTGCTCTTCCGATCGTGTCTCAAGATCTAGTTACGCCAAGC
3	CAAGCAGAAGACGGCATACGAGAT	AATGAGCG	GTGACTGGAGTTCAGACGTGTGCTCTTCCGATCGTGTCTCAAGATCTAGTTACGCCAAGC
4	CAAGCAGAAGACGGCATACGAGAT	GGAATCTC	GTGACTGGAGTTCAGACGTGTGCTCTTCCGATCGTGTCTCAAGATCTAGTTACGCCAAGC
5	CAAGCAGAAGACGGCATACGAGAT	TTCTGAAT	GTGACTGGAGTTCAGACGTGTGCTCTTCCGATCGTGTCTCAAGATCTAGTTACGCCAAGC
6	CAAGCAGAAGACGGCATACGAGAT	ACGAATTC	GTGACTGGAGTTCAGACGTGTGCTCTTCCGATCGTGTCTCAAGATCTAGTTACGCCAAGC
7	CAAGCAGAAGACGGCATACGAGAT	AGCTTCAG	GTGACTGGAGTTCAGACGTGTGCTCTTCCGATCGTGTCTCAAGATCTAGTTACGCCAAGC
8	CAAGCAGAAGACGGCATACGAGAT	GCGCATTA	GTGACTGGAGTTCAGACGTGTGCTCTTCCGATCGTGTCTCAAGATCTAGTTACGCCAAGC

## Sheet: library info 
libraries A,B,C represent different batches of guide cloning and high titer lentivirus prodution. Each batch has been sequenced on plasmid level to confirm faithful sgRNA representation
tables T0_library_A,B,C_counts represent raw counts derived after sequencing on a MiSeq with the Feng Zhang count_spacers.py tool (https://github.com/fengzhanglab/Screening_Protocols_manuscript/blob/master/count_spacers.py)
library A was sequenced in 4x PCR replicates
The libraries were used in the following allocation
	WTA
library A	1-6	P4
library B	7-12	P4/P60
library C	13-18	P60

## Sheet: T0_library_A_counts
guide ID	sgRNA sequence	S1	S2	S3	S4
Hmcn1_sgRNA.3	AAAAACTCTCAACCGAACAG	24	34	48	24
ctrl_sgRNA.40	AAAAAGTCCGCGATTACGTC	184	235	259	217
Pcdh11x_sgRNA.3	AAAACCAATAACTTGTGACT	399	429	493	361
Macf1_sgRNA.2	AAAAGGAGAACTATGCAACA	44	65	80	55
Kmt2c_sgRNA.2	AAAAGGCCCATTACCCAATG	54	61	42	54
Zfp78_sgRNA.3	AAAGAAACAGTCACTCACAA	42	53	68	39
Ahnak_sgRNA.2	AAAGACTCCATCATCCCTCT	363	429	427	417
Obscn_sgRNA.1	AAAGGCAAACCGGTTCACGG	88	107	96	99
Apob_sgRNA.2	AAAGGCCAGACCCATCCGGT	103	154	142	154
Lama2_sgRNA.2	AAAGGGGCTGATCCGTACGT	352	431	494	475
Xirp2_sgRNA.3	AAAGTCCTAAGCCTTACATG	81	110	95	75
Zfp804b_sgRNA.2	AAATACCTGCAATATCAACA	31	44	43	37
Lrp1_sgRNA.1	AAATGCCGGGTAAATAACGG	30	51	62	38
Kmt2d_sgRNA.2	AAATGGCTGTTGATCCCATG	139	137	137	128
Trp53_sgRNA.2	AACAGATCGTCCATGCAGTG	226	250	250	256
Nav3_sgRNA.1	AACCGACTAAGATCGGCTCA	62	73	90	66
Dnah9_sgRNA.2	AACCGTGTTTAAGCAACTGG	62	74	88	68
Runx1t1_sgRNA.3	AACTGAATTACTGGATACGG	55	52	58	58
Tet1_sgRNA.3	AAGAAATCACACTTAGCAGA	31	32	41	32
Lrp1b_sgRNA.1	AAGACGTTCTGAGATCCGAG	36	54	51	43
Slit2_sgRNA.2	AAGATCACGGATATCGAGGA	33	25	24	30
Ryr3_sgRNA.3	AAGATCACTTCAATGACATG	116	162	136	133
Neb_sgRNA.2	AAGCAGAAGGGACACTACGT	489	579	661	622
Cdh10_sgRNA.2	AAGCCACTGATGCTGACACG	117	133	150	155
Mroh2b_sgRNA.3	AAGCCAGGGCGAAACAGACA	79	76	82	82
Fadd_sgRNA.3	AAGCTGGAGCGCGTGCAGAG	63	79	85	63
Dnah6_sgRNA.3	AAGGACGTATTTATCCTGGG	48	66	79	70
Dmd_sgRNA.3	AAGGCATAACTCTTGAATCG	75	91	98	84
Spag17_sgRNA.3	AAGTCACCTGAATCCGACGT	349	462	456	437
Dscam_sgRNA.1	AATACGGATAGCCAATTACG	75	90	74	91
ctrl_sgRNA.1	AATGAAGCACCGATTGCGGA	48	46	64	54
Hras_sgRNA.1	AATGACCACCTGTTTCCGGT	188	202	209	174
Mdn1_sgRNA.1	AATGAGCTAGACGTCCAAGT	612	828	887	801
ctrl_sgRNA.43	AATGCTGCGTACGATAACCG	34	59	64	66
Col22a1_sgRNA.2	AATGGGGAGAGTCATACCCG	44	55	73	68
Ep300_sgRNA.2	AATGGTCTGAGAATTCACTT	469	620	660	554
Pkhd1l1_sgRNA.1	AATGTACTCTCCATTCAACA	91	115	106	97
Erich3_sgRNA.1	AATTAGGGGTCAAAGAAGTG	32	45	36	36
Dnah8_sgRNA.2	AATTCAACGAGATCATCCGA	32	31	43	33
Dgkb_sgRNA.1	AATTGCCTTCGACCCAATAG	64	75	83	83
Mroh2b_sgRNA.1	ACAAATAAGAAGTACCAATG	68	72	67	63
Dscam_sgRNA.3	ACAACTACCGCTGCATCACG	149	155	184	181
Fat1_sgRNA.3	ACAAGAATGACCACGCACCG	86	107	115	92
Unc13c_sgRNA.3	ACAATACACTTGTTTACACG	69	54	69	64
Lrp1b_sgRNA.2	ACACAGCGACGATTGTAGCA	56	76	65	77
Syne1_sgRNA.3	ACACGCCAAAGAAATCACCG	73	93	103	105
Pclo_sgRNA.2	ACACTTCCCACACCATACTG	201	250	242	237
Ahnak2_sgRNA.2	ACAGACAGGAACGGAACACA	57	76	79	72
Sox2_sgRNA.2	ACAGCCCGGACCGCGTCAAG	74	82	94	93
Pkhd1_sgRNA.1	ACAGGGAACTCTCTTCACAA	94	108	119	96
Ttn_sgRNA.1	ACATTCGTAATCGCCAACGT	463	571	633	611
Notch2_sgRNA.2	ACATTGACGAGTGCACTGAG	121	166	146	188
Magi2_sgRNA.1	ACATTGTCGTCATGGACGGG	75	97	124	140
Fadd_sgRNA.2	ACATTGTGTGTGACAATGTG	55	69	74	87
Slit2_sgRNA.3	ACCAACCCAATTGAGACCAG	73	110	88	97
ctrl_sgRNA.13	ACCAACGCTACGATCCCGGA	90	133	140	124
Col6a5_sgRNA.3	ACCACGTTGATAAGACAGGT	259	321	314	306
ctrl_sgRNA.25	ACCATCCGATATTACGAGCA	106	86	122	85
Tenm1_sgRNA.2	ACCATCTGGACTCACCCGAT	396	524	482	523
ctrl_sgRNA.2	ACCCACGTATGTACTCGGGA	25	23	35	34
Ahnak_sgRNA.3	ACCCAGTTGCTGAATACCAT	890	1074	1136	1124
Reln_sgRNA.1	ACCCCATCTAAGCCAAACGG	80	94	80	97
Epha5_sgRNA.1	ACCTCACAGTTACACCCATG	219	247	255	262
Notch1_sgRNA.2	ACCTGCACTGACTATCTCGG	120	173	166	202
ctrl_sgRNA.29	ACGAGGAGAAGTCGAGTATT	305	383	370	374
Muc5b_sgRNA.2	ACGGCATTCGATGCCAACGG	58	97	66	89
Fbxw7_sgRNA.3	ACGTTAGTGGGACATACAGG	72	90	121	122
Vcan_sgRNA.3	ACTAGCCCGGAGTTTGACCA	55	61	86	59
Zfp804b_sgRNA.1	ACTCGGTTGAAAGACACACG	102	118	146	132
Lrp1_sgRNA.2	ACTGCGTCTTACCCAGACTG	127	167	162	160
Muc3_sgRNA.3	ACTGCTGAAGTCATAACCAG	48	68	87	69
Akap9_sgRNA.2	ACTGCTGATGAGTTACTAGG	63	72	94	106
Huwe1_sgRNA.2	ACTGTTGAATACCAGTACGA	38	62	58	47
Dscam_sgRNA.2	ACTTACGTTTCACGTACAGG	70	75	77	70
Muc2_sgRNA.1	ACTTCGTGTTCACAACAATG	100	105	129	128
Aff3_sgRNA.1	AGAAACCAACTGCCTACGTG	80	80	88	95
Csmd3_sgRNA.1	AGAAATCGTGACCATATCGA	27	44	41	31
Kmt2c_sgRNA.1	AGAACCATTATTAGTAAACG	64	60	67	46
Dst_sgRNA.1	AGAAGGCGTTCTGTAAACGT	346	394	427	392
ctrl_sgRNA.23	AGACTCGTGTGCCACGAGGA	28	41	47	31
Zfp831_sgRNA.2	AGAGAAAAGAGATAGGACCA	64	68	76	66
Ros1_sgRNA.2	AGAGATATGAGATACGGACA	67	80	100	86
Zfp831_sgRNA.1	AGAGCAACCTGTATAAACAC	328	370	440	384
Prkdc_sgRNA.1	AGAGCCAATTCAGTGACCCG	48	75	54	37
Zmat3_sgRNA.1	AGAGGATTTAGCTAAGAGAG	36	32	48	28
Tpcn2_sgRNA.1	AGAGGTTTCCCAGAGCGACG	51	72	81	41
Ttn_sgRNA.3	AGAGTAACCAGACTTCACGA	71	81	85	71
Peg3_sgRNA.3	AGAGTCCTTTATTCATAGCG	22	41	35	36
Vcan_sgRNA.2	AGAGTGCACCAACATAACTT	254	275	344	318
Unc13c_sgRNA.1	AGATCGAACAGCTTCGAACA	45	50	58	47
Pkhd1_sgRNA.3	AGATGGATCTGAATTGATTG	59	93	113	98
Fgf15_sgRNA.1	AGATTTGTTGGAATTCCGCG	42	52	58	53
Trp63_sgRNA.2	AGCACACGATCGAAACGTAC	233	255	249	293
Pik3ca_sgRNA.1	AGCAGATCTTCTAACCCATG	94	134	131	111
Muc16_sgRNA.2	AGCAGTATCCACAACCACAT	767	947	961	996
Akap9_sgRNA.3	AGCATGTGGACATACCTGCT	423	544	582	580
Epha5_sgRNA.3	AGCCAAGTGTCTTACTACAG	59	52	47	45
Dst_sgRNA.3	AGCCACAGTTACGAAGACCT	386	498	498	502
Col6a3_sgRNA.3	AGCCGTCATCCAGTTCAGTG	315	402	412	437
Prex2_sgRNA.3	AGGAATGGAACAAGACACCT	434	496	507	485
Muc5b_sgRNA.1	AGGACACGACTATCCCGCTG	134	157	161	190
Col4a4_sgRNA.2	AGGCTCAGGATCCTTACCCG	50	56	72	60
Ryr1_sgRNA.1	AGGGCGACCACAAAACACGG	94	101	111	125
Mdn1_sgRNA.2	AGGTAGTGCGACTAACGCAA	42	30	61	51
Crebbp_sgRNA.3	AGGTCACGTTTACATAAGCA	78	116	107	92
P3h2_sgRNA.3	AGGTCTCGACCTATCTTGGG	62	84	97	86
Pappa2_sgRNA.1	AGGTCTCGGGGAATACCACT	394	551	575	536
Lrp2_sgRNA.3	AGTCACAGGACGGATAATGG	89	100	127	108
Ush2a_sgRNA.2	AGTGGTACAAAAACTATCCG	74	86	78	51
Magi2_sgRNA.3	AGTGGTGCTCTCCTAGAAAG	54	64	61	55
Adgrv1_sgRNA.1	AGTTACCAAACAGTCCGTAG	88	99	92	89
Cubn_sgRNA.1	AGTTATCAACTTCACCCACG	106	109	110	108
Cdh10_sgRNA.1	ATAAAAACGTGGATCCACAT	298	353	455	330
Kdr_sgRNA.1	ATACGTTTGAGAACCTCACG	32	37	30	47
Notch1_sgRNA.3	ATATACATACCCGTCCACTC	205	237	246	220
Nsd1_sgRNA.1	ATATCGCGAATACTACGTAG	46	47	54	45
ctrl_sgRNA.37	ATATGAGCCCGACCTCTCGA	100	90	120	96
ctrl_sgRNA.49	ATATTGTCCCATACGATCGG	62	74	78	56
Pkhd1l1_sgRNA.3	ATCAGATGGACAAGCCCCCG	57	67	75	62
Notch2_sgRNA.3	ATCCACGGAAACTGTACTGG	57	88	86	74
Nsd1_sgRNA.2	ATCTGCAACGAGTGTCACAC	172	196	230	216
Hmcn1_sgRNA.2	ATCTTCAAAAGTCCCACGAG	47	65	79	51
Lama2_sgRNA.3	ATGACGTGGAGTACAAACCC	304	393	407	394
Casp8_sgRNA.2	ATGATCAGACAGTATCCCCG	71	83	81	84
ctrl_sgRNA.39	ATGGACCCTTCAGTGCGGTA	23	30	29	39
Zfp469_sgRNA.1	ATGGATGTACTACCCGAGCG	31	26	38	40
Erbb4_sgRNA.1	ATGGCAGCAGTCACTAACGT	618	693	761	799
Col6a6_sgRNA.2	ATGGGCAGCAGGATCAACGC	373	494	448	515
Dnah11_sgRNA.2	ATGGGGATATTGACCCCCTG	77	101	112	82
Ank2_sgRNA.3	ATGGGTTATTGTCAGCGATG	58	100	98	99
Dnah3_sgRNA.2	ATTAGCCATGAGTCCAATCG	36	52	57	56
Myh1_sgRNA.3	ATTCAAGCAGAAGCAACGAG	51	63	80	64
Zfp78_sgRNA.2	ATTCATACCTCACTGTACAC	311	385	377	395
Fmn2_sgRNA.2	ATTCGATGGATTACAGCGAA	47	44	49	49
Muc5b_sgRNA.3	ATTCGGCAAAAGTGGCACAT	732	854	925	883
Adgrl2_sgRNA.1	ATTCTATTAACGTATCGGTG	37	44	40	58
Obscn_sgRNA.2	ATTGCCATGGAAAAACACCG	62	67	92	83
Cfh_sgRNA.2	ATTTACGCATAACTCCACCA	72	86	89	92
Ush2a_sgRNA.1	ATTTCAATACCTGTAATCCG	10	20	31	23
Notch1_sgRNA.1	ATTTGGCAGGGCATAGACAG	55	69	75	72
Pcdh11x_sgRNA.2	CAAATTAGTTTACAAAACCG	34	57	37	33
Pkhd1l1_sgRNA.2	CAACACCATTCGACACAATG	91	96	127	122
ctrl_sgRNA.14	CAACACGTGCGAGCGAACTG	81	117	92	113
Cfh_sgRNA.1	CAAGTGTTCGGTATCCAGGG	168	223	257	240
Fam135b_sgRNA.3	CACATCGATAGGATTCCATG	139	186	186	176
Dnah11_sgRNA.3	CACCAGAGACAACTCGTCTG	75	84	102	101
Pik3cg_sgRNA.2	CACCCACCAGGTACTCATCG	123	168	135	155
ctrl_sgRNA.12	CACCCCGTAGCAACGATAAA	69	64	95	89
Plec_sgRNA.2	CACCTGCTTGTAGTCACACA	109	144	163	147
Herc2_sgRNA.3	CACTGCCCAGACCTAAACCA	83	107	111	102
Ptprd_sgRNA.2	CAGAGCGAAGAATCCGACCA	102	121	116	103
Notch2_sgRNA.1	CAGCAACCCTTGTCACAAGG	49	57	57	49
D630045J12Rik_sgRNA.2	CAGCATGGATGTGTCACCCG	132	137	135	147
Fat4_sgRNA.2	CAGGATATGTCACCTACCAG	119	94	118	137
Peg3_sgRNA.2	CAGGCCTAATGATAACTGGA	76	69	87	87
Pak7_sgRNA.1	CAGTGAATCCGATACGACTG	95	139	152	131
Col1a2_sgRNA.3	CAGTGTCAGGACTTACAGCA	74	110	98	105
Fat4_sgRNA.3	CAGTTATCTCATCACTACCG	104	158	162	155
Crebbp_sgRNA.1	CATACTCGAGATATCCGATG	151	173	211	194
Kdr_sgRNA.2	CATAGCTGATCATGTAACTG	66	81	108	80
Prex2_sgRNA.1	CATATACAACCCCATACTCG	61	40	71	65
Adgrv1_sgRNA.2	CATATGCGACGTCACCACAG	129	152	151	151
Oraov1_sgRNA.2	CATATTTGACGCCGTCGTGA	83	116	103	94
Adgrv1_sgRNA.3	CATCTTGGCAAACGACAATG	128	126	152	149
Huwe1_sgRNA.3	CATGACGTACCATCAATGGG	97	95	107	132
Prkdc_sgRNA.2	CATGCAGGGTAAGTAATCGT	734	909	990	989
Dmd_sgRNA.2	CATGGATGAACTGATCAATG	193	220	226	222
Ank2_sgRNA.1	CCAACAATTCCGCCTCACCG	58	90	80	97
Dnah3_sgRNA.1	CCAAGACCCAGGCATTACGA	113	122	158	164
Sis_sgRNA.3	CCAAGATTCCACCAATTGTG	147	192	183	206
Obscn_sgRNA.3	CCAAGCTGGTATTTGCCAAG	48	57	70	59
Erbb4_sgRNA.3	CCAATAGGCGAACTAGGTGT	249	312	310	325
Ush2a_sgRNA.3	CCAATGTGCACAGTTCGACA	136	126	131	150
Sphkap_sgRNA.3	CCACCATGGAAAACTCTGTG	190	213	258	218
Dnah6_sgRNA.1	CCACGAACACCATTCCACAT	1799	2326	2403	2595
Lama5_sgRNA.1	CCAGGCCGTTAATACCACCC	300	366	366	382
Csmd1_sgRNA.1	CCAGTACCTATGCACGAAGG	107	120	124	120
Zfhx4_sgRNA.2	CCAGTATCATGCAATCCGGG	125	122	151	144
Dnah11_sgRNA.1	CCAGTGGAGACAGATTAACG	64	63	79	83
Tnni3k_sgRNA.3	CCATAGATGTTAATGACGTG	102	155	134	154
Zfp78_sgRNA.1	CCATATCAATGCACCGTCTG	197	251	300	275
Fat2_sgRNA.2	CCATGACTAACACTTCTACG	135	205	199	176
Muc2_sgRNA.2	CCATGTGCCCTATATCACAC	495	557	634	624
Fgf3_sgRNA.2	CCATTCACCGACACGTACCA	108	117	118	137
Pclo_sgRNA.1	CCCCAATCCTCACTTAACTG	152	158	174	174
ctrl_sgRNA.36	CCCCTATAGGCGCGCTAAGG	52	90	84	98
Cacna1e_sgRNA.3	CCCCTTGGTGGACTCGACAG	51	73	83	82
ctrl_sgRNA.34	CCGGACTTGTTATACTTGAT	411	454	490	503
Ryr2_sgRNA.3	CCGTCACAAAGGGTTCCGTG	156	195	183	225
Lama5_sgRNA.3	CCTACAGCATCGAGTAACGG	111	114	144	125
Abca13_sgRNA.2	CCTACTAGTACCATAAAGCA	79	95	95	100
Dnah10_sgRNA.1	CCTCATTTCGTGTAGCACCG	72	110	104	97
Fmn2_sgRNA.3	CCTCGGTCCAGTCGGCTGAG	37	65	63	61
Pappa2_sgRNA.2	CCTCTGAGCCACATTCACGG	56	94	94	80
Dnah10_sgRNA.3	CCTGGCACAGTACTACAAGG	124	129	99	136
Syne1_sgRNA.2	CCTTGACCGAAATATACAGT	765	931	952	1002
Abca13_sgRNA.3	CCTTTCATGGATTCAGACGT	695	893	896	886
Csmd1_sgRNA.3	CGAACTGAAACCCAATTCTG	86	111	131	112
Col6a6_sgRNA.3	CGAAGATCAATGTTGCAGAG	89	67	94	89
Col6a5_sgRNA.2	CGACCGAGATAAACTCGACG	28	60	75	58
Dnah5_sgRNA.3	CGAGTCATACGCACTCCTCG	126	172	176	204
Syne2_sgRNA.3	CGCTCAAAGAGACCGAAGCG	42	52	50	43
ctrl_sgRNA.20	CGCTCCGTATCCTCTCATAA	125	175	190	202
Fgf3_sgRNA.3	CGGACCTGAACACTCACTAT	918	1156	1126	1175
ctrl_sgRNA.19	CGGCAATGTGTGGCGACCGC	133	203	194	208
Fgf4_sgRNA.2	CGGCACGCAGAATTGGGGCA	78	70	97	77
Tnxb_sgRNA.3	CGGGCGAAGACTGTAGCACG	108	144	140	162
ctrl_sgRNA.48	CGGTCGTGACAGACCTGGTG	28	21	33	36
ctrl_sgRNA.4	CGGTGAGGATCCCTCTTGCG	34	55	52	60
D630045J12Rik_sgRNA.1	CGGTGTGATATACCGCATTG	117	134	111	131
Dnah17_sgRNA.3	CGTCCTGGACAGTTACAACG	110	142	181	154
ctrl_sgRNA.38	CGTTACGTTTCTTGCCAGGA	82	91	101	88
Fgf3_sgRNA.1	CGTTTACGAGCACCTCGGCG	136	163	181	167
Sis_sgRNA.2	CGTTTGGTGAGACAGTTGCA	129	173	176	115
Col6a3_sgRNA.2	CTAACCACATATGTTAGTGG	26	27	30	26
Fam135b_sgRNA.1	CTAACTCCATACCTGATCAG	131	162	152	168
Muc16_sgRNA.1	CTAATGGGACCATTACACCA	36	57	46	51
Tnxb_sgRNA.1	CTACACGGTAGACGACGTGT	350	405	398	395
Casp8_sgRNA.3	CTACATCCCACACAAGAAGC	324	396	451	426
Fat2_sgRNA.1	CTACTCAGTAGACTCGACCG	58	115	88	87
Tnni3k_sgRNA.2	CTACTGCTCCAAGTCAGACG	75	105	127	106
Pcdh15_sgRNA.1	CTATCATGAAGTACGCATCG	119	140	164	152
Cttn_sgRNA.2	CTATGGCGGGAAGTTCGGTG	117	167	128	142
Fat2_sgRNA.3	CTCAACTAAGACTTCCACTG	91	108	107	103
Ank2_sgRNA.2	CTCCGAGGAAGTTAGCTACG	42	77	84	86
Col22a1_sgRNA.3	CTCTTACATAGGGTGCCAAG	77	91	90	85
Muc4_sgRNA.1	CTCTTGATGTGATCACACCG	94	104	120	90
Epha7_sgRNA.2	CTGACCGAGAAGGATCATCC	487	641	652	690
Scn9a_sgRNA.2	CTGAGTACACGAGTTTAGGG	50	56	53	79
Ano1_sgRNA.2	CTGCCCTTCTAAGTAAACGG	104	97	110	107
Macf1_sgRNA.3	CTGGATAGTATGCATAAGGG	85	90	116	114
Flg_sgRNA.2	CTGGCCGCAACTCAACCAAG	138	155	192	180
Shank2_sgRNA.2	CTGGGCCCAGTCTTGCACAG	117	109	137	171
Pclo_sgRNA.3	CTGTAGCAACTAAACCTGAG	40	69	73	56
Thsd7a_sgRNA.1	CTGTAGGGGATGTGACATCG	59	85	85	75
Dnah6_sgRNA.2	CTGTGAAGTTGAAACCTACG	100	105	139	115
Ryr1_sgRNA.2	CTTCAAACTCGAAGTACCAG	87	79	108	80
Casp8_sgRNA.1	CTTCCTAGACTGCAACCGAG	128	150	161	165
Pcdh15_sgRNA.2	CTTCCTGAATGACTACACCT	673	810	957	782
Cttn_sgRNA.1	CTTGTAATCAAACCCCACAG	52	61	77	68
Peg3_sgRNA.1	CTTGTGTCATGTGAGAGTGT	606	770	804	790
Dnah8_sgRNA.3	CTTTGAATCGACGACGATGG	55	69	78	72
Col4a4_sgRNA.1	CTTTGCATGGTAATACCTGG	90	72	113	123
Adgrb3_sgRNA.2	GAAAAAATGCAGGAACGCGG	59	65	65	69
Reln_sgRNA.3	GAAAACCAGAGCCTTACCAC	150	231	218	170
Spag17_sgRNA.1	GAAAAGACCAGGTTTGAACG	26	41	42	29
Zfhx4_sgRNA.1	GAAAAGCGCTCCATAAACCG	29	38	23	26
Thsd7a_sgRNA.2	GAAATCGCGAGAATGCGTGA	49	67	66	66
Ccnd1_sgRNA.2	GAAATCGTGGGGAGTCATGG	53	86	77	78
Cfh_sgRNA.3	GAAATTGATTACCGTGAATG	21	23	22	24
Adgrl2_sgRNA.3	GAACTAGCTAAGCACACCAA	49	49	45	52
Pcdh15_sgRNA.3	GAAGCGGGGGTAATCCTCAG	71	83	88	82
Csmd2_sgRNA.2	GAAGTACACGATGCTATCGT	406	439	516	480
Trp53_sgRNA.1	GAAGTCACAGCACATGACGG	77	106	106	101
Aff3_sgRNA.2	GAATCAATACTACACGCCGC	72	69	80	72
Myh8_sgRNA.1	GAATCCACTTCGGTACCACG	59	81	85	89
Muc4_sgRNA.3	GAATTGATGAGTGTTGACAC	132	171	210	163
Adgrl3_sgRNA.1	GACACCTCCCCATACCGATG	167	209	231	255
Fat4_sgRNA.1	GACATCGTGGACGATCGAGG	68	75	74	75
Ppfia1_sgRNA.3	GACATGGCAATATTGAAGAG	34	45	44	37
Tenm1_sgRNA.3	GACATTGACTCCCACAAGCG	53	66	72	72
Zfp804b_sgRNA.3	GACCAGCGTACAAAACCCCG	54	57	64	48
Zmat3_sgRNA.2	GACCTGGCAGCCACTGACAT	892	1161	1215	1216
Adgrb3_sgRNA.1	GACGTTATTTAACAGAACCA	70	89	87	75
Dgkb_sgRNA.2	GACTTCAGAGTGTTAGCATG	99	151	149	135
Vcan_sgRNA.1	GAGCCCGTATGGGATATCTG	61	66	65	53
Nav3_sgRNA.2	GAGCGGATGATATCAACAGT	446	589	647	576
Fgf4_sgRNA.3	GAGCTCTCTCCGGTGCAGCG	15	17	17	16
Pkhd1_sgRNA.2	GAGTCAGTATTCGTTCACAA	84	93	94	77
Sox2_sgRNA.1	GATAAGTACACGCTTCCCGG	18	16	27	28
Hmcn1_sgRNA.1	GATACCAGATTCTACCAACG	46	58	49	55
Lrp2_sgRNA.1	GATATGACCGTTGTTCGACG	48	51	56	65
Lama2_sgRNA.1	GATGAGAAATATGCCCAGCG	37	48	44	39
Lama5_sgRNA.2	GATGTGACCAGTGTCGCGTG	103	154	144	108
P3h2_sgRNA.2	GATGTTCCATCCAGACAATG	198	194	208	182
Ano1_sgRNA.3	GATGTTGGACCGCACAGACG	13	38	45	36
Tet1_sgRNA.1	GATTAATCACATCAACGCCG	40	74	45	55
Myh8_sgRNA.2	GATTATAACAAGAACCCAGG	39	40	44	44
Dnah10_sgRNA.2	GATTCATTAAGAACTCATCG	37	41	48	44
Dmd_sgRNA.1	GCAAAATTGATGGCAAACCG	38	22	41	39
Unc13c_sgRNA.2	GCAAACACCTCACTATGTGG	84	110	120	111
Huwe1_sgRNA.1	GCAAACTACAGCTATACCGT	272	358	354	380
Myh8_sgRNA.3	GCAAAGGTGTATAATGCGGT	116	137	145	125
ctrl_sgRNA.17	GCAACCCACGGACGGCACCG	89	100	120	133
Shank2_sgRNA.3	GCAAGCCGGACTAAGGACCG	38	40	52	38
Ppfia1_sgRNA.2	GCACAAGGGCGCACCGCACA	107	143	135	137
Ccnd1_sgRNA.1	GCACTTGAAGTAAGATACGG	52	83	65	67
Cdkn2a_sgRNA.2	GCAGCTCTTCTGCTCAACTA	84	103	104	99
Sox2_sgRNA.3	GCAGGGCGCTGACGTCGTAG	178	229	246	238
Csmd3_sgRNA.2	GCATCTGCAACAAATAACGA	44	47	49	57
Tpcn2_sgRNA.3	GCATGGATGCTGGTTCATTG	57	100	86	88
ctrl_sgRNA.32	GCATTGGTGCTCGCGCGTTC	179	190	219	200
Col11a1_sgRNA.2	GCATTTACCTTTACTCCACG	77	116	120	117
Scn9a_sgRNA.1	GCCAGTTCCAAGGGTCACGG	113	122	132	147
Ccnd1_sgRNA.3	GCCATCCATGCGGAAAATCG	88	112	98	111
Prkdc_sgRNA.3	GCCTGGGTCTCAATAAACAT	997	1244	1346	1316
ctrl_sgRNA.30	GCGATCGCCGGTATAGCTTT	159	189	199	177
Ryr1_sgRNA.3	GCGATTGCCACGGATCAGAG	53	64	63	75
Cdkn2a_sgRNA.1	GCGCTGCGTCGTGCACCGGG	33	49	31	37
ctrl_sgRNA.8	GCGGGACCCCCGGTATAGTC	66	97	87	85
Col11a1_sgRNA.1	GCGGGTATCAGGATCGAATG	46	55	66	57
Fgf15_sgRNA.3	GCGGTACCTCTGCATGAGCG	61	72	107	88
ctrl_sgRNA.6	GCGTGCCATGGGAGGCCGTT	129	187	193	204
Dnah7a_sgRNA.2	GCTATGCCACAGATCTAGCA	20	27	44	28
Reln_sgRNA.2	GCTCCAGTATAGCAACAACG	62	72	89	86
Pik3ca_sgRNA.3	GCTCCGAGCACTTTGCACCC	274	354	412	372
ctrl_sgRNA.18	GCTCGGACCTTTTAGACGTC	150	194	207	206
Dnah5_sgRNA.1	GCTGATCGAGATTACCACGA	74	76	105	81
Myh1_sgRNA.2	GCTGCCAGTGTATAACGCAG	106	118	122	154
Col1a2_sgRNA.2	GCTGCCTTATAGGGAGAACG	22	35	27	33
Shank2_sgRNA.1	GCTGGTAAAGCAGTCCAACG	79	104	113	88
Plec_sgRNA.3	GCTGGTGTACACCGATACGG	58	85	64	77
Tnni3k_sgRNA.1	GCTGTGAACATTAACCATCG	94	108	133	149
Trp63_sgRNA.1	GCTTTCCGTCAGAATACACA	43	78	71	67
Ep300_sgRNA.3	GGAAGAAATGAACACTATCG	72	92	58	65
Cdh2_sgRNA.3	GGACATCAATGGCAATCAAG	73	98	108	110
Hras_sgRNA.2	GGACCAGTACATGCGCACAG	94	121	102	122
Ahnak2_sgRNA.3	GGACCTCAAGGGACCCCACG	49	66	82	65
Col4a4_sgRNA.3	GGACTACCGGGACTCCACAG	67	108	100	89
Pik3cg_sgRNA.3	GGAGCACATAGTCCCCGTGG	20	28	31	37
Ano1_sgRNA.1	GGAGCGTCGAGTACTTCTCG	56	80	67	75
Plec_sgRNA.1	GGAGGTGCTTAAAACCCATG	27	37	51	46
Nsd1_sgRNA.3	GGATAGCAAACAGCCTCACA	30	44	59	40
Aspm_sgRNA.2	GGATCAAATAGCATAGTATG	102	115	138	90
Myh2_sgRNA.2	GGATCCACTTTGGCACTACG	60	66	76	61
Syne1_sgRNA.1	GGATCGCTATGGTGATACCG	18	12	12	6
Herc2_sgRNA.1	GGATGATACCCCTTACCCTG	152	159	181	182
Spta1_sgRNA.1	GGATTCAAGTAATAACAGAG	31	43	41	26
Epha5_sgRNA.2	GGATTCGCGCACTGTCATGG	171	217	253	168
Cdkn2b_sgRNA.1	GGATTGGGCGCCTCCCGAAG	24	36	55	23
Abca13_sgRNA.1	GGCAGCACATCATAGCATTG	150	186	172	184
ctrl_sgRNA.42	GGCCCAACGAAACTAGCGTG	102	113	123	113
Ahnak2_sgRNA.1	GGCCCCAAAGTGGACGTGAA	85	86	104	107
Col6a5_sgRNA.1	GGCCCCAACAAAGTTCGGGT	230	259	292	270
Lrp1_sgRNA.3	GGGACGGTTCAGACGAACGC	333	388	383	383
Runx1t1_sgRNA.2	GGGATGACAAAAGGTCTCAG	77	77	91	69
Cdkn2a_sgRNA.3	GGGCCGCCCACTCCAAGAGA	55	68	55	43
Pak7_sgRNA.2	GGGCTCGGACAATCGAGGGT	173	239	297	254
Csmd2_sgRNA.3	GGGGACGTGATGATACCCGA	29	61	59	47
Dnah9_sgRNA.3	GGGGTGGAAAACTAATTCTG	154	175	173	149
ctrl_sgRNA.46	GGGGTTGGATACGCGATTTA	82	151	135	116
Ros1_sgRNA.1	GGGTTGTAGAACATGTTGCG	103	83	113	83
ctrl_sgRNA.3	GGTAAAAAGCGTAACGAGTA	31	39	40	23
Kdr_sgRNA.3	GGTAACTGAGATACTTCACA	64	74	84	49
Spta1_sgRNA.2	GGTACAGAACTTATAGACAG	27	37	37	32
Pak7_sgRNA.3	GGTACCCAGAAGGGTACTGG	27	32	36	30
Ppfia1_sgRNA.1	GGTACGAGAGCGACTACGAG	77	125	110	102
Flg_sgRNA.3	GGTCCCGGGGTTCTAACCAA	37	43	59	38
Kmt2c_sgRNA.3	GGTGAAATGGATGATAGTCG	78	81	82	63
Dnah17_sgRNA.2	GGTGACCCAGATCTACGACG	96	130	145	139
Fat1_sgRNA.1	GGTGACTTTCACCACGACGT	104	158	124	138
Ahnak_sgRNA.1	GGTGATGCAGAACTCCCCTG	98	143	143	131
Muc3_sgRNA.1	GGTGCTGGTGAAATCAACGG	57	65	65	68
Muc3_sgRNA.2	GGTGGTGAAATCAGGCATTG	80	103	114	111
ctrl_sgRNA.10	GGTGTGGACCGCTTTTACGC	192	297	257	270
Ros1_sgRNA.3	GTAAATCAGGTATGTTGACG	69	83	88	86
Macf1_sgRNA.1	GTAAGCCCATAAATGACCAG	62	86	82	88
ctrl_sgRNA.7	GTACCATGATAACCGTACTA	33	54	49	51
Pik3cg_sgRNA.1	GTACGTGTCGCTGTACCACG	51	98	84	112
Erbb4_sgRNA.2	GTAGAGCCCTTAACTCCCAG	135	136	172	163
Sphkap_sgRNA.1	GTAGCTCGTTCCATGAACGA	49	52	49	35
P3h2_sgRNA.1	GTATAAAGGTGGTCTTTACG	29	30	31	33
Fbxw7_sgRNA.1	GTATGTCACAGATTCTAACG	35	61	59	63
Oraov1_sgRNA.3	GTCAAATATGTCCTGCTCCA	100	113	94	114
Cdkn2b_sgRNA.2	GTCGTGCACAGGTCTGGTAA	75	73	116	85
Tpcn2_sgRNA.2	GTCTCGGTCAGGCCACAGGG	82	88	102	117
Syne2_sgRNA.2	GTGAAAACACATGTCGCAGG	45	64	71	59
Ryr3_sgRNA.1	GTGACAACCTACTACCCCGG	41	55	51	62
Fat3_sgRNA.3	GTGACAATCAGACCTGACCG	34	47	41	43
Erich3_sgRNA.3	GTGATAACTGCATTGCTATG	73	78	69	68
Cdkn2b_sgRNA.3	GTGCACGACGCAGCTCGGGA	47	58	76	92
Runx1t1_sgRNA.1	GTGCCCTTGACAGTAACGAA	92	103	102	85
Aspm_sgRNA.1	GTGGACTCGCGTAAAAACAG	95	99	100	110
Pcdh11x_sgRNA.1	GTGGCATTGGACATTAAGGG	61	68	63	80
Muc2_sgRNA.3	GTGGCCAATCAGTTTGACCT	647	783	846	787
ctrl_sgRNA.22	GTGGTTACGTTAACGACTAC	435	480	560	545
Trp53_sgRNA.3	GTGTAATAGCTCCTGCATGG	40	59	43	49
Cubn_sgRNA.2	GTGTATCTGGAACATTCGCG	63	73	100	81
Erich3_sgRNA.2	GTGTGGTAACTGTTAATGTG	127	233	215	197
Herc2_sgRNA.2	GTGTGTATACACGACCATTG	90	106	127	104
Nav3_sgRNA.3	GTGTGTGACCTGCATAACAC	488	603	644	660
Fbxw7_sgRNA.2	GTGTTGCTGAACATGGTACA	122	168	134	172
Fat3_sgRNA.1	GTTAGTGAACTAGCTCCCCG	26	41	25	37
Kmt2d_sgRNA.3	GTTCACCATTAATACCCCCA	65	76	94	92
ctrl_sgRNA.44	GTTCGGTTGCAGCTTACACG	110	135	119	136
Col1a2_sgRNA.1	GTTGAACCACGATTGCCAGG	54	70	72	55
Dnah7a_sgRNA.3	GTTGACGCACTCGATAAGGA	99	104	125	101
Xirp2_sgRNA.1	GTTGTCTTGACATCCGACGG	60	67	89	70
Cacna1e_sgRNA.2	GTTGTTCCCACACAGACATG	158	222	216	208
ctrl_sgRNA.5	GTTTCAGGAACGACGGCGAG	71	118	92	83
Myh2_sgRNA.1	GTTTGTTCTTACTCTGAACA	59	77	80	52
Vps13b_sgRNA.1	TAAACACTGCAATACAAGCG	72	80	95	79
ctrl_sgRNA.47	TAAACGATTCACCGATAACA	76	86	85	75
Crebbp_sgRNA.2	TAATGAATCAGGCTCAACAA	45	55	64	49
Adgrl2_sgRNA.2	TACAACACGCGACTAAGCCG	31	38	36	38
Slit2_sgRNA.1	TACATCGATAAAAATCAACG	57	73	71	44
ctrl_sgRNA.11	TACCCCTCTGCGATGCCGGT	236	308	308	302
Ttn_sgRNA.2	TACCTGCTACGCGAGCAACG	47	62	54	59
Zfhx4_sgRNA.3	TACTACCAATCACAGGCACG	38	54	75	46
ctrl_sgRNA.33	TACTGCGTACCGCAGTAAGC	119	174	176	158
Fadd_sgRNA.1	TAGATCGTGTCGGCGCAGCG	71	76	83	69
ctrl_sgRNA.21	TAGCTGTTTACGCCGACCTG	177	228	230	285
Zfp831_sgRNA.3	TAGTCTATCGGAGCACAGTG	106	165	183	145
Spta1_sgRNA.3	TAGTTGGATGAGCAGACAAG	106	107	142	114
Scn9a_sgRNA.3	TATCTCAAACCGTACCCTTG	76	116	119	117
Epha7_sgRNA.1	TATGAAACAGACTACGACAC	226	273	308	297
ctrl_sgRNA.41	TATGAACCTCCGGATCGGTG	64	73	84	66
Mgam_sgRNA.3	TATGACGACAACAATACTTG	142	151	189	152
Lrp1b_sgRNA.3	TATGATCCACGAAAACAACA	48	65	68	61
Ryr3_sgRNA.2	TATGATCTTACCTCTATGTG	269	376	386	299
Ryr2_sgRNA.2	TATGCCCATTGAATGTGCCG	40	28	46	33
Dgkb_sgRNA.3	TATTGGTCAGATGATGCACG	139	147	142	164
ctrl_sgRNA.35	TCAAACGCCCGGGCGCCCCA	46	67	71	52
Cttn_sgRNA.3	TCACAAGTGGACTCGGTCCG	38	72	66	76
ctrl_sgRNA.31	TCACACGGGATCTCGCCGGT	208	240	257	257
Oraov1_sgRNA.1	TCACAGATTGGATGCTACCG	113	148	166	163
Tnxb_sgRNA.2	TCACCCCAACAGTAGACACG	139	123	151	164
Myh2_sgRNA.3	TCACCTTCAAACCAGCCGAT	398	467	525	533
ctrl_sgRNA.15	TCACTTTAAGCACCCCGCGC	329	470	483	492
Rp1_sgRNA.2	TCAGACTGTCCTGATAAAGG	115	163	184	165
Prex2_sgRNA.2	TCAGTAATGTTGGACCCCTG	112	158	173	153
Sis_sgRNA.1	TCAGTCACGAATGACAACAG	151	172	185	215
Thsd7a_sgRNA.3	TCAGTGTATAGAGGACACAT	817	1057	1068	1106
Tenm1_sgRNA.1	TCATCGCCGAAACAGACGAG	101	110	140	137
Fgf15_sgRNA.2	TCCAAAGATTCGCTACTCGG	87	73	77	85
Dnah7a_sgRNA.1	TCCAAATCGCTATACCTGAG	132	150	141	146
Cacna1e_sgRNA.1	TCCACCATAGGAACGCTTTG	227	245	276	292
Fmn2_sgRNA.1	TCCAGGCAAAGAAACGACTG	239	265	283	275
Trp63_sgRNA.3	TCCGGGCCTCAAAGCACCGT	496	640	662	675
Fat1_sgRNA.2	TCCGTCGCTCGAATCACCAG	151	163	219	199
Hras_sgRNA.3	TCGAGGACATCCATCAGTAC	540	669	733	725
ctrl_sgRNA.26	TCGCTCATTAGGAGCGCTAT	483	681	689	697
ctrl_sgRNA.45	TCGTTGTGTCGACATCCGCA	142	202	204	218
Col22a1_sgRNA.1	TCTAAAGCATACTGTACCGG	78	114	99	102
Csmd3_sgRNA.3	TCTGGATCCCAACACACCCG	135	167	176	182
Epha7_sgRNA.3	TCTGTACCTACCCCACTGGG	76	112	111	135
Cdh2_sgRNA.2	TCTGTTGCATATATCGATCG	87	131	115	125
Pik3ca_sgRNA.2	TCTTACCTAGGATTGGAACA	97	115	149	118
Adgrl3_sgRNA.3	TCTTCTGGATGTGATCACGT	557	674	624	648
ctrl_sgRNA.27	TCTTGACTCCGACTTCGGGC	187	255	285	283
Spag17_sgRNA.2	TCTTGTGGGCATGCGCATCG	92	120	130	145
Magi2_sgRNA.2	TCTTTAATCATCCATCGAGG	78	84	92	76
Zfp469_sgRNA.2	TCTTTCTTGCCAAACAACGG	103	125	117	105
Muc16_sgRNA.3	TGAAACAAAAGTCACTACAG	75	94	111	78
Myh1_sgRNA.1	TGACCTCGCTAGTAACATGG	152	210	219	233
Mdn1_sgRNA.3	TGACGACCTGACGTTCAATG	272	380	366	404
Cdh10_sgRNA.3	TGAGATAATTCACGATCAAG	80	92	96	83
Dnah3_sgRNA.3	TGAGATCCCTGCCAATACCG	93	105	127	117
ctrl_sgRNA.9	TGAGCGCTTTCCCGATCCGG	26	33	57	31
Dnah5_sgRNA.2	TGATATTAGGATAGCAATGG	96	96	133	109
ctrl_sgRNA.24	TGATGCCGGTACCCGTAACT	854	1047	1095	1178
Neb_sgRNA.1	TGATGCTATTCCGATCACCG	36	48	64	49
Neb_sgRNA.3	TGATGTTCCGAGCCCCAATG	117	134	135	134
Vps13b_sgRNA.3	TGCAGCCCATCTGCTGACAT	434	551	613	609
Aspm_sgRNA.3	TGCAGCCTGCAGTCGAATGG	123	130	140	205
Csmd2_sgRNA.1	TGCCGTTCTTGATCGAACCA	163	205	211	200
Zmat3_sgRNA.3	TGCGGAGGGACAGGAACGAG	65	97	108	103
Col6a6_sgRNA.1	TGCGTCATGAGATTCCCCGT	568	792	793	828
Sphkap_sgRNA.2	TGCTCACTGAGTACACTACA	67	66	68	73
Apob_sgRNA.3	TGCTCTCGTACGGGAGACTG	62	88	99	93
D630045J12Rik_sgRNA.3	TGCTTGGATCGAACACCCAG	73	93	97	104
Col6a3_sgRNA.1	TGGAGACATCGGTCACACCA	91	97	81	78
Ryr2_sgRNA.1	TGGAGCCTGACATGTCCGCG	48	47	60	44
Lrp2_sgRNA.2	TGGATGGCAATTATTCCGAG	71	82	103	77
Cubn_sgRNA.3	TGGCATATAGTAGTCCAACG	73	73	61	59
Aff3_sgRNA.3	TGGCGCCGAACCTCTACAGT	575	707	702	707
Tet1_sgRNA.2	TGGCGGCGTAGAATTACATG	241	318	283	329
Fgf4_sgRNA.1	TGGGCCTCAAAAGGCTTCGG	43	56	78	57
Fam135b_sgRNA.2	TGGGGATGTCCATGTAACCA	166	253	234	240
Kmt2d_sgRNA.1	TGGGTACCACAACTCGACCT	813	1068	1162	1199
Ep300_sgRNA.1	TGTAGTAAGTAGCATCACGG	60	75	62	58
Pappa2_sgRNA.3	TGTATGCTGTCCATCGTAAG	139	176	181	181
Flg_sgRNA.1	TGTCAGCTGACGAGCCGACG	65	55	69	80
Vps13b_sgRNA.2	TGTCCATACTACCCAAATCG	81	117	115	126
Dnah17_sgRNA.1	TGTGAAGACACCAAACGTGG	70	74	85	107
Rp1_sgRNA.1	TGTGAGTCAGCGCTCCACAG	87	78	92	89
ctrl_sgRNA.50	TGTGCCTACGCCATTCGGCT	448	587	615	654
Dnah9_sgRNA.1	TGTGGTTCGGAAAGCAATCG	167	196	155	175
Csmd1_sgRNA.2	TGTGTGGAAGATCATAGTAT	869	1142	1151	1049
Syne2_sgRNA.1	TGTGTGGTCTTAGAGCCGTG	84	108	130	146
Muc4_sgRNA.2	TGTGTGTCTTGTGTCTACTG	291	365	402	401
Mgam_sgRNA.2	TGTTCAGTACGACTCACATG	175	215	241	223
Xirp2_sgRNA.2	TGTTCGAGGAATATCCATGG	105	162	173	146
Cdh2_sgRNA.1	TTACCGAAGGATGTGCACGA	85	125	86	113
Adgrl3_sgRNA.2	TTACCTGATCTACTATCCAG	95	150	141	127
Dnah8_sgRNA.1	TTACGCGGAACTGCAATCCG	71	87	101	89
Zfp469_sgRNA.3	TTACTCGGTAGTTCTATCTG	149	184	178	167
ctrl_sgRNA.16	TTATGTGCCTCTCGGCGCAT	430	504	577	483
Ptprd_sgRNA.1	TTCATCGGTTCGAATCAACA	85	117	127	152
Rp1_sgRNA.3	TTGACGGTAAAGCATTGTTG	144	218	209	195
ctrl_sgRNA.28	TTGCAGCAACGGCGACGGCT	137	187	178	178
Ptprd_sgRNA.3	TTGCCACGATAACTGAACAG	182	223	231	248
Apob_sgRNA.1	TTGGAACACGGGAACCAATG	91	106	108	104
Adgrb3_sgRNA.3	TTGGGAACGTGGTCCACCCA	108	159	148	164
Dst_sgRNA.2	TTGTATGGAGCCTACCCCAT	605	722	784	748
Mroh2b_sgRNA.2	TTTATGGAAAATCAGTGACG	50	64	74	45
Col11a1_sgRNA.3	TTTCACTTACCCTATCCCCA	60	76	84	95
Akap9_sgRNA.1	TTTCTGAAGACGCGTAAGGG	62	55	76	45
Mgam_sgRNA.1	TTTGACATACCGAACCACAG	67	103	72	86
Fat3_sgRNA.2	TTTGCTCATGAGGTGTACCG	47	34	59	56

## Sheet: T0_library_B_counts
guide ID	sgRNA	counts
Hmcn1_sgRNA.3	AAAAACTCTCAACCGAACAG	5577
ctrl_sgRNA.40	AAAAAGTCCGCGATTACGTC	8520
Pcdh11x_sgRNA.3	AAAACCAATAACTTGTGACT	11469
Macf1_sgRNA.2	AAAAGGAGAACTATGCAACA	12750
Kmt2c_sgRNA.2	AAAAGGCCCATTACCCAATG	8453
Zfp78_sgRNA.3	AAAGAAACAGTCACTCACAA	7809
Ahnak_sgRNA.2	AAAGACTCCATCATCCCTCT	10520
Obscn_sgRNA.1	AAAGGCAAACCGGTTCACGG	21831
Apob_sgRNA.2	AAAGGCCAGACCCATCCGGT	10001
Lama2_sgRNA.2	AAAGGGGCTGATCCGTACGT	11296
Xirp2_sgRNA.3	AAAGTCCTAAGCCTTACATG	9963
Zfp804b_sgRNA.2	AAATACCTGCAATATCAACA	9131
Lrp1_sgRNA.1	AAATGCCGGGTAAATAACGG	17716
Kmt2d_sgRNA.2	AAATGGCTGTTGATCCCATG	14613
Trp53_sgRNA.2	AACAGATCGTCCATGCAGTG	21431
Nav3_sgRNA.1	AACCGACTAAGATCGGCTCA	21296
Dnah9_sgRNA.2	AACCGTGTTTAAGCAACTGG	19049
Runx1t1_sgRNA.3	AACTGAATTACTGGATACGG	13301
Tet1_sgRNA.3	AAGAAATCACACTTAGCAGA	6120
Lrp1b_sgRNA.1	AAGACGTTCTGAGATCCGAG	12796
Slit2_sgRNA.2	AAGATCACGGATATCGAGGA	4631
Ryr3_sgRNA.3	AAGATCACTTCAATGACATG	8709
Neb_sgRNA.2	AAGCAGAAGGGACACTACGT	25132
Cdh10_sgRNA.2	AAGCCACTGATGCTGACACG	29282
Mroh2b_sgRNA.3	AAGCCAGGGCGAAACAGACA	20100
Fadd_sgRNA.3	AAGCTGGAGCGCGTGCAGAG	18657
Dnah6_sgRNA.3	AAGGACGTATTTATCCTGGG	11851
Dmd_sgRNA.3	AAGGCATAACTCTTGAATCG	14324
Spag17_sgRNA.3	AAGTCACCTGAATCCGACGT	18263
Dscam_sgRNA.1	AATACGGATAGCCAATTACG	12654
ctrl_sgRNA.1	AATGAAGCACCGATTGCGGA	11833
Hras_sgRNA.1	AATGACCACCTGTTTCCGGT	12197
Mdn1_sgRNA.1	AATGAGCTAGACGTCCAAGT	25259
ctrl_sgRNA.43	AATGCTGCGTACGATAACCG	14608
Col22a1_sgRNA.2	AATGGGGAGAGTCATACCCG	12259
Ep300_sgRNA.2	AATGGTCTGAGAATTCACTT	16664
Pkhd1l1_sgRNA.1	AATGTACTCTCCATTCAACA	17022
Erich3_sgRNA.1	AATTAGGGGTCAAAGAAGTG	6321
Dnah8_sgRNA.2	AATTCAACGAGATCATCCGA	6770
Dgkb_sgRNA.1	AATTGCCTTCGACCCAATAG	14495
Mroh2b_sgRNA.1	ACAAATAAGAAGTACCAATG	7316
Dscam_sgRNA.3	ACAACTACCGCTGCATCACG	41594
Fat1_sgRNA.3	ACAAGAATGACCACGCACCG	38880
Unc13c_sgRNA.3	ACAATACACTTGTTTACACG	10841
Lrp1b_sgRNA.2	ACACAGCGACGATTGTAGCA	28262
Syne1_sgRNA.3	ACACGCCAAAGAAATCACCG	43721
Pclo_sgRNA.2	ACACTTCCCACACCATACTG	44474
Ahnak2_sgRNA.2	ACAGACAGGAACGGAACACA	20272
Sox2_sgRNA.2	ACAGCCCGGACCGCGTCAAG	35453
Pkhd1_sgRNA.1	ACAGGGAACTCTCTTCACAA	30195
Ttn_sgRNA.1	ACATTCGTAATCGCCAACGT	11367
Notch2_sgRNA.2	ACATTGACGAGTGCACTGAG	28868
Magi2_sgRNA.1	ACATTGTCGTCATGGACGGG	18711
Fadd_sgRNA.2	ACATTGTGTGTGACAATGTG	6853
Slit2_sgRNA.3	ACCAACCCAATTGAGACCAG	29412
ctrl_sgRNA.13	ACCAACGCTACGATCCCGGA	47489
Col6a5_sgRNA.3	ACCACGTTGATAAGACAGGT	19047
ctrl_sgRNA.25	ACCATCCGATATTACGAGCA	37136
Tenm1_sgRNA.2	ACCATCTGGACTCACCCGAT	20867
ctrl_sgRNA.2	ACCCACGTATGTACTCGGGA	14930
Ahnak_sgRNA.3	ACCCAGTTGCTGAATACCAT	41229
Reln_sgRNA.1	ACCCCATCTAAGCCAAACGG	34079
Epha5_sgRNA.1	ACCTCACAGTTACACCCATG	42866
Notch1_sgRNA.2	ACCTGCACTGACTATCTCGG	48834
ctrl_sgRNA.29	ACGAGGAGAAGTCGAGTATT	15980
Muc5b_sgRNA.2	ACGGCATTCGATGCCAACGG	13573
Fbxw7_sgRNA.3	ACGTTAGTGGGACATACAGG	20608
Vcan_sgRNA.3	ACTAGCCCGGAGTTTGACCA	45671
Zfp804b_sgRNA.1	ACTCGGTTGAAAGACACACG	32155
Lrp1_sgRNA.2	ACTGCGTCTTACCCAGACTG	31923
Muc3_sgRNA.3	ACTGCTGAAGTCATAACCAG	24155
Akap9_sgRNA.2	ACTGCTGATGAGTTACTAGG	22672
Huwe1_sgRNA.2	ACTGTTGAATACCAGTACGA	19865
Dscam_sgRNA.2	ACTTACGTTTCACGTACAGG	10350
Muc2_sgRNA.1	ACTTCGTGTTCACAACAATG	13491
Aff3_sgRNA.1	AGAAACCAACTGCCTACGTG	17375
Csmd3_sgRNA.1	AGAAATCGTGACCATATCGA	7215
Kmt2c_sgRNA.1	AGAACCATTATTAGTAAACG	12027
Dst_sgRNA.1	AGAAGGCGTTCTGTAAACGT	9223
ctrl_sgRNA.23	AGACTCGTGTGCCACGAGGA	9760
Zfp831_sgRNA.2	AGAGAAAAGAGATAGGACCA	15838
Ros1_sgRNA.2	AGAGATATGAGATACGGACA	12311
Zfp831_sgRNA.1	AGAGCAACCTGTATAAACAC	27536
Prkdc_sgRNA.1	AGAGCCAATTCAGTGACCCG	24385
Zmat3_sgRNA.1	AGAGGATTTAGCTAAGAGAG	8308
Tpcn2_sgRNA.1	AGAGGTTTCCCAGAGCGACG	17683
Ttn_sgRNA.3	AGAGTAACCAGACTTCACGA	22561
Peg3_sgRNA.3	AGAGTCCTTTATTCATAGCG	2814
Vcan_sgRNA.2	AGAGTGCACCAACATAACTT	16549
Unc13c_sgRNA.1	AGATCGAACAGCTTCGAACA	14678
Pkhd1_sgRNA.3	AGATGGATCTGAATTGATTG	12091
Fgf15_sgRNA.1	AGATTTGTTGGAATTCCGCG	6045
Trp63_sgRNA.2	AGCACACGATCGAAACGTAC	21768
Pik3ca_sgRNA.1	AGCAGATCTTCTAACCCATG	12662
Muc16_sgRNA.2	AGCAGTATCCACAACCACAT	26600
Akap9_sgRNA.3	AGCATGTGGACATACCTGCT	19545
Epha5_sgRNA.3	AGCCAAGTGTCTTACTACAG	20132
Dst_sgRNA.3	AGCCACAGTTACGAAGACCT	19195
Col6a3_sgRNA.3	AGCCGTCATCCAGTTCAGTG	63538
Prex2_sgRNA.3	AGGAATGGAACAAGACACCT	15511
Muc5b_sgRNA.1	AGGACACGACTATCCCGCTG	18460
Col4a4_sgRNA.2	AGGCTCAGGATCCTTACCCG	20141
Ryr1_sgRNA.1	AGGGCGACCACAAAACACGG	38401
Mdn1_sgRNA.2	AGGTAGTGCGACTAACGCAA	13583
Crebbp_sgRNA.3	AGGTCACGTTTACATAAGCA	15611
P3h2_sgRNA.3	AGGTCTCGACCTATCTTGGG	11797
Pappa2_sgRNA.1	AGGTCTCGGGGAATACCACT	13698
Lrp2_sgRNA.3	AGTCACAGGACGGATAATGG	29629
Ush2a_sgRNA.2	AGTGGTACAAAAACTATCCG	19040
Magi2_sgRNA.3	AGTGGTGCTCTCCTAGAAAG	16437
Adgrv1_sgRNA.1	AGTTACCAAACAGTCCGTAG	17266
Cubn_sgRNA.1	AGTTATCAACTTCACCCACG	11285
Cdh10_sgRNA.1	ATAAAAACGTGGATCCACAT	5008
Kdr_sgRNA.1	ATACGTTTGAGAACCTCACG	7379
Notch1_sgRNA.3	ATATACATACCCGTCCACTC	10866
Nsd1_sgRNA.1	ATATCGCGAATACTACGTAG	9671
ctrl_sgRNA.37	ATATGAGCCCGACCTCTCGA	23239
ctrl_sgRNA.49	ATATTGTCCCATACGATCGG	17918
Pkhd1l1_sgRNA.3	ATCAGATGGACAAGCCCCCG	13591
Notch2_sgRNA.3	ATCCACGGAAACTGTACTGG	22286
Nsd1_sgRNA.2	ATCTGCAACGAGTGTCACAC	10344
Hmcn1_sgRNA.2	ATCTTCAAAAGTCCCACGAG	9761
Lama2_sgRNA.3	ATGACGTGGAGTACAAACCC	24748
Casp8_sgRNA.2	ATGATCAGACAGTATCCCCG	13166
ctrl_sgRNA.39	ATGGACCCTTCAGTGCGGTA	15315
Zfp469_sgRNA.1	ATGGATGTACTACCCGAGCG	16003
Erbb4_sgRNA.1	ATGGCAGCAGTCACTAACGT	29398
Col6a6_sgRNA.2	ATGGGCAGCAGGATCAACGC	30904
Dnah11_sgRNA.2	ATGGGGATATTGACCCCCTG	13321
Ank2_sgRNA.3	ATGGGTTATTGTCAGCGATG	20570
Dnah3_sgRNA.2	ATTAGCCATGAGTCCAATCG	14275
Myh1_sgRNA.3	ATTCAAGCAGAAGCAACGAG	10321
Zfp78_sgRNA.2	ATTCATACCTCACTGTACAC	13043
Fmn2_sgRNA.2	ATTCGATGGATTACAGCGAA	13518
Muc5b_sgRNA.3	ATTCGGCAAAAGTGGCACAT	20803
Adgrl2_sgRNA.1	ATTCTATTAACGTATCGGTG	2216
Obscn_sgRNA.2	ATTGCCATGGAAAAACACCG	21671
Cfh_sgRNA.2	ATTTACGCATAACTCCACCA	15529
Ush2a_sgRNA.1	ATTTCAATACCTGTAATCCG	4525
Notch1_sgRNA.1	ATTTGGCAGGGCATAGACAG	18462
Pcdh11x_sgRNA.2	CAAATTAGTTTACAAAACCG	7579
Pkhd1l1_sgRNA.2	CAACACCATTCGACACAATG	25827
ctrl_sgRNA.14	CAACACGTGCGAGCGAACTG	16580
Cfh_sgRNA.1	CAAGTGTTCGGTATCCAGGG	43772
Fam135b_sgRNA.3	CACATCGATAGGATTCCATG	23735
Dnah11_sgRNA.3	CACCAGAGACAACTCGTCTG	32984
Pik3cg_sgRNA.2	CACCCACCAGGTACTCATCG	52069
ctrl_sgRNA.12	CACCCCGTAGCAACGATAAA	42582
Plec_sgRNA.2	CACCTGCTTGTAGTCACACA	49434
Herc2_sgRNA.3	CACTGCCCAGACCTAAACCA	46027
Ptprd_sgRNA.2	CAGAGCGAAGAATCCGACCA	35175
Notch2_sgRNA.1	CAGCAACCCTTGTCACAAGG	9887
D630045J12Rik_sgRNA.2	CAGCATGGATGTGTCACCCG	62946
Fat4_sgRNA.2	CAGGATATGTCACCTACCAG	17747
Peg3_sgRNA.2	CAGGCCTAATGATAACTGGA	23562
Pak7_sgRNA.1	CAGTGAATCCGATACGACTG	32292
Col1a2_sgRNA.3	CAGTGTCAGGACTTACAGCA	18429
Fat4_sgRNA.3	CAGTTATCTCATCACTACCG	26451
Crebbp_sgRNA.1	CATACTCGAGATATCCGATG	27147
Kdr_sgRNA.2	CATAGCTGATCATGTAACTG	13433
Prex2_sgRNA.1	CATATACAACCCCATACTCG	24710
Adgrv1_sgRNA.2	CATATGCGACGTCACCACAG	25703
Oraov1_sgRNA.2	CATATTTGACGCCGTCGTGA	18857
Adgrv1_sgRNA.3	CATCTTGGCAAACGACAATG	29333
Huwe1_sgRNA.3	CATGACGTACCATCAATGGG	39612
Prkdc_sgRNA.2	CATGCAGGGTAAGTAATCGT	32546
Dmd_sgRNA.2	CATGGATGAACTGATCAATG	42400
Ank2_sgRNA.1	CCAACAATTCCGCCTCACCG	29542
Dnah3_sgRNA.1	CCAAGACCCAGGCATTACGA	54560
Sis_sgRNA.3	CCAAGATTCCACCAATTGTG	22493
Obscn_sgRNA.3	CCAAGCTGGTATTTGCCAAG	30199
Erbb4_sgRNA.3	CCAATAGGCGAACTAGGTGT	18064
Ush2a_sgRNA.3	CCAATGTGCACAGTTCGACA	27241
Sphkap_sgRNA.3	CCACCATGGAAAACTCTGTG	55418
Dnah6_sgRNA.1	CCACGAACACCATTCCACAT	77081
Lama5_sgRNA.1	CCAGGCCGTTAATACCACCC	36793
Csmd1_sgRNA.1	CCAGTACCTATGCACGAAGG	51735
Zfhx4_sgRNA.2	CCAGTATCATGCAATCCGGG	43303
Dnah11_sgRNA.1	CCAGTGGAGACAGATTAACG	26818
Tnni3k_sgRNA.3	CCATAGATGTTAATGACGTG	16062
Zfp78_sgRNA.1	CCATATCAATGCACCGTCTG	34411
Fat2_sgRNA.2	CCATGACTAACACTTCTACG	53898
Muc2_sgRNA.2	CCATGTGCCCTATATCACAC	37412
Fgf3_sgRNA.2	CCATTCACCGACACGTACCA	25902
Pclo_sgRNA.1	CCCCAATCCTCACTTAACTG	43489
ctrl_sgRNA.36	CCCCTATAGGCGCGCTAAGG	30928
Cacna1e_sgRNA.3	CCCCTTGGTGGACTCGACAG	29909
ctrl_sgRNA.34	CCGGACTTGTTATACTTGAT	17737
Ryr2_sgRNA.3	CCGTCACAAAGGGTTCCGTG	48863
Lama5_sgRNA.3	CCTACAGCATCGAGTAACGG	50439
Abca13_sgRNA.2	CCTACTAGTACCATAAAGCA	25450
Dnah10_sgRNA.1	CCTCATTTCGTGTAGCACCG	27055
Fmn2_sgRNA.3	CCTCGGTCCAGTCGGCTGAG	27955
Pappa2_sgRNA.2	CCTCTGAGCCACATTCACGG	33310
Dnah10_sgRNA.3	CCTGGCACAGTACTACAAGG	53085
Syne1_sgRNA.2	CCTTGACCGAAATATACAGT	36730
Abca13_sgRNA.3	CCTTTCATGGATTCAGACGT	15286
Csmd1_sgRNA.3	CGAACTGAAACCCAATTCTG	28793
Col6a6_sgRNA.3	CGAAGATCAATGTTGCAGAG	23579
Col6a5_sgRNA.2	CGACCGAGATAAACTCGACG	26555
Dnah5_sgRNA.3	CGAGTCATACGCACTCCTCG	35932
Syne2_sgRNA.3	CGCTCAAAGAGACCGAAGCG	18501
ctrl_sgRNA.20	CGCTCCGTATCCTCTCATAA	50928
Fgf3_sgRNA.3	CGGACCTGAACACTCACTAT	46781
ctrl_sgRNA.19	CGGCAATGTGTGGCGACCGC	20493
Fgf4_sgRNA.2	CGGCACGCAGAATTGGGGCA	32541
Tnxb_sgRNA.3	CGGGCGAAGACTGTAGCACG	49760
ctrl_sgRNA.48	CGGTCGTGACAGACCTGGTG	11213
ctrl_sgRNA.4	CGGTGAGGATCCCTCTTGCG	15032
D630045J12Rik_sgRNA.1	CGGTGTGATATACCGCATTG	19341
Dnah17_sgRNA.3	CGTCCTGGACAGTTACAACG	32355
ctrl_sgRNA.38	CGTTACGTTTCTTGCCAGGA	24633
Fgf3_sgRNA.1	CGTTTACGAGCACCTCGGCG	33876
Sis_sgRNA.2	CGTTTGGTGAGACAGTTGCA	34264
Col6a3_sgRNA.2	CTAACCACATATGTTAGTGG	8816
Fam135b_sgRNA.1	CTAACTCCATACCTGATCAG	28386
Muc16_sgRNA.1	CTAATGGGACCATTACACCA	21308
Tnxb_sgRNA.1	CTACACGGTAGACGACGTGT	20874
Casp8_sgRNA.3	CTACATCCCACACAAGAAGC	49739
Fat2_sgRNA.1	CTACTCAGTAGACTCGACCG	34864
Tnni3k_sgRNA.2	CTACTGCTCCAAGTCAGACG	33830
Pcdh15_sgRNA.1	CTATCATGAAGTACGCATCG	22102
Cttn_sgRNA.2	CTATGGCGGGAAGTTCGGTG	30500
Fat2_sgRNA.3	CTCAACTAAGACTTCCACTG	25465
Ank2_sgRNA.2	CTCCGAGGAAGTTAGCTACG	26399
Col22a1_sgRNA.3	CTCTTACATAGGGTGCCAAG	25151
Muc4_sgRNA.1	CTCTTGATGTGATCACACCG	19472
Epha7_sgRNA.2	CTGACCGAGAAGGATCATCC	53395
Scn9a_sgRNA.2	CTGAGTACACGAGTTTAGGG	25671
Ano1_sgRNA.2	CTGCCCTTCTAAGTAAACGG	45478
Macf1_sgRNA.3	CTGGATAGTATGCATAAGGG	23045
Flg_sgRNA.2	CTGGCCGCAACTCAACCAAG	66745
Shank2_sgRNA.2	CTGGGCCCAGTCTTGCACAG	57257
Pclo_sgRNA.3	CTGTAGCAACTAAACCTGAG	17248
Thsd7a_sgRNA.1	CTGTAGGGGATGTGACATCG	15278
Dnah6_sgRNA.2	CTGTGAAGTTGAAACCTACG	21242
Ryr1_sgRNA.2	CTTCAAACTCGAAGTACCAG	15170
Casp8_sgRNA.1	CTTCCTAGACTGCAACCGAG	34058
Pcdh15_sgRNA.2	CTTCCTGAATGACTACACCT	20781
Cttn_sgRNA.1	CTTGTAATCAAACCCCACAG	17341
Peg3_sgRNA.1	CTTGTGTCATGTGAGAGTGT	29800
Dnah8_sgRNA.3	CTTTGAATCGACGACGATGG	15967
Col4a4_sgRNA.1	CTTTGCATGGTAATACCTGG	20456
Adgrb3_sgRNA.2	GAAAAAATGCAGGAACGCGG	8264
Reln_sgRNA.3	GAAAACCAGAGCCTTACCAC	15232
Spag17_sgRNA.1	GAAAAGACCAGGTTTGAACG	8448
Zfhx4_sgRNA.1	GAAAAGCGCTCCATAAACCG	7136
Thsd7a_sgRNA.2	GAAATCGCGAGAATGCGTGA	12920
Ccnd1_sgRNA.2	GAAATCGTGGGGAGTCATGG	14107
Cfh_sgRNA.3	GAAATTGATTACCGTGAATG	3562
Adgrl2_sgRNA.3	GAACTAGCTAAGCACACCAA	14132
Pcdh15_sgRNA.3	GAAGCGGGGGTAATCCTCAG	20919
Csmd2_sgRNA.2	GAAGTACACGATGCTATCGT	11981
Trp53_sgRNA.1	GAAGTCACAGCACATGACGG	28179
Aff3_sgRNA.2	GAATCAATACTACACGCCGC	8101
Myh8_sgRNA.1	GAATCCACTTCGGTACCACG	14378
Muc4_sgRNA.3	GAATTGATGAGTGTTGACAC	3717
Adgrl3_sgRNA.1	GACACCTCCCCATACCGATG	50897
Fat4_sgRNA.1	GACATCGTGGACGATCGAGG	19817
Ppfia1_sgRNA.3	GACATGGCAATATTGAAGAG	14788
Tenm1_sgRNA.3	GACATTGACTCCCACAAGCG	19692
Zfp804b_sgRNA.3	GACCAGCGTACAAAACCCCG	19346
Zmat3_sgRNA.2	GACCTGGCAGCCACTGACAT	34979
Adgrb3_sgRNA.1	GACGTTATTTAACAGAACCA	18662
Dgkb_sgRNA.2	GACTTCAGAGTGTTAGCATG	19385
Vcan_sgRNA.1	GAGCCCGTATGGGATATCTG	21014
Nav3_sgRNA.2	GAGCGGATGATATCAACAGT	22501
Fgf4_sgRNA.3	GAGCTCTCTCCGGTGCAGCG	5073
Pkhd1_sgRNA.2	GAGTCAGTATTCGTTCACAA	15408
Sox2_sgRNA.1	GATAAGTACACGCTTCCCGG	8103
Hmcn1_sgRNA.1	GATACCAGATTCTACCAACG	9238
Lrp2_sgRNA.1	GATATGACCGTTGTTCGACG	8763
Lama2_sgRNA.1	GATGAGAAATATGCCCAGCG	13269
Lama5_sgRNA.2	GATGTGACCAGTGTCGCGTG	19697
P3h2_sgRNA.2	GATGTTCCATCCAGACAATG	34026
Ano1_sgRNA.3	GATGTTGGACCGCACAGACG	4403
Tet1_sgRNA.1	GATTAATCACATCAACGCCG	9401
Myh8_sgRNA.2	GATTATAACAAGAACCCAGG	5951
Dnah10_sgRNA.2	GATTCATTAAGAACTCATCG	4969
Dmd_sgRNA.1	GCAAAATTGATGGCAAACCG	10271
Unc13c_sgRNA.2	GCAAACACCTCACTATGTGG	23372
Huwe1_sgRNA.1	GCAAACTACAGCTATACCGT	23906
Myh8_sgRNA.3	GCAAAGGTGTATAATGCGGT	11529
ctrl_sgRNA.17	GCAACCCACGGACGGCACCG	35419
Shank2_sgRNA.3	GCAAGCCGGACTAAGGACCG	21371
Ppfia1_sgRNA.2	GCACAAGGGCGCACCGCACA	35770
Ccnd1_sgRNA.1	GCACTTGAAGTAAGATACGG	22144
Cdkn2a_sgRNA.2	GCAGCTCTTCTGCTCAACTA	21970
Sox2_sgRNA.3	GCAGGGCGCTGACGTCGTAG	32906
Csmd3_sgRNA.2	GCATCTGCAACAAATAACGA	23345
Tpcn2_sgRNA.3	GCATGGATGCTGGTTCATTG	14496
ctrl_sgRNA.32	GCATTGGTGCTCGCGCGTTC	13691
Col11a1_sgRNA.2	GCATTTACCTTTACTCCACG	17996
Scn9a_sgRNA.1	GCCAGTTCCAAGGGTCACGG	55195
Ccnd1_sgRNA.3	GCCATCCATGCGGAAAATCG	36106
Prkdc_sgRNA.3	GCCTGGGTCTCAATAAACAT	37282
ctrl_sgRNA.30	GCGATCGCCGGTATAGCTTT	5930
Ryr1_sgRNA.3	GCGATTGCCACGGATCAGAG	20769
Cdkn2a_sgRNA.1	GCGCTGCGTCGTGCACCGGG	8133
ctrl_sgRNA.8	GCGGGACCCCCGGTATAGTC	22987
Col11a1_sgRNA.1	GCGGGTATCAGGATCGAATG	26809
Fgf15_sgRNA.3	GCGGTACCTCTGCATGAGCG	21046
ctrl_sgRNA.6	GCGTGCCATGGGAGGCCGTT	10463
Dnah7a_sgRNA.2	GCTATGCCACAGATCTAGCA	17199
Reln_sgRNA.2	GCTCCAGTATAGCAACAACG	23682
Pik3ca_sgRNA.3	GCTCCGAGCACTTTGCACCC	28049
ctrl_sgRNA.18	GCTCGGACCTTTTAGACGTC	15026
Dnah5_sgRNA.1	GCTGATCGAGATTACCACGA	22680
Myh1_sgRNA.2	GCTGCCAGTGTATAACGCAG	40277
Col1a2_sgRNA.2	GCTGCCTTATAGGGAGAACG	9681
Shank2_sgRNA.1	GCTGGTAAAGCAGTCCAACG	27082
Plec_sgRNA.3	GCTGGTGTACACCGATACGG	19313
Tnni3k_sgRNA.1	GCTGTGAACATTAACCATCG	30630
Trp63_sgRNA.1	GCTTTCCGTCAGAATACACA	14481
Ep300_sgRNA.3	GGAAGAAATGAACACTATCG	8493
Cdh2_sgRNA.3	GGACATCAATGGCAATCAAG	33537
Hras_sgRNA.2	GGACCAGTACATGCGCACAG	31531
Ahnak2_sgRNA.3	GGACCTCAAGGGACCCCACG	24400
Col4a4_sgRNA.3	GGACTACCGGGACTCCACAG	35783
Pik3cg_sgRNA.3	GGAGCACATAGTCCCCGTGG	9966
Ano1_sgRNA.1	GGAGCGTCGAGTACTTCTCG	19997
Plec_sgRNA.1	GGAGGTGCTTAAAACCCATG	5594
Nsd1_sgRNA.3	GGATAGCAAACAGCCTCACA	14737
Aspm_sgRNA.2	GGATCAAATAGCATAGTATG	9111
Myh2_sgRNA.2	GGATCCACTTTGGCACTACG	15244
Syne1_sgRNA.1	GGATCGCTATGGTGATACCG	3252
Herc2_sgRNA.1	GGATGATACCCCTTACCCTG	41473
Spta1_sgRNA.1	GGATTCAAGTAATAACAGAG	10551
Epha5_sgRNA.2	GGATTCGCGCACTGTCATGG	34804
Cdkn2b_sgRNA.1	GGATTGGGCGCCTCCCGAAG	21013
Abca13_sgRNA.1	GGCAGCACATCATAGCATTG	37237
ctrl_sgRNA.42	GGCCCAACGAAACTAGCGTG	42954
Ahnak2_sgRNA.1	GGCCCCAAAGTGGACGTGAA	43998
Col6a5_sgRNA.1	GGCCCCAACAAAGTTCGGGT	18438
Lrp1_sgRNA.3	GGGACGGTTCAGACGAACGC	29595
Runx1t1_sgRNA.2	GGGATGACAAAAGGTCTCAG	35658
Cdkn2a_sgRNA.3	GGGCCGCCCACTCCAAGAGA	29511
Pak7_sgRNA.2	GGGCTCGGACAATCGAGGGT	23935
Csmd2_sgRNA.3	GGGGACGTGATGATACCCGA	28494
Dnah9_sgRNA.3	GGGGTGGAAAACTAATTCTG	26999
ctrl_sgRNA.46	GGGGTTGGATACGCGATTTA	30645
Ros1_sgRNA.1	GGGTTGTAGAACATGTTGCG	24221
ctrl_sgRNA.3	GGTAAAAAGCGTAACGAGTA	7758
Kdr_sgRNA.3	GGTAACTGAGATACTTCACA	16244
Spta1_sgRNA.2	GGTACAGAACTTATAGACAG	11987
Pak7_sgRNA.3	GGTACCCAGAAGGGTACTGG	7028
Ppfia1_sgRNA.1	GGTACGAGAGCGACTACGAG	31913
Flg_sgRNA.3	GGTCCCGGGGTTCTAACCAA	19231
Kmt2c_sgRNA.3	GGTGAAATGGATGATAGTCG	15567
Dnah17_sgRNA.2	GGTGACCCAGATCTACGACG	52805
Fat1_sgRNA.1	GGTGACTTTCACCACGACGT	8129
Ahnak_sgRNA.1	GGTGATGCAGAACTCCCCTG	32963
Muc3_sgRNA.1	GGTGCTGGTGAAATCAACGG	32642
Muc3_sgRNA.2	GGTGGTGAAATCAGGCATTG	22454
ctrl_sgRNA.10	GGTGTGGACCGCTTTTACGC	23096
Ros1_sgRNA.3	GTAAATCAGGTATGTTGACG	11316
Macf1_sgRNA.1	GTAAGCCCATAAATGACCAG	17997
ctrl_sgRNA.7	GTACCATGATAACCGTACTA	10451
Pik3cg_sgRNA.1	GTACGTGTCGCTGTACCACG	28666
Erbb4_sgRNA.2	GTAGAGCCCTTAACTCCCAG	30617
Sphkap_sgRNA.1	GTAGCTCGTTCCATGAACGA	7861
P3h2_sgRNA.1	GTATAAAGGTGGTCTTTACG	2824
Fbxw7_sgRNA.1	GTATGTCACAGATTCTAACG	10744
Oraov1_sgRNA.3	GTCAAATATGTCCTGCTCCA	16454
Cdkn2b_sgRNA.2	GTCGTGCACAGGTCTGGTAA	18797
Tpcn2_sgRNA.2	GTCTCGGTCAGGCCACAGGG	25594
Syne2_sgRNA.2	GTGAAAACACATGTCGCAGG	17205
Ryr3_sgRNA.1	GTGACAACCTACTACCCCGG	23487
Fat3_sgRNA.3	GTGACAATCAGACCTGACCG	18304
Erich3_sgRNA.3	GTGATAACTGCATTGCTATG	13087
Cdkn2b_sgRNA.3	GTGCACGACGCAGCTCGGGA	11144
Runx1t1_sgRNA.1	GTGCCCTTGACAGTAACGAA	26868
Aspm_sgRNA.1	GTGGACTCGCGTAAAAACAG	28316
Pcdh11x_sgRNA.1	GTGGCATTGGACATTAAGGG	27326
Muc2_sgRNA.3	GTGGCCAATCAGTTTGACCT	28766
ctrl_sgRNA.22	GTGGTTACGTTAACGACTAC	22137
Trp53_sgRNA.3	GTGTAATAGCTCCTGCATGG	10118
Cubn_sgRNA.2	GTGTATCTGGAACATTCGCG	17606
Erich3_sgRNA.2	GTGTGGTAACTGTTAATGTG	20358
Herc2_sgRNA.2	GTGTGTATACACGACCATTG	12808
Nav3_sgRNA.3	GTGTGTGACCTGCATAACAC	33449
Fbxw7_sgRNA.2	GTGTTGCTGAACATGGTACA	21668
Fat3_sgRNA.1	GTTAGTGAACTAGCTCCCCG	4950
Kmt2d_sgRNA.3	GTTCACCATTAATACCCCCA	22448
ctrl_sgRNA.44	GTTCGGTTGCAGCTTACACG	39972
Col1a2_sgRNA.1	GTTGAACCACGATTGCCAGG	21665
Dnah7a_sgRNA.3	GTTGACGCACTCGATAAGGA	23655
Xirp2_sgRNA.1	GTTGTCTTGACATCCGACGG	11821
Cacna1e_sgRNA.2	GTTGTTCCCACACAGACATG	39237
ctrl_sgRNA.5	GTTTCAGGAACGACGGCGAG	11661
Myh2_sgRNA.1	GTTTGTTCTTACTCTGAACA	5390
Vps13b_sgRNA.1	TAAACACTGCAATACAAGCG	18997
ctrl_sgRNA.47	TAAACGATTCACCGATAACA	13189
Crebbp_sgRNA.2	TAATGAATCAGGCTCAACAA	6668
Adgrl2_sgRNA.2	TACAACACGCGACTAAGCCG	12368
Slit2_sgRNA.1	TACATCGATAAAAATCAACG	11607
ctrl_sgRNA.11	TACCCCTCTGCGATGCCGGT	20667
Ttn_sgRNA.2	TACCTGCTACGCGAGCAACG	11128
Zfhx4_sgRNA.3	TACTACCAATCACAGGCACG	17896
ctrl_sgRNA.33	TACTGCGTACCGCAGTAAGC	6168
Fadd_sgRNA.1	TAGATCGTGTCGGCGCAGCG	11796
ctrl_sgRNA.21	TAGCTGTTTACGCCGACCTG	18065
Zfp831_sgRNA.3	TAGTCTATCGGAGCACAGTG	17213
Spta1_sgRNA.3	TAGTTGGATGAGCAGACAAG	21110
Scn9a_sgRNA.3	TATCTCAAACCGTACCCTTG	8688
Epha7_sgRNA.1	TATGAAACAGACTACGACAC	13282
ctrl_sgRNA.41	TATGAACCTCCGGATCGGTG	8295
Mgam_sgRNA.3	TATGACGACAACAATACTTG	23154
Lrp1b_sgRNA.3	TATGATCCACGAAAACAACA	14101
Ryr3_sgRNA.2	TATGATCTTACCTCTATGTG	7790
Ryr2_sgRNA.2	TATGCCCATTGAATGTGCCG	12868
Dgkb_sgRNA.3	TATTGGTCAGATGATGCACG	11968
ctrl_sgRNA.35	TCAAACGCCCGGGCGCCCCA	21755
Cttn_sgRNA.3	TCACAAGTGGACTCGGTCCG	27028
ctrl_sgRNA.31	TCACACGGGATCTCGCCGGT	14176
Oraov1_sgRNA.1	TCACAGATTGGATGCTACCG	30779
Tnxb_sgRNA.2	TCACCCCAACAGTAGACACG	47678
Myh2_sgRNA.3	TCACCTTCAAACCAGCCGAT	17331
ctrl_sgRNA.15	TCACTTTAAGCACCCCGCGC	29349
Rp1_sgRNA.2	TCAGACTGTCCTGATAAAGG	40190
Prex2_sgRNA.2	TCAGTAATGTTGGACCCCTG	15705
Sis_sgRNA.1	TCAGTCACGAATGACAACAG	24650
Thsd7a_sgRNA.3	TCAGTGTATAGAGGACACAT	19298
Tenm1_sgRNA.1	TCATCGCCGAAACAGACGAG	42917
Fgf15_sgRNA.2	TCCAAAGATTCGCTACTCGG	13304
Dnah7a_sgRNA.1	TCCAAATCGCTATACCTGAG	20393
Cacna1e_sgRNA.1	TCCACCATAGGAACGCTTTG	29127
Fmn2_sgRNA.1	TCCAGGCAAAGAAACGACTG	41760
Trp63_sgRNA.3	TCCGGGCCTCAAAGCACCGT	19453
Fat1_sgRNA.2	TCCGTCGCTCGAATCACCAG	31081
Hras_sgRNA.3	TCGAGGACATCCATCAGTAC	41200
ctrl_sgRNA.26	TCGCTCATTAGGAGCGCTAT	15717
ctrl_sgRNA.45	TCGTTGTGTCGACATCCGCA	34459
Col22a1_sgRNA.1	TCTAAAGCATACTGTACCGG	20277
Csmd3_sgRNA.3	TCTGGATCCCAACACACCCG	54407
Epha7_sgRNA.3	TCTGTACCTACCCCACTGGG	13744
Cdh2_sgRNA.2	TCTGTTGCATATATCGATCG	14959
Pik3ca_sgRNA.2	TCTTACCTAGGATTGGAACA	15427
Adgrl3_sgRNA.3	TCTTCTGGATGTGATCACGT	5729
ctrl_sgRNA.27	TCTTGACTCCGACTTCGGGC	17102
Spag17_sgRNA.2	TCTTGTGGGCATGCGCATCG	12400
Magi2_sgRNA.2	TCTTTAATCATCCATCGAGG	5262
Zfp469_sgRNA.2	TCTTTCTTGCCAAACAACGG	10668
Muc16_sgRNA.3	TGAAACAAAAGTCACTACAG	20255
Myh1_sgRNA.1	TGACCTCGCTAGTAACATGG	55405
Mdn1_sgRNA.3	TGACGACCTGACGTTCAATG	39058
Cdh10_sgRNA.3	TGAGATAATTCACGATCAAG	10159
Dnah3_sgRNA.3	TGAGATCCCTGCCAATACCG	29758
ctrl_sgRNA.9	TGAGCGCTTTCCCGATCCGG	15922
Dnah5_sgRNA.2	TGATATTAGGATAGCAATGG	16568
ctrl_sgRNA.24	TGATGCCGGTACCCGTAACT	50429
Neb_sgRNA.1	TGATGCTATTCCGATCACCG	12202
Neb_sgRNA.3	TGATGTTCCGAGCCCCAATG	24356
Vps13b_sgRNA.3	TGCAGCCCATCTGCTGACAT	24706
Aspm_sgRNA.3	TGCAGCCTGCAGTCGAATGG	44480
Csmd2_sgRNA.1	TGCCGTTCTTGATCGAACCA	46498
Zmat3_sgRNA.3	TGCGGAGGGACAGGAACGAG	26845
Col6a6_sgRNA.1	TGCGTCATGAGATTCCCCGT	33001
Sphkap_sgRNA.2	TGCTCACTGAGTACACTACA	29195
Apob_sgRNA.3	TGCTCTCGTACGGGAGACTG	22031
D630045J12Rik_sgRNA.3	TGCTTGGATCGAACACCCAG	27890
Col6a3_sgRNA.1	TGGAGACATCGGTCACACCA	24395
Ryr2_sgRNA.1	TGGAGCCTGACATGTCCGCG	17588
Lrp2_sgRNA.2	TGGATGGCAATTATTCCGAG	40578
Cubn_sgRNA.3	TGGCATATAGTAGTCCAACG	14644
Aff3_sgRNA.3	TGGCGCCGAACCTCTACAGT	32685
Tet1_sgRNA.2	TGGCGGCGTAGAATTACATG	50250
Fgf4_sgRNA.1	TGGGCCTCAAAAGGCTTCGG	15739
Fam135b_sgRNA.2	TGGGGATGTCCATGTAACCA	46270
Kmt2d_sgRNA.1	TGGGTACCACAACTCGACCT	39077
Ep300_sgRNA.1	TGTAGTAAGTAGCATCACGG	14135
Pappa2_sgRNA.3	TGTATGCTGTCCATCGTAAG	26088
Flg_sgRNA.1	TGTCAGCTGACGAGCCGACG	25789
Vps13b_sgRNA.2	TGTCCATACTACCCAAATCG	31236
Dnah17_sgRNA.1	TGTGAAGACACCAAACGTGG	23888
Rp1_sgRNA.1	TGTGAGTCAGCGCTCCACAG	19579
ctrl_sgRNA.50	TGTGCCTACGCCATTCGGCT	18179
Dnah9_sgRNA.1	TGTGGTTCGGAAAGCAATCG	25789
Csmd1_sgRNA.2	TGTGTGGAAGATCATAGTAT	16453
Syne2_sgRNA.1	TGTGTGGTCTTAGAGCCGTG	15996
Muc4_sgRNA.2	TGTGTGTCTTGTGTCTACTG	38624
Mgam_sgRNA.2	TGTTCAGTACGACTCACATG	23050
Xirp2_sgRNA.2	TGTTCGAGGAATATCCATGG	27856
Cdh2_sgRNA.1	TTACCGAAGGATGTGCACGA	15097
Adgrl3_sgRNA.2	TTACCTGATCTACTATCCAG	14092
Dnah8_sgRNA.1	TTACGCGGAACTGCAATCCG	21999
Zfp469_sgRNA.3	TTACTCGGTAGTTCTATCTG	12931
ctrl_sgRNA.16	TTATGTGCCTCTCGGCGCAT	5973
Ptprd_sgRNA.1	TTCATCGGTTCGAATCAACA	23045
Rp1_sgRNA.3	TTGACGGTAAAGCATTGTTG	31952
ctrl_sgRNA.28	TTGCAGCAACGGCGACGGCT	10293
Ptprd_sgRNA.3	TTGCCACGATAACTGAACAG	56586
Apob_sgRNA.1	TTGGAACACGGGAACCAATG	18003
Adgrb3_sgRNA.3	TTGGGAACGTGGTCCACCCA	33272
Dst_sgRNA.2	TTGTATGGAGCCTACCCCAT	17075
Mroh2b_sgRNA.2	TTTATGGAAAATCAGTGACG	6934
Col11a1_sgRNA.3	TTTCACTTACCCTATCCCCA	11266
Akap9_sgRNA.1	TTTCTGAAGACGCGTAAGGG	6301
Mgam_sgRNA.1	TTTGACATACCGAACCACAG	19669
Fat3_sgRNA.2	TTTGCTCATGAGGTGTACCG	11153

## Sheet: T0_library_C_counts
guide ID	sgRNA	counts
Hmcn1_sgRNA.3	AAAAACTCTCAACCGAACAG	3907
ctrl_sgRNA.40	AAAAAGTCCGCGATTACGTC	5521
Pcdh11x_sgRNA.3	AAAACCAATAACTTGTGACT	7128
Macf1_sgRNA.2	AAAAGGAGAACTATGCAACA	7739
Kmt2c_sgRNA.2	AAAAGGCCCATTACCCAATG	5814
Zfp78_sgRNA.3	AAAGAAACAGTCACTCACAA	4746
Ahnak_sgRNA.2	AAAGACTCCATCATCCCTCT	6587
Obscn_sgRNA.1	AAAGGCAAACCGGTTCACGG	14681
Apob_sgRNA.2	AAAGGCCAGACCCATCCGGT	7595
Lama2_sgRNA.2	AAAGGGGCTGATCCGTACGT	7576
Xirp2_sgRNA.3	AAAGTCCTAAGCCTTACATG	6461
Zfp804b_sgRNA.2	AAATACCTGCAATATCAACA	5459
Lrp1_sgRNA.1	AAATGCCGGGTAAATAACGG	11025
Kmt2d_sgRNA.2	AAATGGCTGTTGATCCCATG	10638
Trp53_sgRNA.2	AACAGATCGTCCATGCAGTG	14039
Nav3_sgRNA.1	AACCGACTAAGATCGGCTCA	13489
Dnah9_sgRNA.2	AACCGTGTTTAAGCAACTGG	12968
Runx1t1_sgRNA.3	AACTGAATTACTGGATACGG	8686
Tet1_sgRNA.3	AAGAAATCACACTTAGCAGA	3984
Lrp1b_sgRNA.1	AAGACGTTCTGAGATCCGAG	8021
Slit2_sgRNA.2	AAGATCACGGATATCGAGGA	3033
Ryr3_sgRNA.3	AAGATCACTTCAATGACATG	5701
Neb_sgRNA.2	AAGCAGAAGGGACACTACGT	16296
Cdh10_sgRNA.2	AAGCCACTGATGCTGACACG	17348
Mroh2b_sgRNA.3	AAGCCAGGGCGAAACAGACA	12939
Fadd_sgRNA.3	AAGCTGGAGCGCGTGCAGAG	12208
Dnah6_sgRNA.3	AAGGACGTATTTATCCTGGG	8262
Dmd_sgRNA.3	AAGGCATAACTCTTGAATCG	9009
Spag17_sgRNA.3	AAGTCACCTGAATCCGACGT	11728
Dscam_sgRNA.1	AATACGGATAGCCAATTACG	8009
ctrl_sgRNA.1	AATGAAGCACCGATTGCGGA	8063
Hras_sgRNA.1	AATGACCACCTGTTTCCGGT	9507
Mdn1_sgRNA.1	AATGAGCTAGACGTCCAAGT	16742
ctrl_sgRNA.43	AATGCTGCGTACGATAACCG	9474
Col22a1_sgRNA.2	AATGGGGAGAGTCATACCCG	8541
Ep300_sgRNA.2	AATGGTCTGAGAATTCACTT	10896
Pkhd1l1_sgRNA.1	AATGTACTCTCCATTCAACA	10642
Erich3_sgRNA.1	AATTAGGGGTCAAAGAAGTG	4317
Dnah8_sgRNA.2	AATTCAACGAGATCATCCGA	4757
Dgkb_sgRNA.1	AATTGCCTTCGACCCAATAG	9054
Mroh2b_sgRNA.1	ACAAATAAGAAGTACCAATG	4431
Dscam_sgRNA.3	ACAACTACCGCTGCATCACG	24785
Fat1_sgRNA.3	ACAAGAATGACCACGCACCG	23836
Unc13c_sgRNA.3	ACAATACACTTGTTTACACG	7267
Lrp1b_sgRNA.2	ACACAGCGACGATTGTAGCA	17399
Syne1_sgRNA.3	ACACGCCAAAGAAATCACCG	26928
Pclo_sgRNA.2	ACACTTCCCACACCATACTG	27964
Ahnak2_sgRNA.2	ACAGACAGGAACGGAACACA	12192
Sox2_sgRNA.2	ACAGCCCGGACCGCGTCAAG	22591
Pkhd1_sgRNA.1	ACAGGGAACTCTCTTCACAA	19723
Ttn_sgRNA.1	ACATTCGTAATCGCCAACGT	7266
Notch2_sgRNA.2	ACATTGACGAGTGCACTGAG	16735
Magi2_sgRNA.1	ACATTGTCGTCATGGACGGG	13429
Fadd_sgRNA.2	ACATTGTGTGTGACAATGTG	4506
Slit2_sgRNA.3	ACCAACCCAATTGAGACCAG	17082
ctrl_sgRNA.13	ACCAACGCTACGATCCCGGA	30009
Col6a5_sgRNA.3	ACCACGTTGATAAGACAGGT	12781
ctrl_sgRNA.25	ACCATCCGATATTACGAGCA	23538
Tenm1_sgRNA.2	ACCATCTGGACTCACCCGAT	13956
ctrl_sgRNA.2	ACCCACGTATGTACTCGGGA	9968
Ahnak_sgRNA.3	ACCCAGTTGCTGAATACCAT	26035
Reln_sgRNA.1	ACCCCATCTAAGCCAAACGG	20787
Epha5_sgRNA.1	ACCTCACAGTTACACCCATG	26216
Notch1_sgRNA.2	ACCTGCACTGACTATCTCGG	31531
ctrl_sgRNA.29	ACGAGGAGAAGTCGAGTATT	10930
Muc5b_sgRNA.2	ACGGCATTCGATGCCAACGG	8839
Fbxw7_sgRNA.3	ACGTTAGTGGGACATACAGG	12829
Vcan_sgRNA.3	ACTAGCCCGGAGTTTGACCA	29222
Zfp804b_sgRNA.1	ACTCGGTTGAAAGACACACG	19717
Lrp1_sgRNA.2	ACTGCGTCTTACCCAGACTG	19977
Muc3_sgRNA.3	ACTGCTGAAGTCATAACCAG	14587
Akap9_sgRNA.2	ACTGCTGATGAGTTACTAGG	13886
Huwe1_sgRNA.2	ACTGTTGAATACCAGTACGA	11877
Dscam_sgRNA.2	ACTTACGTTTCACGTACAGG	6844
Muc2_sgRNA.1	ACTTCGTGTTCACAACAATG	8643
Aff3_sgRNA.1	AGAAACCAACTGCCTACGTG	10933
Csmd3_sgRNA.1	AGAAATCGTGACCATATCGA	4579
Kmt2c_sgRNA.1	AGAACCATTATTAGTAAACG	7055
Dst_sgRNA.1	AGAAGGCGTTCTGTAAACGT	6763
ctrl_sgRNA.23	AGACTCGTGTGCCACGAGGA	6030
Zfp831_sgRNA.2	AGAGAAAAGAGATAGGACCA	9981
Ros1_sgRNA.2	AGAGATATGAGATACGGACA	7670
Zfp831_sgRNA.1	AGAGCAACCTGTATAAACAC	16528
Prkdc_sgRNA.1	AGAGCCAATTCAGTGACCCG	15113
Zmat3_sgRNA.1	AGAGGATTTAGCTAAGAGAG	5365
Tpcn2_sgRNA.1	AGAGGTTTCCCAGAGCGACG	11183
Ttn_sgRNA.3	AGAGTAACCAGACTTCACGA	13738
Peg3_sgRNA.3	AGAGTCCTTTATTCATAGCG	1959
Vcan_sgRNA.2	AGAGTGCACCAACATAACTT	11045
Unc13c_sgRNA.1	AGATCGAACAGCTTCGAACA	8691
Pkhd1_sgRNA.3	AGATGGATCTGAATTGATTG	7330
Fgf15_sgRNA.1	AGATTTGTTGGAATTCCGCG	4332
Trp63_sgRNA.2	AGCACACGATCGAAACGTAC	14018
Pik3ca_sgRNA.1	AGCAGATCTTCTAACCCATG	7604
Muc16_sgRNA.2	AGCAGTATCCACAACCACAT	15748
Akap9_sgRNA.3	AGCATGTGGACATACCTGCT	12142
Epha5_sgRNA.3	AGCCAAGTGTCTTACTACAG	12699
Dst_sgRNA.3	AGCCACAGTTACGAAGACCT	11922
Col6a3_sgRNA.3	AGCCGTCATCCAGTTCAGTG	38468
Prex2_sgRNA.3	AGGAATGGAACAAGACACCT	9026
Muc5b_sgRNA.1	AGGACACGACTATCCCGCTG	11212
Col4a4_sgRNA.2	AGGCTCAGGATCCTTACCCG	13111
Ryr1_sgRNA.1	AGGGCGACCACAAAACACGG	23539
Mdn1_sgRNA.2	AGGTAGTGCGACTAACGCAA	8517
Crebbp_sgRNA.3	AGGTCACGTTTACATAAGCA	10215
P3h2_sgRNA.3	AGGTCTCGACCTATCTTGGG	7356
Pappa2_sgRNA.1	AGGTCTCGGGGAATACCACT	8606
Lrp2_sgRNA.3	AGTCACAGGACGGATAATGG	17745
Ush2a_sgRNA.2	AGTGGTACAAAAACTATCCG	12984
Magi2_sgRNA.3	AGTGGTGCTCTCCTAGAAAG	12193
Adgrv1_sgRNA.1	AGTTACCAAACAGTCCGTAG	11776
Cubn_sgRNA.1	AGTTATCAACTTCACCCACG	7379
Cdh10_sgRNA.1	ATAAAAACGTGGATCCACAT	3340
Kdr_sgRNA.1	ATACGTTTGAGAACCTCACG	5688
Notch1_sgRNA.3	ATATACATACCCGTCCACTC	6834
Nsd1_sgRNA.1	ATATCGCGAATACTACGTAG	6756
ctrl_sgRNA.37	ATATGAGCCCGACCTCTCGA	15826
ctrl_sgRNA.49	ATATTGTCCCATACGATCGG	12202
Pkhd1l1_sgRNA.3	ATCAGATGGACAAGCCCCCG	9118
Notch2_sgRNA.3	ATCCACGGAAACTGTACTGG	14209
Nsd1_sgRNA.2	ATCTGCAACGAGTGTCACAC	6285
Hmcn1_sgRNA.2	ATCTTCAAAAGTCCCACGAG	6378
Lama2_sgRNA.3	ATGACGTGGAGTACAAACCC	15661
Casp8_sgRNA.2	ATGATCAGACAGTATCCCCG	7904
ctrl_sgRNA.39	ATGGACCCTTCAGTGCGGTA	10731
Zfp469_sgRNA.1	ATGGATGTACTACCCGAGCG	10314
Erbb4_sgRNA.1	ATGGCAGCAGTCACTAACGT	17344
Col6a6_sgRNA.2	ATGGGCAGCAGGATCAACGC	18244
Dnah11_sgRNA.2	ATGGGGATATTGACCCCCTG	8676
Ank2_sgRNA.3	ATGGGTTATTGTCAGCGATG	14016
Dnah3_sgRNA.2	ATTAGCCATGAGTCCAATCG	9195
Myh1_sgRNA.3	ATTCAAGCAGAAGCAACGAG	7823
Zfp78_sgRNA.2	ATTCATACCTCACTGTACAC	8404
Fmn2_sgRNA.2	ATTCGATGGATTACAGCGAA	9092
Muc5b_sgRNA.3	ATTCGGCAAAAGTGGCACAT	13544
Adgrl2_sgRNA.1	ATTCTATTAACGTATCGGTG	1678
Obscn_sgRNA.2	ATTGCCATGGAAAAACACCG	14016
Cfh_sgRNA.2	ATTTACGCATAACTCCACCA	9930
Ush2a_sgRNA.1	ATTTCAATACCTGTAATCCG	3169
Notch1_sgRNA.1	ATTTGGCAGGGCATAGACAG	11581
Pcdh11x_sgRNA.2	CAAATTAGTTTACAAAACCG	4754
Pkhd1l1_sgRNA.2	CAACACCATTCGACACAATG	16078
ctrl_sgRNA.14	CAACACGTGCGAGCGAACTG	10217
Cfh_sgRNA.1	CAAGTGTTCGGTATCCAGGG	28897
Fam135b_sgRNA.3	CACATCGATAGGATTCCATG	15004
Dnah11_sgRNA.3	CACCAGAGACAACTCGTCTG	20786
Pik3cg_sgRNA.2	CACCCACCAGGTACTCATCG	34495
ctrl_sgRNA.12	CACCCCGTAGCAACGATAAA	26133
Plec_sgRNA.2	CACCTGCTTGTAGTCACACA	30835
Herc2_sgRNA.3	CACTGCCCAGACCTAAACCA	27305
Ptprd_sgRNA.2	CAGAGCGAAGAATCCGACCA	20958
Notch2_sgRNA.1	CAGCAACCCTTGTCACAAGG	6373
D630045J12Rik_sgRNA.2	CAGCATGGATGTGTCACCCG	41885
Fat4_sgRNA.2	CAGGATATGTCACCTACCAG	10947
Peg3_sgRNA.2	CAGGCCTAATGATAACTGGA	15552
Pak7_sgRNA.1	CAGTGAATCCGATACGACTG	19462
Col1a2_sgRNA.3	CAGTGTCAGGACTTACAGCA	11476
Fat4_sgRNA.3	CAGTTATCTCATCACTACCG	18033
Crebbp_sgRNA.1	CATACTCGAGATATCCGATG	16440
Kdr_sgRNA.2	CATAGCTGATCATGTAACTG	8628
Prex2_sgRNA.1	CATATACAACCCCATACTCG	14655
Adgrv1_sgRNA.2	CATATGCGACGTCACCACAG	17119
Oraov1_sgRNA.2	CATATTTGACGCCGTCGTGA	12429
Adgrv1_sgRNA.3	CATCTTGGCAAACGACAATG	19436
Huwe1_sgRNA.3	CATGACGTACCATCAATGGG	25671
Prkdc_sgRNA.2	CATGCAGGGTAAGTAATCGT	20909
Dmd_sgRNA.2	CATGGATGAACTGATCAATG	25822
Ank2_sgRNA.1	CCAACAATTCCGCCTCACCG	17499
Dnah3_sgRNA.1	CCAAGACCCAGGCATTACGA	33503
Sis_sgRNA.3	CCAAGATTCCACCAATTGTG	12796
Obscn_sgRNA.3	CCAAGCTGGTATTTGCCAAG	17032
Erbb4_sgRNA.3	CCAATAGGCGAACTAGGTGT	11148
Ush2a_sgRNA.3	CCAATGTGCACAGTTCGACA	18930
Sphkap_sgRNA.3	CCACCATGGAAAACTCTGTG	32567
Dnah6_sgRNA.1	CCACGAACACCATTCCACAT	45362
Lama5_sgRNA.1	CCAGGCCGTTAATACCACCC	20501
Csmd1_sgRNA.1	CCAGTACCTATGCACGAAGG	30218
Zfhx4_sgRNA.2	CCAGTATCATGCAATCCGGG	27127
Dnah11_sgRNA.1	CCAGTGGAGACAGATTAACG	15502
Tnni3k_sgRNA.3	CCATAGATGTTAATGACGTG	10260
Zfp78_sgRNA.1	CCATATCAATGCACCGTCTG	23177
Fat2_sgRNA.2	CCATGACTAACACTTCTACG	31041
Muc2_sgRNA.2	CCATGTGCCCTATATCACAC	23250
Fgf3_sgRNA.2	CCATTCACCGACACGTACCA	19411
Pclo_sgRNA.1	CCCCAATCCTCACTTAACTG	26196
ctrl_sgRNA.36	CCCCTATAGGCGCGCTAAGG	18891
Cacna1e_sgRNA.3	CCCCTTGGTGGACTCGACAG	17988
ctrl_sgRNA.34	CCGGACTTGTTATACTTGAT	11917
Ryr2_sgRNA.3	CCGTCACAAAGGGTTCCGTG	30262
Lama5_sgRNA.3	CCTACAGCATCGAGTAACGG	29678
Abca13_sgRNA.2	CCTACTAGTACCATAAAGCA	15994
Dnah10_sgRNA.1	CCTCATTTCGTGTAGCACCG	16620
Fmn2_sgRNA.3	CCTCGGTCCAGTCGGCTGAG	16478
Pappa2_sgRNA.2	CCTCTGAGCCACATTCACGG	20925
Dnah10_sgRNA.3	CCTGGCACAGTACTACAAGG	31586
Syne1_sgRNA.2	CCTTGACCGAAATATACAGT	22867
Abca13_sgRNA.3	CCTTTCATGGATTCAGACGT	9067
Csmd1_sgRNA.3	CGAACTGAAACCCAATTCTG	19084
Col6a6_sgRNA.3	CGAAGATCAATGTTGCAGAG	16457
Col6a5_sgRNA.2	CGACCGAGATAAACTCGACG	17999
Dnah5_sgRNA.3	CGAGTCATACGCACTCCTCG	23997
Syne2_sgRNA.3	CGCTCAAAGAGACCGAAGCG	11416
ctrl_sgRNA.20	CGCTCCGTATCCTCTCATAA	32906
Fgf3_sgRNA.3	CGGACCTGAACACTCACTAT	29001
ctrl_sgRNA.19	CGGCAATGTGTGGCGACCGC	12997
Fgf4_sgRNA.2	CGGCACGCAGAATTGGGGCA	20263
Tnxb_sgRNA.3	CGGGCGAAGACTGTAGCACG	32049
ctrl_sgRNA.48	CGGTCGTGACAGACCTGGTG	7016
ctrl_sgRNA.4	CGGTGAGGATCCCTCTTGCG	9471
D630045J12Rik_sgRNA.1	CGGTGTGATATACCGCATTG	13125
Dnah17_sgRNA.3	CGTCCTGGACAGTTACAACG	21243
ctrl_sgRNA.38	CGTTACGTTTCTTGCCAGGA	16138
Fgf3_sgRNA.1	CGTTTACGAGCACCTCGGCG	20579
Sis_sgRNA.2	CGTTTGGTGAGACAGTTGCA	22103
Col6a3_sgRNA.2	CTAACCACATATGTTAGTGG	4924
Fam135b_sgRNA.1	CTAACTCCATACCTGATCAG	16920
Muc16_sgRNA.1	CTAATGGGACCATTACACCA	13464
Tnxb_sgRNA.1	CTACACGGTAGACGACGTGT	15146
Casp8_sgRNA.3	CTACATCCCACACAAGAAGC	29249
Fat2_sgRNA.1	CTACTCAGTAGACTCGACCG	20772
Tnni3k_sgRNA.2	CTACTGCTCCAAGTCAGACG	20802
Pcdh15_sgRNA.1	CTATCATGAAGTACGCATCG	14052
Cttn_sgRNA.2	CTATGGCGGGAAGTTCGGTG	19307
Fat2_sgRNA.3	CTCAACTAAGACTTCCACTG	15580
Ank2_sgRNA.2	CTCCGAGGAAGTTAGCTACG	16345
Col22a1_sgRNA.3	CTCTTACATAGGGTGCCAAG	15764
Muc4_sgRNA.1	CTCTTGATGTGATCACACCG	12346
Epha7_sgRNA.2	CTGACCGAGAAGGATCATCC	32158
Scn9a_sgRNA.2	CTGAGTACACGAGTTTAGGG	14635
Ano1_sgRNA.2	CTGCCCTTCTAAGTAAACGG	27995
Macf1_sgRNA.3	CTGGATAGTATGCATAAGGG	13863
Flg_sgRNA.2	CTGGCCGCAACTCAACCAAG	39483
Shank2_sgRNA.2	CTGGGCCCAGTCTTGCACAG	33513
Pclo_sgRNA.3	CTGTAGCAACTAAACCTGAG	11175
Thsd7a_sgRNA.1	CTGTAGGGGATGTGACATCG	9429
Dnah6_sgRNA.2	CTGTGAAGTTGAAACCTACG	12423
Ryr1_sgRNA.2	CTTCAAACTCGAAGTACCAG	9644
Casp8_sgRNA.1	CTTCCTAGACTGCAACCGAG	19440
Pcdh15_sgRNA.2	CTTCCTGAATGACTACACCT	13977
Cttn_sgRNA.1	CTTGTAATCAAACCCCACAG	10990
Peg3_sgRNA.1	CTTGTGTCATGTGAGAGTGT	22938
Dnah8_sgRNA.3	CTTTGAATCGACGACGATGG	10448
Col4a4_sgRNA.1	CTTTGCATGGTAATACCTGG	13000
Adgrb3_sgRNA.2	GAAAAAATGCAGGAACGCGG	5629
Reln_sgRNA.3	GAAAACCAGAGCCTTACCAC	9491
Spag17_sgRNA.1	GAAAAGACCAGGTTTGAACG	5087
Zfhx4_sgRNA.1	GAAAAGCGCTCCATAAACCG	4914
Thsd7a_sgRNA.2	GAAATCGCGAGAATGCGTGA	8054
Ccnd1_sgRNA.2	GAAATCGTGGGGAGTCATGG	10401
Cfh_sgRNA.3	GAAATTGATTACCGTGAATG	2466
Adgrl2_sgRNA.3	GAACTAGCTAAGCACACCAA	9313
Pcdh15_sgRNA.3	GAAGCGGGGGTAATCCTCAG	13180
Csmd2_sgRNA.2	GAAGTACACGATGCTATCGT	8580
Trp53_sgRNA.1	GAAGTCACAGCACATGACGG	17460
Aff3_sgRNA.2	GAATCAATACTACACGCCGC	5759
Myh8_sgRNA.1	GAATCCACTTCGGTACCACG	9447
Muc4_sgRNA.3	GAATTGATGAGTGTTGACAC	2460
Adgrl3_sgRNA.1	GACACCTCCCCATACCGATG	31739
Fat4_sgRNA.1	GACATCGTGGACGATCGAGG	11404
Ppfia1_sgRNA.3	GACATGGCAATATTGAAGAG	9719
Tenm1_sgRNA.3	GACATTGACTCCCACAAGCG	13657
Zfp804b_sgRNA.3	GACCAGCGTACAAAACCCCG	11663
Zmat3_sgRNA.2	GACCTGGCAGCCACTGACAT	21326
Adgrb3_sgRNA.1	GACGTTATTTAACAGAACCA	12448
Dgkb_sgRNA.2	GACTTCAGAGTGTTAGCATG	13331
Vcan_sgRNA.1	GAGCCCGTATGGGATATCTG	12928
Nav3_sgRNA.2	GAGCGGATGATATCAACAGT	12650
Fgf4_sgRNA.3	GAGCTCTCTCCGGTGCAGCG	3269
Pkhd1_sgRNA.2	GAGTCAGTATTCGTTCACAA	11864
Sox2_sgRNA.1	GATAAGTACACGCTTCCCGG	5389
Hmcn1_sgRNA.1	GATACCAGATTCTACCAACG	5891
Lrp2_sgRNA.1	GATATGACCGTTGTTCGACG	5917
Lama2_sgRNA.1	GATGAGAAATATGCCCAGCG	8140
Lama5_sgRNA.2	GATGTGACCAGTGTCGCGTG	12790
P3h2_sgRNA.2	GATGTTCCATCCAGACAATG	21871
Ano1_sgRNA.3	GATGTTGGACCGCACAGACG	3076
Tet1_sgRNA.1	GATTAATCACATCAACGCCG	5968
Myh8_sgRNA.2	GATTATAACAAGAACCCAGG	4221
Dnah10_sgRNA.2	GATTCATTAAGAACTCATCG	3516
Dmd_sgRNA.1	GCAAAATTGATGGCAAACCG	6564
Unc13c_sgRNA.2	GCAAACACCTCACTATGTGG	14500
Huwe1_sgRNA.1	GCAAACTACAGCTATACCGT	14652
Myh8_sgRNA.3	GCAAAGGTGTATAATGCGGT	8048
ctrl_sgRNA.17	GCAACCCACGGACGGCACCG	21317
Shank2_sgRNA.3	GCAAGCCGGACTAAGGACCG	13277
Ppfia1_sgRNA.2	GCACAAGGGCGCACCGCACA	22776
Ccnd1_sgRNA.1	GCACTTGAAGTAAGATACGG	14263
Cdkn2a_sgRNA.2	GCAGCTCTTCTGCTCAACTA	13482
Sox2_sgRNA.3	GCAGGGCGCTGACGTCGTAG	21635
Csmd3_sgRNA.2	GCATCTGCAACAAATAACGA	15347
Tpcn2_sgRNA.3	GCATGGATGCTGGTTCATTG	10172
ctrl_sgRNA.32	GCATTGGTGCTCGCGCGTTC	9210
Col11a1_sgRNA.2	GCATTTACCTTTACTCCACG	12367
Scn9a_sgRNA.1	GCCAGTTCCAAGGGTCACGG	36378
Ccnd1_sgRNA.3	GCCATCCATGCGGAAAATCG	23716
Prkdc_sgRNA.3	GCCTGGGTCTCAATAAACAT	25413
ctrl_sgRNA.30	GCGATCGCCGGTATAGCTTT	4155
Ryr1_sgRNA.3	GCGATTGCCACGGATCAGAG	13620
Cdkn2a_sgRNA.1	GCGCTGCGTCGTGCACCGGG	4420
ctrl_sgRNA.8	GCGGGACCCCCGGTATAGTC	14537
Col11a1_sgRNA.1	GCGGGTATCAGGATCGAATG	17313
Fgf15_sgRNA.3	GCGGTACCTCTGCATGAGCG	13225
ctrl_sgRNA.6	GCGTGCCATGGGAGGCCGTT	7516
Dnah7a_sgRNA.2	GCTATGCCACAGATCTAGCA	11499
Reln_sgRNA.2	GCTCCAGTATAGCAACAACG	14713
Pik3ca_sgRNA.3	GCTCCGAGCACTTTGCACCC	17126
ctrl_sgRNA.18	GCTCGGACCTTTTAGACGTC	10087
Dnah5_sgRNA.1	GCTGATCGAGATTACCACGA	14106
Myh1_sgRNA.2	GCTGCCAGTGTATAACGCAG	24898
Col1a2_sgRNA.2	GCTGCCTTATAGGGAGAACG	6026
Shank2_sgRNA.1	GCTGGTAAAGCAGTCCAACG	17422
Plec_sgRNA.3	GCTGGTGTACACCGATACGG	12401
Tnni3k_sgRNA.1	GCTGTGAACATTAACCATCG	20252
Trp63_sgRNA.1	GCTTTCCGTCAGAATACACA	10064
Ep300_sgRNA.3	GGAAGAAATGAACACTATCG	5333
Cdh2_sgRNA.3	GGACATCAATGGCAATCAAG	21018
Hras_sgRNA.2	GGACCAGTACATGCGCACAG	19677
Ahnak2_sgRNA.3	GGACCTCAAGGGACCCCACG	15634
Col4a4_sgRNA.3	GGACTACCGGGACTCCACAG	24123
Pik3cg_sgRNA.3	GGAGCACATAGTCCCCGTGG	6749
Ano1_sgRNA.1	GGAGCGTCGAGTACTTCTCG	13344
Plec_sgRNA.1	GGAGGTGCTTAAAACCCATG	3734
Nsd1_sgRNA.3	GGATAGCAAACAGCCTCACA	9830
Aspm_sgRNA.2	GGATCAAATAGCATAGTATG	5888
Myh2_sgRNA.2	GGATCCACTTTGGCACTACG	9551
Syne1_sgRNA.1	GGATCGCTATGGTGATACCG	2268
Herc2_sgRNA.1	GGATGATACCCCTTACCCTG	25413
Spta1_sgRNA.1	GGATTCAAGTAATAACAGAG	6482
Epha5_sgRNA.2	GGATTCGCGCACTGTCATGG	23970
Cdkn2b_sgRNA.1	GGATTGGGCGCCTCCCGAAG	13188
Abca13_sgRNA.1	GGCAGCACATCATAGCATTG	24300
ctrl_sgRNA.42	GGCCCAACGAAACTAGCGTG	28555
Ahnak2_sgRNA.1	GGCCCCAAAGTGGACGTGAA	26349
Col6a5_sgRNA.1	GGCCCCAACAAAGTTCGGGT	11933
Lrp1_sgRNA.3	GGGACGGTTCAGACGAACGC	19599
Runx1t1_sgRNA.2	GGGATGACAAAAGGTCTCAG	21227
Cdkn2a_sgRNA.3	GGGCCGCCCACTCCAAGAGA	19171
Pak7_sgRNA.2	GGGCTCGGACAATCGAGGGT	16270
Csmd2_sgRNA.3	GGGGACGTGATGATACCCGA	17306
Dnah9_sgRNA.3	GGGGTGGAAAACTAATTCTG	16804
ctrl_sgRNA.46	GGGGTTGGATACGCGATTTA	19909
Ros1_sgRNA.1	GGGTTGTAGAACATGTTGCG	15424
ctrl_sgRNA.3	GGTAAAAAGCGTAACGAGTA	5072
Kdr_sgRNA.3	GGTAACTGAGATACTTCACA	9692
Spta1_sgRNA.2	GGTACAGAACTTATAGACAG	7499
Pak7_sgRNA.3	GGTACCCAGAAGGGTACTGG	4372
Ppfia1_sgRNA.1	GGTACGAGAGCGACTACGAG	21113
Flg_sgRNA.3	GGTCCCGGGGTTCTAACCAA	13341
Kmt2c_sgRNA.3	GGTGAAATGGATGATAGTCG	9635
Dnah17_sgRNA.2	GGTGACCCAGATCTACGACG	31753
Fat1_sgRNA.1	GGTGACTTTCACCACGACGT	5761
Ahnak_sgRNA.1	GGTGATGCAGAACTCCCCTG	21480
Muc3_sgRNA.1	GGTGCTGGTGAAATCAACGG	21637
Muc3_sgRNA.2	GGTGGTGAAATCAGGCATTG	14494
ctrl_sgRNA.10	GGTGTGGACCGCTTTTACGC	14389
Ros1_sgRNA.3	GTAAATCAGGTATGTTGACG	7683
Macf1_sgRNA.1	GTAAGCCCATAAATGACCAG	11311
ctrl_sgRNA.7	GTACCATGATAACCGTACTA	7174
Pik3cg_sgRNA.1	GTACGTGTCGCTGTACCACG	17622
Erbb4_sgRNA.2	GTAGAGCCCTTAACTCCCAG	20712
Sphkap_sgRNA.1	GTAGCTCGTTCCATGAACGA	5962
P3h2_sgRNA.1	GTATAAAGGTGGTCTTTACG	2086
Fbxw7_sgRNA.1	GTATGTCACAGATTCTAACG	7557
Oraov1_sgRNA.3	GTCAAATATGTCCTGCTCCA	10536
Cdkn2b_sgRNA.2	GTCGTGCACAGGTCTGGTAA	14349
Tpcn2_sgRNA.2	GTCTCGGTCAGGCCACAGGG	16394
Syne2_sgRNA.2	GTGAAAACACATGTCGCAGG	9860
Ryr3_sgRNA.1	GTGACAACCTACTACCCCGG	15522
Fat3_sgRNA.3	GTGACAATCAGACCTGACCG	11425
Erich3_sgRNA.3	GTGATAACTGCATTGCTATG	7422
Cdkn2b_sgRNA.3	GTGCACGACGCAGCTCGGGA	8140
Runx1t1_sgRNA.1	GTGCCCTTGACAGTAACGAA	17636
Aspm_sgRNA.1	GTGGACTCGCGTAAAAACAG	17129
Pcdh11x_sgRNA.1	GTGGCATTGGACATTAAGGG	15494
Muc2_sgRNA.3	GTGGCCAATCAGTTTGACCT	17380
ctrl_sgRNA.22	GTGGTTACGTTAACGACTAC	14098
Trp53_sgRNA.3	GTGTAATAGCTCCTGCATGG	6294
Cubn_sgRNA.2	GTGTATCTGGAACATTCGCG	11776
Erich3_sgRNA.2	GTGTGGTAACTGTTAATGTG	13504
Herc2_sgRNA.2	GTGTGTATACACGACCATTG	7927
Nav3_sgRNA.3	GTGTGTGACCTGCATAACAC	20953
Fbxw7_sgRNA.2	GTGTTGCTGAACATGGTACA	14583
Fat3_sgRNA.1	GTTAGTGAACTAGCTCCCCG	3142
Kmt2d_sgRNA.3	GTTCACCATTAATACCCCCA	13748
ctrl_sgRNA.44	GTTCGGTTGCAGCTTACACG	27779
Col1a2_sgRNA.1	GTTGAACCACGATTGCCAGG	14247
Dnah7a_sgRNA.3	GTTGACGCACTCGATAAGGA	15826
Xirp2_sgRNA.1	GTTGTCTTGACATCCGACGG	8080
Cacna1e_sgRNA.2	GTTGTTCCCACACAGACATG	24447
ctrl_sgRNA.5	GTTTCAGGAACGACGGCGAG	7455
Myh2_sgRNA.1	GTTTGTTCTTACTCTGAACA	3749
Vps13b_sgRNA.1	TAAACACTGCAATACAAGCG	12443
ctrl_sgRNA.47	TAAACGATTCACCGATAACA	8472
Crebbp_sgRNA.2	TAATGAATCAGGCTCAACAA	4829
Adgrl2_sgRNA.2	TACAACACGCGACTAAGCCG	8397
Slit2_sgRNA.1	TACATCGATAAAAATCAACG	7411
ctrl_sgRNA.11	TACCCCTCTGCGATGCCGGT	14609
Ttn_sgRNA.2	TACCTGCTACGCGAGCAACG	7651
Zfhx4_sgRNA.3	TACTACCAATCACAGGCACG	12306
ctrl_sgRNA.33	TACTGCGTACCGCAGTAAGC	4565
Fadd_sgRNA.1	TAGATCGTGTCGGCGCAGCG	7494
ctrl_sgRNA.21	TAGCTGTTTACGCCGACCTG	12016
Zfp831_sgRNA.3	TAGTCTATCGGAGCACAGTG	11885
Spta1_sgRNA.3	TAGTTGGATGAGCAGACAAG	12743
Scn9a_sgRNA.3	TATCTCAAACCGTACCCTTG	5847
Epha7_sgRNA.1	TATGAAACAGACTACGACAC	8656
ctrl_sgRNA.41	TATGAACCTCCGGATCGGTG	6467
Mgam_sgRNA.3	TATGACGACAACAATACTTG	14578
Lrp1b_sgRNA.3	TATGATCCACGAAAACAACA	9397
Ryr3_sgRNA.2	TATGATCTTACCTCTATGTG	5298
Ryr2_sgRNA.2	TATGCCCATTGAATGTGCCG	9784
Dgkb_sgRNA.3	TATTGGTCAGATGATGCACG	8319
ctrl_sgRNA.35	TCAAACGCCCGGGCGCCCCA	15097
Cttn_sgRNA.3	TCACAAGTGGACTCGGTCCG	18259
ctrl_sgRNA.31	TCACACGGGATCTCGCCGGT	9969
Oraov1_sgRNA.1	TCACAGATTGGATGCTACCG	21424
Tnxb_sgRNA.2	TCACCCCAACAGTAGACACG	30318
Myh2_sgRNA.3	TCACCTTCAAACCAGCCGAT	12924
ctrl_sgRNA.15	TCACTTTAAGCACCCCGCGC	20952
Rp1_sgRNA.2	TCAGACTGTCCTGATAAAGG	27535
Prex2_sgRNA.2	TCAGTAATGTTGGACCCCTG	9663
Sis_sgRNA.1	TCAGTCACGAATGACAACAG	16646
Thsd7a_sgRNA.3	TCAGTGTATAGAGGACACAT	12248
Tenm1_sgRNA.1	TCATCGCCGAAACAGACGAG	29172
Fgf15_sgRNA.2	TCCAAAGATTCGCTACTCGG	9673
Dnah7a_sgRNA.1	TCCAAATCGCTATACCTGAG	14223
Cacna1e_sgRNA.1	TCCACCATAGGAACGCTTTG	18870
Fmn2_sgRNA.1	TCCAGGCAAAGAAACGACTG	27687
Trp63_sgRNA.3	TCCGGGCCTCAAAGCACCGT	14230
Fat1_sgRNA.2	TCCGTCGCTCGAATCACCAG	22681
Hras_sgRNA.3	TCGAGGACATCCATCAGTAC	25841
ctrl_sgRNA.26	TCGCTCATTAGGAGCGCTAT	11695
ctrl_sgRNA.45	TCGTTGTGTCGACATCCGCA	22440
Col22a1_sgRNA.1	TCTAAAGCATACTGTACCGG	13515
Csmd3_sgRNA.3	TCTGGATCCCAACACACCCG	35023
Epha7_sgRNA.3	TCTGTACCTACCCCACTGGG	9142
Cdh2_sgRNA.2	TCTGTTGCATATATCGATCG	11016
Pik3ca_sgRNA.2	TCTTACCTAGGATTGGAACA	9681
Adgrl3_sgRNA.3	TCTTCTGGATGTGATCACGT	4633
ctrl_sgRNA.27	TCTTGACTCCGACTTCGGGC	11442
Spag17_sgRNA.2	TCTTGTGGGCATGCGCATCG	10231
Magi2_sgRNA.2	TCTTTAATCATCCATCGAGG	3584
Zfp469_sgRNA.2	TCTTTCTTGCCAAACAACGG	6817
Muc16_sgRNA.3	TGAAACAAAAGTCACTACAG	12898
Myh1_sgRNA.1	TGACCTCGCTAGTAACATGG	37093
Mdn1_sgRNA.3	TGACGACCTGACGTTCAATG	29680
Cdh10_sgRNA.3	TGAGATAATTCACGATCAAG	7871
Dnah3_sgRNA.3	TGAGATCCCTGCCAATACCG	19444
ctrl_sgRNA.9	TGAGCGCTTTCCCGATCCGG	12046
Dnah5_sgRNA.2	TGATATTAGGATAGCAATGG	11051
ctrl_sgRNA.24	TGATGCCGGTACCCGTAACT	31789
Neb_sgRNA.1	TGATGCTATTCCGATCACCG	8085
Neb_sgRNA.3	TGATGTTCCGAGCCCCAATG	19854
Vps13b_sgRNA.3	TGCAGCCCATCTGCTGACAT	17000
Aspm_sgRNA.3	TGCAGCCTGCAGTCGAATGG	30054
Csmd2_sgRNA.1	TGCCGTTCTTGATCGAACCA	33917
Zmat3_sgRNA.3	TGCGGAGGGACAGGAACGAG	17573
Col6a6_sgRNA.1	TGCGTCATGAGATTCCCCGT	22512
Sphkap_sgRNA.2	TGCTCACTGAGTACACTACA	17615
Apob_sgRNA.3	TGCTCTCGTACGGGAGACTG	15331
D630045J12Rik_sgRNA.3	TGCTTGGATCGAACACCCAG	19414
Col6a3_sgRNA.1	TGGAGACATCGGTCACACCA	14201
Ryr2_sgRNA.1	TGGAGCCTGACATGTCCGCG	13863
Lrp2_sgRNA.2	TGGATGGCAATTATTCCGAG	29264
Cubn_sgRNA.3	TGGCATATAGTAGTCCAACG	10298
Aff3_sgRNA.3	TGGCGCCGAACCTCTACAGT	22253
Tet1_sgRNA.2	TGGCGGCGTAGAATTACATG	32334
Fgf4_sgRNA.1	TGGGCCTCAAAAGGCTTCGG	11806
Fam135b_sgRNA.2	TGGGGATGTCCATGTAACCA	31360
Kmt2d_sgRNA.1	TGGGTACCACAACTCGACCT	25685
Ep300_sgRNA.1	TGTAGTAAGTAGCATCACGG	10606
Pappa2_sgRNA.3	TGTATGCTGTCCATCGTAAG	19060
Flg_sgRNA.1	TGTCAGCTGACGAGCCGACG	16145
Vps13b_sgRNA.2	TGTCCATACTACCCAAATCG	20682
Dnah17_sgRNA.1	TGTGAAGACACCAAACGTGG	15383
Rp1_sgRNA.1	TGTGAGTCAGCGCTCCACAG	12902
ctrl_sgRNA.50	TGTGCCTACGCCATTCGGCT	12778
Dnah9_sgRNA.1	TGTGGTTCGGAAAGCAATCG	20145
Csmd1_sgRNA.2	TGTGTGGAAGATCATAGTAT	12351
Syne2_sgRNA.1	TGTGTGGTCTTAGAGCCGTG	10754
Muc4_sgRNA.2	TGTGTGTCTTGTGTCTACTG	27065
Mgam_sgRNA.2	TGTTCAGTACGACTCACATG	14854
Xirp2_sgRNA.2	TGTTCGAGGAATATCCATGG	19871
Cdh2_sgRNA.1	TTACCGAAGGATGTGCACGA	10334
Adgrl3_sgRNA.2	TTACCTGATCTACTATCCAG	10772
Dnah8_sgRNA.1	TTACGCGGAACTGCAATCCG	15195
Zfp469_sgRNA.3	TTACTCGGTAGTTCTATCTG	9406
ctrl_sgRNA.16	TTATGTGCCTCTCGGCGCAT	4515
Ptprd_sgRNA.1	TTCATCGGTTCGAATCAACA	15217
Rp1_sgRNA.3	TTGACGGTAAAGCATTGTTG	21164
ctrl_sgRNA.28	TTGCAGCAACGGCGACGGCT	6551
Ptprd_sgRNA.3	TTGCCACGATAACTGAACAG	38299
Apob_sgRNA.1	TTGGAACACGGGAACCAATG	11718
Adgrb3_sgRNA.3	TTGGGAACGTGGTCCACCCA	20602
Dst_sgRNA.2	TTGTATGGAGCCTACCCCAT	10639
Mroh2b_sgRNA.2	TTTATGGAAAATCAGTGACG	5116
Col11a1_sgRNA.3	TTTCACTTACCCTATCCCCA	7667
Akap9_sgRNA.1	TTTCTGAAGACGCGTAAGGG	4163
Mgam_sgRNA.1	TTTGACATACCGAACCACAG	12243
Fat3_sgRNA.2	TTTGCTCATGAGGTGTACCG	8992
